# Supplementary material for: PNPase knockout results in mtDNA loss and an altered metabolic gene expression program
Source: PLoS One. 2018 Jul 19;13(7):e0200925. doi: 10.1371/journal.pone.0200925 (PMC6053217; doi:10.1371/journal.pone.0200925)
Supplement: S1 Table — (A) List of DEGs identified between rho0 and TM6 MEFs. (B) List of DEGs identified between PKO and TM6 MEFs. (C) List of PKO-specific DEGs, shared DEGs, and rho0-specific DEGs. (D) Results of GO overrepresentation analysis (ORA) performed on DEG clusters in (C). (XLSX) [file pone.0200925.s006.xlsx]

## Sheet: Table of Contents
S1 Table
Differentially expressed genes (DEGs) and overrepresented (ORA) ontologies
Related to Figs. 2, 3, 4A, S2, S3, and S4.
Accession Information:
All raw RNA-Seq reads and processed gene count matrices are submitted to the NCBI Short Read Archive (SRA) and Gene Expression Omnibus (GEO), respectively, under GEO Accession number GSE111668.
Table of Contents:
Section I: DEGs identified between rho0 and TM6 MEFs. DEGs were assigned based on a log2 fold change over WT of 0.5 or more, and an FDR adjusted P value of 0.01 or below. Related to Figures 2 and S2
Section II: DEGs identified between PKO and TM6 MEFs. DEGs were assigned based on a log2 fold change over WT of 0.5 or more, and an FDR adjusted P value of 0.01 or below. Related to Figures 2 and S2
Section III: DEGs assigned to PKO Specific (absent in rho0 DEGs), Shared (appears in both DEG lists), and rho0 Specific (absent in PKO DEGs) Clusters. Related to Figure 2C, 3, 4A, S3, and S4.
Section IV: GO overrepresentation analysis (ORA) performed on DEG clusters in Section III. ORA hits were identified using an FDR adjusted P value below 0.05, and a q value below 0.25. Related to Figure 2D

## Sheet: Section I - Rho0 vs WT DEGs
Gene Name	Average Expression Value (Base Mean - DESeq2 Normalization)	log2 Fold Change (over WT TM6)	LFC Standard Error	Wald Statistic	P value	Adjusted P Value (FDR = 0.01)
Cxcl12	4816.77	-6.93216	0.0978933	-65.7058	0	0
Ltbp4	5630.88	5.31672	0.126019	38.2223	0	0
Vldlr	4654.47	4.87294	0.151546	28.8556	4.31466e-183	2.23341e-179
Antxr1	1729.84	-2.91109	0.0838301	-28.7617	6.47134e-182	2.51233e-178
Mgat3	1010.26	-3.18812	0.0964161	-27.8804	4.60802e-171	1.43116e-167
Slc1a3	617.405	-4.33116	0.142032	-26.974	2.98259e-160	7.71943e-157
Sfrp2	1397.29	-8.11929	0.286218	-26.6206	3.92102e-156	8.6985e-153
Tacc1	1858.4	-2.45756	0.0803699	-24.3568	4.90595e-131	9.52305e-128
Cdsn	6212.74	6.04264	0.24198	22.9054	4.10816e-116	7.0884e-113
Fhl1	518.529	-4.0403	0.156599	-22.6074	3.66246e-113	5.68744e-110
Gas6	366.57	-6.58707	0.275025	-22.1328	1.52935e-108	2.15902e-105
Cacna1c	292.512	-6.12664	0.254892	-22.0746	5.54094e-108	7.17044e-105
Alx4	273.178	-5.26269	0.218338	-21.8133	1.73325e-105	2.07044e-102
Thbs2	311.518	-7.3233	0.313916	-21.7361	9.35569e-105	1.03775e-101
Hand2	373.633	-8.84605	0.391049	-21.3427	4.55858e-101	4.71935e-98
Mmp2	372.703	-8.84352	0.391053	-21.336	5.25944e-101	5.10462e-98
Cntnap1	1158.78	3.04381	0.119252	21.3314	5.8007e-101	5.29877e-98
Hoxd13	340.932	-8.68585	0.395123	-20.7173	2.42121e-95	2.08883e-92
Slc38a4	971.924	-6.18994	0.27736	-20.5147	1.59253e-93	1.3016e-90
Dhcr7	576.936	-2.40217	0.0962995	-19.7527	7.60772e-87	5.90701e-84
Npr3	5284.07	-3.13197	0.134046	-19.6349	7.78778e-86	5.75888e-83
Sulf2	814.782	-2.89935	0.1235	-19.4278	4.48854e-84	3.1683e-81
Hspb8	944.339	-6.29104	0.301123	-19.2315	2.01861e-82	1.36291e-79
Rcan2	188.555	-7.01964	0.3401	-19.1697	6.62312e-82	4.28544e-79
Ccl7	190.34	-7.30173	0.355041	-19.1576	8.36455e-82	5.19573e-79
Postn	190.952	-7.28564	0.362146	-18.7373	2.45758e-78	1.46784e-75
Fdft1	3568.63	-1.54761	0.0580859	-18.0355	1.02502e-72	5.89537e-70
Slc5a7	213.795	-6.67378	0.345167	-17.8864	1.50558e-71	8.35003e-69
Ntn1	357.671	-3.79766	0.18522	-17.804	6.57507e-71	3.52083e-68
Sqle	5812.63	-2.23873	0.099353	-17.5006	1.4189e-68	7.3447e-66
Ero1l	13919.5	2.27839	0.102971	17.2707	7.81899e-67	3.91681e-64
Atp6ap2	3131.19	-2.05291	0.0911893	-17.0295	4.95865e-65	2.40634e-62
Pitx1	124.019	-7.11637	0.395294	-16.7378	6.9466e-63	3.2689e-60
Mipol1	749.328	2.40445	0.114421	16.6442	3.33202e-62	1.52185e-59
Pmvk	1000.58	-1.9502	0.0875133	-16.5712	1.12608e-61	4.99627e-59
Klf4	4029.24	1.63794	0.0691796	16.4491	8.51429e-61	3.67273e-58
Wisp2	372.739	-6.14692	0.343928	-16.4189	1.40063e-60	5.87846e-58
Lipg	116.595	-5.39622	0.299934	-16.3243	6.62887e-60	2.70894e-57
Gata4	367.541	-2.99892	0.154009	-16.2258	3.31543e-59	1.32014e-56
Prkar1b	105.112	-5.43906	0.304533	-16.2185	3.73391e-59	1.4496e-56
Entpd5	2458.49	1.25559	0.0467567	16.16	9.651e-59	3.65538e-56
Il13ra1	674.116	-2.35265	0.11511	-16.0946	2.7853e-58	1.02983e-55
Tmem47	1151.15	2.61578	0.131518	16.0874	3.12616e-58	1.12898e-55
Kif21b	1416.8	1.99227	0.0935396	15.9534	2.69854e-57	9.524e-55
Mei4	170.448	5.01127	0.283963	15.8868	7.82247e-57	2.69945e-54
Kcnt2	241.461	3.49856	0.190538	15.7373	8.39745e-56	2.83487e-53
Nuak1	1512.04	-2.29665	0.114588	-15.6791	2.10092e-55	6.94154e-53
Garem	1298.42	1.46867	0.0623252	15.5422	1.79694e-54	5.81347e-52
Ednrb	96.853	-6.89983	0.412206	-15.5258	2.3204e-54	7.35376e-52
S1pr3	126.116	-5.22023	0.304256	-15.514	2.78873e-54	8.66125e-52
Lactb	439.332	-2.15955	0.109766	-15.1191	1.21259e-51	3.69222e-49
Hoxd11	91.4533	-6.89776	0.425356	-15.0409	3.95931e-51	1.18239e-48
Lss	4400.65	-1.79638	0.0865314	-14.9817	9.67566e-51	2.83497e-48
Tpm1	22978.9	-2.18378	0.1132	-14.8744	4.8346e-50	1.3903e-47
Tnc	2034.79	-2.15433	0.111442	-14.8447	7.5301e-50	2.12609e-47
Sh3rf2	145.143	-4.23031	0.254301	-14.6689	1.02015e-48	2.82892e-46
St5	1127.63	-1.59809	0.0750187	-14.6376	1.61791e-48	4.40781e-46
Lgr4	1600.12	-1.49925	0.0683518	-14.6192	2.11731e-48	5.66892e-46
Ctsk	363.441	2.64887	0.148939	14.4279	3.45654e-47	9.09774e-45
Pxylp1	477.42	-2.5115	0.139614	-14.4076	4.63493e-47	1.1996e-44
Hk2	7596.29	1.37037	0.0604486	14.3986	5.28319e-47	1.34496e-44
Sox9	711.643	-2.79945	0.159836	-14.3863	6.30912e-47	1.58023e-44
Zfp518b	124.779	-3.74807	0.228302	-14.2271	6.22086e-46	1.53339e-43
Tfap2a	76.4135	-6.51203	0.422623	-14.2255	6.36338e-46	1.54401e-43
Ebp	839.586	-2.40489	0.134083	-14.2068	8.31303e-46	1.98605e-43
H2-Ke6	535.238	1.74265	0.0879082	14.1357	2.28735e-45	5.38185e-43
Scn3a	131.675	-3.92986	0.243751	-14.0712	5.70952e-45	1.32333e-42
Idi1	5557.56	-2.10618	0.115166	-13.9467	3.29642e-44	7.52796e-42
Msmo1	4494.1	-2.08768	0.114314	-13.8888	7.40858e-44	1.66736e-41
Hook2	1100.68	1.77638	0.0925334	13.7937	2.78055e-43	6.16844e-41
Adssl1	1212.66	2.48	0.14387	13.7624	4.28935e-43	9.38159e-41
Maml2	665.768	-1.74923	0.0907984	-13.7583	4.54239e-43	9.79706e-41
Fhod3	307.449	-3.13268	0.191468	-13.75	5.09193e-43	1.08319e-40
Dthd1	67.6112	6.34883	0.428973	13.6345	2.49716e-42	5.24033e-40
Them6	675.831	-2.52923	0.149393	-13.5831	5.04287e-42	1.04414e-39
Tuba1a	11679	-2.06645	0.115511	-13.561	6.81877e-42	1.39327e-39
Nme4	816.43	1.84527	0.0994	13.5339	9.87015e-42	1.99057e-39
Glis3	2309.04	-2.2415	0.128804	-13.5205	1.18306e-41	2.35534e-39
Hoxc10	57.5122	-5.95717	0.408086	-13.3726	8.74321e-41	1.71865e-38
Ano3	473.105	4.0526	0.266496	13.3308	1.53345e-40	2.97662e-38
Lifr	458.096	-3.65454	0.236928	-13.3143	1.91103e-40	3.61989e-38
Deptor	767.908	-2.40538	0.143108	-13.3143	1.91146e-40	3.61989e-38
Osmr	1110.61	-1.46922	0.0731946	-13.2417	5.03805e-40	9.42601e-38
Dus4l	828.802	2.52465	0.15323	13.2132	7.36725e-40	1.36198e-37
Maf	142.109	-4.64273	0.313788	-13.2023	8.51051e-40	1.55482e-37
Sh3d19	3699.41	-1.27403	0.0586827	-13.1901	1.0004e-39	1.80641e-37
Dusp10	630.265	-1.55764	0.0802636	-13.177	1.18957e-39	2.12331e-37
G6pdx	3131.29	-2.00617	0.11478	-13.1222	2.45665e-39	4.33515e-37
Ccl2	486.32	-5.50243	0.381865	-13.1	3.29294e-39	5.74563e-37
Nsdhl	1276.39	-2.78581	0.174843	-13.0735	4.66923e-39	8.0565e-37
Ptk2b	247.021	-5.92292	0.415394	-13.0549	5.95906e-39	1.0169e-36
Aim1	1948.27	-3.57617	0.236746	-12.9936	1.33095e-38	2.24657e-36
Pja1	1506.43	-1.42597	0.0716771	-12.9187	3.53264e-38	5.89875e-36
Epn3	224.593	-4.7554	0.331394	-12.8409	9.67377e-38	1.58752e-35
Plag1	1075.05	2.18901	0.131537	12.8406	9.71181e-38	1.58752e-35
Daam2	342.983	-3.05766	0.199635	-12.8117	1.41094e-37	2.28234e-35
Elovl6	4653.06	-1.83293	0.104342	-12.7746	2.27455e-37	3.6414e-35
Bmper	209.349	-3.77838	0.256696	-12.7714	2.36744e-37	3.75142e-35
Zbtb7c	597.691	3.20773	0.212206	12.7599	2.74391e-37	4.30406e-35
Nipsnap1	712.858	1.56256	0.0845549	12.5665	3.22538e-36	5.0087e-34
Klf2	1965.56	1.83294	0.106175	12.5541	3.77328e-36	5.80151e-34
Ephb4	770.178	-2.97427	0.197106	-12.553	3.82693e-36	5.82632e-34
Bhlhb9	855.411	-3.57189	0.24591	-12.4919	8.2661e-36	1.24626e-33
Tfeb	335.942	-2.51709	0.163276	-12.3538	4.64549e-35	6.93652e-33
Enpp2	153.895	-4.27022	0.30557	-12.3383	5.63234e-35	8.32996e-33
Fez1	1677.12	2.80152	0.18659	12.3346	5.89589e-35	8.63747e-33
Cbr3	59.6029	-5.25861	0.388156	-12.2595	1.49371e-34	2.16783e-32
Acvr2b	124.063	2.96101	0.200856	12.2526	1.62679e-34	2.33912e-32
Sod3	272.454	-5.47531	0.406683	-12.2339	2.04865e-34	2.91867e-32
Ctso	377.424	2.56146	0.168595	12.2273	2.22168e-34	3.13641e-32
Tshz2	44.9527	-5.94117	0.446692	-12.181	3.9227e-34	5.48789e-32
Sybu	158.735	2.52254	0.167181	12.0979	1.08347e-33	1.50225e-31
Hoxd10	43.7423	-5.84518	0.445498	-11.9982	3.63016e-33	4.98874e-31
1110002L01Rik	965.764	2.4392	0.16257	11.9284	8.41845e-33	1.14676e-30
Ablim1	2099.3	-2.5262	0.170422	-11.8894	1.34433e-32	1.81531e-30
Ly6c1	312.7	-4.99672	0.380313	-11.8237	2.94289e-32	3.93967e-30
Rab3il1	217.964	-2.63188	0.18074	-11.7953	4.12685e-32	5.47743e-30
Anxa8	464.444	-2.67421	0.185713	-11.7074	1.16823e-31	1.53741e-29
Prss23	1191.96	-2.0142	0.129789	-11.6667	1.887e-31	2.46246e-29
Cadm1	40.4667	-5.74444	0.452291	-11.5953	4.35453e-31	5.63512e-29
Cxx1a	516.512	-2.3274	0.157985	-11.5669	6.06334e-31	7.78163e-29
Cyp51	5081.96	-2.69144	0.189982	-11.535	8.79086e-31	1.11896e-28
Plcl2	1584.17	2.9184	0.211693	11.4241	3.16871e-30	4.00056e-28
Tgfbr2	2499.16	-1.79171	0.113205	-11.4103	3.71465e-30	4.652e-28
Nrcam	505.843	3.42905	0.256926	11.4003	4.16512e-30	5.17441e-28
Cxx1b	383.695	-1.97292	0.129707	-11.3558	6.94238e-30	8.55621e-28
Lrrc17	368.751	-2.92373	0.215014	-11.2724	1.79559e-29	2.19557e-27
Flrt3	645.48	-1.74339	0.110901	-11.2117	3.57196e-29	4.33352e-27
Eml2	339.077	2.18956	0.150846	11.2005	4.05275e-29	4.87869e-27
Col8a2	153.145	-2.65011	0.192769	-11.1538	6.85765e-29	8.19173e-27
Gstz1	1814.62	1.42806	0.0832288	11.1507	7.10077e-29	8.41739e-27
Mvd	1190.18	-2.23667	0.1561	-11.1253	9.44615e-29	1.11128e-26
Otub2	1531.71	2.21281	0.154127	11.113	1.08498e-28	1.26682e-26
Slc4a4	38.3788	-5.31965	0.436059	-11.0528	2.12582e-28	2.46358e-26
Lgr6	97.8631	-3.1617	0.243401	-10.9355	7.80058e-28	8.97298e-26
Dync2li1	1164.54	1.3854	0.0812549	10.8966	1.19685e-27	1.36661e-25
Ptprq	144.61	-3.57333	0.283056	-10.8577	1.83329e-27	2.07804e-25
Ubl4a	984.266	-1.6305	0.104328	-10.8361	2.32244e-27	2.61342e-25
Wnt10a	36.7239	-5.38964	0.452874	-10.7969	3.56046e-27	3.97772e-25
Rtkn2	274.187	-2.02805	0.141616	-10.7901	3.83336e-27	4.25201e-25
Arhgap20	131.383	3.96031	0.32079	10.7868	3.97237e-27	4.37496e-25
Hlx	476.49	-1.88799	0.128724	-10.7827	4.15563e-27	4.54457e-25
Tshz3	34.4868	-5.42108	0.45682	-10.7725	4.64347e-27	5.04255e-25
Hmgcr	6185.78	-1.74442	0.115646	-10.7607	5.27898e-27	5.69287e-25
Suclg2	7425.91	1.30834	0.0752495	10.7422	6.4502e-27	6.90794e-25
Kctd15	58.6256	4.24556	0.349469	10.7179	8.39041e-27	8.92429e-25
Zbtb25	989.9	1.28774	0.0735889	10.7045	9.69161e-27	1.02382e-24
Pdzd11	866.529	-1.33864	0.0785237	-10.6801	1.26092e-26	1.32303e-24
Lima1	5989.45	-1.5076	0.0946886	-10.6412	1.91582e-26	1.9967e-24
Sema3e	1709.39	-1.93969	0.135738	-10.6063	2.78478e-26	2.88299e-24
Atp6ap1	5803.52	-1.38038	0.0830753	-10.5973	3.06651e-26	3.15363e-24
Clcn5	2442.59	-2.02956	0.144793	-10.5637	4.38893e-26	4.48392e-24
Gp1bb	75.9302	-3.42881	0.278094	-10.5317	6.17108e-26	6.26345e-24
Fam43a	674.064	-3.21007	0.260888	-10.3879	2.81585e-25	2.83944e-23
Mpp1	2474.66	-2.00189	0.145025	-10.3561	3.92605e-25	3.93339e-23
Rarb	93.7939	-2.39403	0.18387	-10.3009	6.98035e-25	6.90432e-23
Bend5	40.8001	-4.71308	0.409	-10.3009	6.97876e-25	6.90432e-23
Kirrel3	122.518	-3.10924	0.253319	-10.3002	7.03053e-25	6.90994e-23
Acad10	502.127	1.84595	0.130946	10.2786	8.79643e-25	8.59118e-23
Agfg2	1364.04	-1.5654	0.103899	-10.2541	1.13392e-24	1.10054e-22
BC023829	745.964	-1.52803	0.100383	-10.2411	1.29796e-24	1.25193e-22
Sema3f	2313.58	-1.30797	0.0791749	-10.2049	1.88573e-24	1.80762e-22
Fam189a2	30.6652	-5.24438	0.465287	-10.1967	2.05168e-24	1.95463e-22
Shc2	353.34	2.2924	0.175902	10.1898	2.20271e-24	2.08572e-22
Nrg1	179.257	-3.03983	0.249738	-10.17	2.69946e-24	2.5406e-22
Ophn1	69.2334	-3.30419	0.277348	-10.1107	4.95274e-24	4.6332e-22
Hoxa13	28.4419	-5.16507	0.461507	-10.1083	5.0737e-24	4.71794e-22
Eif4g3	8290.98	2.26605	0.174762	10.1055	5.22457e-24	4.8293e-22
Sema3g	243.251	2.93059	0.24156	10.0621	8.12758e-24	7.46823e-22
Pfn2	2916.03	-2.0901	0.158343	-10.0422	9.94728e-24	9.08655e-22
Ly6a	957.008	-3.14122	0.263407	-10.0271	1.1582e-23	1.0518e-21
Ngfrap1	4384.03	-1.22808	0.0728177	-9.99874	1.54349e-23	1.39354e-21
Lynx1	937.861	-1.73104	0.123213	-9.99112	1.66694e-23	1.49629e-21
Lurap1l	1474.05	-1.25097	0.0757468	-9.91428	3.60865e-23	3.22062e-21
Klhl22	1818.69	-1.22339	0.0730254	-9.90594	3.92248e-23	3.48069e-21
Smad6	765.085	-1.94188	0.145875	-9.88436	4.86679e-23	4.29411e-21
Gabarapl1	2055.69	-1.29764	0.0807493	-9.87799	5.18648e-23	4.55033e-21
B3galnt1	1377.37	-1.63964	0.115402	-9.87533	5.32586e-23	4.64636e-21
Foxd1	156.15	-4.33169	0.389366	-9.84085	7.50739e-23	6.51297e-21
Hsd17b7	1110.74	-1.88664	0.141311	-9.81265	9.93289e-23	8.56932e-21
Cd24a	2337.55	-4.00554	0.357639	-9.8019	1.10487e-22	9.47933e-21
Nynrin	182.72	-2.21728	0.175268	-9.79805	1.14778e-22	9.79337e-21
Slc9a6	974.759	-1.29265	0.0810596	-9.77864	1.39061e-22	1.18005e-20
Acat2	3398.7	-2.35899	0.19029	-9.76927	1.52554e-22	1.2875e-20
Hmgcs1	6886.7	-2.30011	0.184412	-9.76137	1.64913e-22	1.38429e-20
Cdk10	1450.17	1.30421	0.0824421	9.7548	1.75945e-22	1.46895e-20
Amot	3282.19	-2.86258	0.242295	-9.75086	1.82904e-22	1.51889e-20
Arhgap28	1319.51	-3.26407	0.283579	-9.7471	1.89804e-22	1.5678e-20
Sc5d	2654.58	-1.73156	0.12681	-9.71182	2.68504e-22	2.20614e-20
Esm1	28.6615	-4.54319	0.417684	-9.68002	3.66648e-22	2.99667e-20
Cdh3	1377.46	-3.2393	0.283348	-9.66761	4.13944e-22	3.36552e-20
Cd82	611.045	-1.80009	0.134685	-9.65283	4.78174e-22	3.86748e-20
Sema3d	96.1476	-3.41187	0.301763	-9.64953	4.93808e-22	3.97324e-20
Apob	91.4556	-4.31541	0.396096	-9.63254	5.82722e-22	4.66448e-20
Fdps	5663.71	-2.29053	0.186216	-9.61537	6.88643e-22	5.48407e-20
Rab7b	158.827	-2.77527	0.23688	-9.60515	7.60459e-22	6.02508e-20
Rnf150	374.445	-3.60963	0.32453	-9.58194	9.52365e-22	7.50724e-20
Arhgdig	165.694	2.65161	0.224871	9.56818	1.08799e-21	8.53302e-20
Bcap31	2944.62	-1.36729	0.0908503	-9.54632	1.34386e-21	1.04868e-19
Gjb2	27.0431	-4.72288	0.443006	-9.53233	1.53788e-21	1.19408e-19
Igfbp4	2904.46	3.13254	0.276253	9.52944	1.58128e-21	1.22167e-19
Hoxc11	24.5396	-4.9592	0.469978	-9.48809	2.35308e-21	1.80896e-19
Trp53cor1	234.629	3.966	0.365746	9.47651	2.62929e-21	2.01135e-19
Armcx3	1982.19	-1.3011	0.0845603	-9.47377	2.69929e-21	2.05477e-19
Nog	43.8814	-3.56658	0.324584	-9.4477	3.46362e-21	2.62374e-19
Apol9a	332.456	-2.11504	0.171557	-9.41405	4.77372e-21	3.59859e-19
Mvk	1615.46	-2.04486	0.164335	-9.40069	5.42076e-21	4.06662e-19
En1	36.0994	-4.61988	0.43843	-9.39687	5.62076e-21	4.19639e-19
Gdf15	494.314	3.51904	0.322232	9.36913	7.31347e-21	5.43401e-19
Slc2a10	51.795	-3.37643	0.307315	-9.35988	7.98275e-21	5.90305e-19
Akr1c14	186.878	-2.25564	0.188252	-9.32601	1.0993e-20	8.09054e-19
Gba	2653.07	-1.02728	0.0566137	-9.31367	1.23495e-20	9.04599e-19
Lpin1	870.106	-1.54948	0.113036	-9.28453	1.62419e-20	1.18414e-18
Mcf2l	192.836	-2.01502	0.163827	-9.24767	2.29442e-20	1.66495e-18
Boc	244.924	-2.94703	0.265658	-9.21121	3.22481e-20	2.32921e-18
Zdhhc9	1240.3	-1.22035	0.0783695	-9.19169	3.86718e-20	2.78025e-18
Dpysl3	23085.5	1.8106	0.142765	9.18015	4.30486e-20	3.08066e-18
Rasl11a	60.5502	-3.36423	0.312853	-9.15518	5.42649e-20	3.8655e-18
Whrn	451.581	3.82095	0.362946	9.14998	5.6945e-20	4.03789e-18
Col18a1	21088.4	1.48512	0.107686	9.14805	5.7973e-20	4.0921e-18
Stc2	605.877	3.44082	0.32195	9.13439	6.5775e-20	4.62181e-18
Sim2	29.8702	-4.23586	0.41058	-9.09898	9.11804e-20	6.37811e-18
Atp2b4	340.593	-2.78084	0.251187	-9.08023	1.08344e-19	7.54474e-18
Cables1	60.4314	-4.68056	0.460958	-9.06928	1.19808e-19	8.30583e-18
Aacs	5058.11	-1.14314	0.0711838	-9.03493	1.64113e-19	1.13267e-17
Kctd12	25.2895	-4.56897	0.451531	-9.01149	2.03284e-19	1.39682e-17
2017-09-05	1947.87	-2.40909	0.211917	-9.00866	2.08591e-19	1.42696e-17
Col5a2	26915.9	-1.65174	0.127895	-9.00538	2.14923e-19	1.46383e-17
Gjb4	83.9739	-2.7839	0.25381	-8.99849	2.28848e-19	1.55187e-17
Ppbp	21.8232	-4.68222	0.466055	-8.97367	2.86788e-19	1.93632e-17
Dnah7b	257.713	3.63022	0.349067	8.96737	3.03668e-19	2.04141e-17
Atp2a3	422.628	3.53643	0.338784	8.96275	3.16679e-19	2.1197e-17
Gjb3	1074.35	-2.40866	0.212984	-8.96153	3.20205e-19	2.13411e-17
Creld2	1713.56	-1.52002	0.114077	-8.94151	3.83876e-19	2.54752e-17
Akna	1954.57	3.39003	0.32453	8.90528	5.32503e-19	3.51882e-17
Bche	80.515	2.76471	0.254554	8.89677	5.74952e-19	3.78323e-17
Cers5	5204.37	-1.04935	0.0621199	-8.84343	9.28229e-19	6.08205e-17
Insig1	5574.01	-1.87083	0.155083	-8.83935	9.6276e-19	6.28181e-17
Efemp2	5315.45	-1.04844	0.0621909	-8.81858	1.1592e-18	7.53188e-17
Notch3	609.703	2.55243	0.233393	8.79388	1.4448e-18	9.34845e-17
Nudt4	7090.7	-1.22596	0.0826243	-8.78629	1.54581e-18	9.96053e-17
Acbd4	540.109	1.45842	0.109128	8.78252	1.59856e-18	1.02579e-16
2410004B18Rik	452.082	-1.4098	0.103613	-8.78079	1.62337e-18	1.03742e-16
Esr1	40.8191	-3.75464	0.371311	-8.76526	1.86343e-18	1.18595e-16
Gtf2a1	8352.11	1.22057	0.0822152	8.76438	1.87815e-18	1.19044e-16
Lxn	702.274	-1.49311	0.113441	-8.75443	2.05133e-18	1.29492e-16
Tnfrsf23	417.246	-1.37185	0.0997885	-8.73701	2.3936e-18	1.50486e-16
Nhs	34.0129	-3.57977	0.353035	-8.7237	2.69247e-18	1.68594e-16
Qpct	396.755	2.57822	0.238322	8.72024	2.7762e-18	1.73139e-16
Gatm	122.106	-3.07996	0.296025	-8.71535	2.89872e-18	1.80057e-16
Kif7	602.132	1.35948	0.0986535	8.71215	2.9816e-18	1.84467e-16
Zhx1	2347.06	-1.3979	0.10314	-8.70561	3.15884e-18	1.94495e-16
Pdk4	127.673	-2.32135	0.209224	-8.70525	3.16873e-18	1.94495e-16
Tgfb2	288.882	-2.59585	0.241214	-8.68875	3.66454e-18	2.24042e-16
AA414768	22.0887	-4.59966	0.472043	-8.68492	3.79e-18	2.30803e-16
Tapbp	2838.22	-2.02778	0.176052	-8.678	4.02804e-18	2.44342e-16
Zfr2	579.64	3.29358	0.322061	8.67408	4.16911e-18	2.51915e-16
Enpp1	444.593	-2.30548	0.208413	-8.663	4.59508e-18	2.76578e-16
Klhl30	33.6453	-3.69114	0.368495	-8.65991	4.72132e-18	2.83079e-16
Il6ra	440.623	-1.57667	0.12476	-8.62993	6.13911e-18	3.6667e-16
Tubb2a	2810.91	-1.87159	0.159171	-8.61709	6.86776e-18	4.08619e-16
Manea	3805.64	1.50712	0.117018	8.60651	7.53197e-18	4.46427e-16
Oasl2	38.0511	-3.47736	0.346205	-8.60001	7.9707e-18	4.70635e-16
Lhfpl4	347.585	2.59697	0.24398	8.59482	8.33987e-18	4.90568e-16
Proser2	170.866	2.35165	0.216292	8.5609	1.11989e-17	6.56257e-16
St3gal5	1752	-2.22124	0.201971	-8.52222	1.56528e-17	9.13808e-16
Abcd1	506.834	-1.66602	0.137116	-8.50385	1.83405e-17	1.0667e-15
S1pr1	293.17	-2.14979	0.194631	-8.47651	2.32052e-17	1.3446e-15
A4galt	34.218	-4.16223	0.432203	-8.47341	2.38313e-17	1.37575e-15
Slc6a8	5043.01	-1.21416	0.0842868	-8.47294	2.39276e-17	1.37619e-15
H1f0	8550.51	-1.4211	0.108764	-8.46878	2.47967e-17	1.42091e-15
Lmod1	89.9527	-2.51382	0.238174	-8.45522	2.78554e-17	1.59032e-15
Sox11	23.7426	-4.33854	0.454455	-8.44647	3.00237e-17	1.70783e-15
Tmsb4x	4773.79	-1.20737	0.0842435	-8.39671	4.59167e-17	2.60234e-15
Apln	1048.18	-2.31919	0.217052	-8.38132	5.23364e-17	2.95539e-15
Peg3	17.8716	-4.43403	0.470006	-8.37018	5.75306e-17	3.23693e-15
Apol9b	169.454	-2.39333	0.226596	-8.35553	6.51382e-17	3.65173e-15
Chodl	22.0612	-4.04382	0.424919	-8.34	7.42916e-17	4.1499e-15
Immp2l	176.89	2.40949	0.229398	8.32392	8.50981e-17	4.73652e-15
Il4ra	633.924	-1.70164	0.144415	-8.32074	8.74149e-17	4.84809e-15
Six2	195.164	-2.98499	0.298673	-8.32013	8.78669e-17	4.85582e-15
Pde5a	404.52	2.73569	0.268822	8.3166	9.05222e-17	4.98482e-15
Irx5	229.116	-1.79024	0.155313	-8.30734	9.78698e-17	5.37039e-15
Lingo2	60.36	4.25183	0.451729	8.30548	9.94143e-17	5.43593e-15
Ptchd1	120.101	3.42128	0.351882	8.30186	1.02492e-16	5.58455e-15
Rassf5	969.486	1.46014	0.1157	8.29855	1.05389e-16	5.72234e-15
Abca8b	493.447	2.40224	0.229315	8.29529	1.08318e-16	5.84053e-15
Fabp4	25.096	-3.9398	0.414668	-8.29533	1.08287e-16	5.84053e-15
Tgfb3	1579.83	-1.67005	0.141496	-8.26913	1.34936e-16	7.25058e-15
Rad51b	382.521	1.65736	0.140008	8.26637	1.38104e-16	7.39524e-15
Cxcl1	129.431	-3.26228	0.334492	-8.25813	1.47971e-16	7.89635e-15
Macc1	28.5017	-3.63223	0.380731	-8.2269	1.92118e-16	1.02171e-14
Tert	90.6515	-2.92755	0.295148	-8.22483	1.95467e-16	1.03598e-14
Dhcr24	5999.52	-2.14646	0.200297	-8.22007	2.03388e-16	1.07429e-14
Tsr2	1141.44	-1.2358	0.0895283	-8.21865	2.05805e-16	1.08337e-14
Kcnk5	22.381	-4.44383	0.480208	-8.21275	2.16176e-16	1.13412e-14
Serpine1	5048.76	-1.78069	0.156031	-8.20792	2.25056e-16	1.17673e-14
Mest	106.407	-1.96409	0.179067	-8.17623	2.9286e-16	1.52612e-14
Ly6e	4012.76	-1.98769	0.182062	-8.17133	3.04997e-16	1.58405e-14
Mtmr1	1125.3	-1.3883	0.108841	-8.16139	3.31195e-16	1.71438e-14
Ifi204	611.491	1.96843	0.180352	8.14205	3.88626e-16	2.00497e-14
Magee1	937.293	-2.6518	0.264921	-8.12244	4.56906e-16	2.34943e-14
Lck	483.171	3.67821	0.391357	8.12101	4.62321e-16	2.36944e-14
Pir	253	-2.29452	0.221112	-8.11588	4.82293e-16	2.46366e-14
2200002D01Rik	42.6444	-4.37543	0.477852	-8.11011	5.05731e-16	2.57148e-14
Casp12	168.688	-1.98706	0.183364	-8.10988	5.06711e-16	2.57148e-14
Pak3	2116.13	-1.48969	0.122063	-8.10805	5.14376e-16	2.60187e-14
Ttc9	1682.04	2.47194	0.243359	8.103	5.36222e-16	2.70357e-14
Xdh	1308.62	1.53391	0.127639	8.10027	5.48364e-16	2.75584e-14
Map3k9	625.682	3.61986	0.386435	8.07343	6.83492e-16	3.42385e-14
Ptpn1	2354.37	-1.34707	0.105193	-8.05248	8.11314e-16	4.05109e-14
Pmp22	2046.07	-1.80899	0.162912	-8.03495	9.36147e-16	4.65943e-14
Rgs3	487.967	-1.32558	0.102754	-8.0345	9.39607e-16	4.66171e-14
Wsb2	4205.01	-1.57369	0.133992	-8.01308	1.11874e-15	5.53275e-14
Hhipl1	665.747	3.75139	0.406149	8.0054	1.19075e-15	5.87021e-14
Smim3	1109.25	1.27745	0.0972408	7.99508	1.29489e-15	6.3634e-14
Ctage5	5423.5	1.51068	0.12674	7.97439	1.53136e-15	7.50172e-14
Pik3r3	965.055	-1.86366	0.171166	-7.96689	1.62711e-15	7.94574e-14
Mettl22	441.68	1.7284	0.154328	7.9597	1.72461e-15	8.39544e-14
Arxes2	287.418	-3.20197	0.339614	-7.95602	1.77659e-15	8.62145e-14
Krt80	744.823	-2.35722	0.234113	-7.93299	2.13934e-15	1.03495e-13
Hapln4	417.952	3.78532	0.414728	7.92164	2.34399e-15	1.13043e-13
Msx2	40.1212	-4.02091	0.444641	-7.91856	2.40286e-15	1.15523e-13
Dph6	1867.9	1.09257	0.0748439	7.91747	2.42388e-15	1.16174e-13
Irx3	16.2122	-4.23467	0.471934	-7.91354	2.50168e-15	1.19534e-13
Itgb2	62.4015	-2.35985	0.235144	-7.90938	2.58676e-15	1.2322e-13
Zcchc11	3524.47	1.58448	0.137162	7.90655	2.64628e-15	1.2567e-13
P2rx3	2376.56	4.07355	0.452109	7.90419	2.69679e-15	1.27678e-13
Got1	5546.09	1.40768	0.114872	7.90166	2.75205e-15	1.29899e-13
Snai1	600.008	-1.9756	0.18689	-7.89555	2.89028e-15	1.3601e-13
Col12a1	3439.36	-3.26651	0.35067	-7.88922	3.04084e-15	1.42662e-13
Kctd7	370.104	-1.55488	0.133803	-7.88381	3.17541e-15	1.48527e-13
Ldlr	7845.83	-1.24603	0.0946949	-7.87826	3.31958e-15	1.54804e-13
Hsph1	11189.8	-1.5204	0.129601	-7.87336	3.45229e-15	1.60511e-13
Fam150a	70.1039	-2.3025	0.229244	-7.86282	3.75583e-15	1.74103e-13
Sfmbt2	673.822	1.15973	0.0842066	7.8346	4.70327e-15	2.17372e-13
Katnal2	357.577	1.43482	0.119437	7.82687	5.00172e-15	2.3048e-13
Spata7	655.877	1.38613	0.113348	7.81783	5.37401e-15	2.46902e-13
Zfp661	160.252	1.71266	0.155567	7.79508	6.43663e-15	2.94851e-13
Fam13c	97.7305	-2.17662	0.2153	-7.78735	6.84298e-15	3.12543e-13
Zfp422	211.244	-1.92779	0.183407	-7.78482	6.98131e-15	3.17926e-13
Klra2	102.471	3.04506	0.327307	7.77576	7.49937e-15	3.4052e-13
Stac	17.0208	-4.25555	0.483825	-7.76222	8.34561e-15	3.77839e-13
Neurl1b	143.727	-2.59679	0.271549	-7.72159	1.14886e-14	5.18624e-13
Apopt1	1086.28	1.50646	0.130624	7.70505	1.30788e-14	5.88699e-13
Etv5	5150.75	1.47797	0.12694	7.70422	1.31642e-14	5.90828e-13
Coro1c	10285.1	-1.14751	0.0842755	-7.68323	1.55121e-14	6.94201e-13
Tenm4	884.262	3.89337	0.441704	7.68246	1.56062e-14	6.96403e-13
Mospd2	1172.73	-1.60138	0.14343	-7.67889	1.60478e-14	7.14058e-13
Xpc	1032.29	1.28037	0.101634	7.67823	1.61308e-14	7.157e-13
Gm2115	191.688	-3.70705	0.417779	-7.67642	1.63593e-14	7.23773e-13
Mafb	15.9823	-4.21189	0.483788	-7.67254	1.68624e-14	7.43908e-13
Pign	3692.43	1.01357	0.0673847	7.62147	2.50805e-14	1.10333e-12
Stard4	2441.5	-1.75741	0.165078	-7.61705	2.59534e-14	1.1385e-12
Commd9	528.818	-1.54597	0.137543	-7.60463	2.85712e-14	1.24981e-12
Il11	47.5508	3.09428	0.342151	7.58228	3.39542e-14	1.48111e-12
Wbp5	4508.01	-1.35182	0.112457	-7.57462	3.60169e-14	1.56668e-12
Tbc1d5	4166.61	0.932631	0.0571416	7.57121	3.69763e-14	1.60393e-12
Gla	590.613	-1.27487	0.102472	-7.56181	3.97485e-14	1.71937e-12
Col11a1	1858.61	-3.17108	0.353411	-7.55802	4.09257e-14	1.76538e-12
Foxf1	191.12	-3.38964	0.382377	-7.55705	4.12329e-14	1.7737e-12
Thbs1	23147.3	-3.10884	0.345497	-7.55098	4.32003e-14	1.8532e-12
Angpt1	44.1972	-3.7127	0.425629	-7.54811	4.41631e-14	1.88928e-12
LOC102636514	15.4825	-4.15175	0.484658	-7.5347	4.89453e-14	2.08811e-12
Maged1	9922.49	-1.94233	0.19162	-7.52703	5.19078e-14	2.20843e-12
Bzw2	4868.95	0.993557	0.065673	7.51538	5.67477e-14	2.40774e-12
Pcyt1b	424.512	-2.91715	0.321722	-7.51317	5.7713e-14	2.44203e-12
Chrd	337.666	1.75839	0.167906	7.49461	6.64942e-14	2.79834e-12
Sec31b	102.496	2.81873	0.309384	7.49465	6.64731e-14	2.79834e-12
Ar	236.955	-3.13611	0.351988	-7.4892	6.92922e-14	2.90821e-12
Msx1	16.6704	-4.13107	0.486115	-7.46957	8.04543e-14	3.36759e-12
Kctd17	1973.05	-1.66069	0.155574	-7.46068	8.60781e-14	3.5905e-12
Eps8l2	268.191	-3.29906	0.375188	-7.46043	8.62424e-14	3.5905e-12
Mapk13	1799.83	1.88038	0.18519	7.45388	9.06327e-14	3.76319e-12
P3h1	1453.33	-1.13883	0.085709	-7.4535	9.08958e-14	3.76406e-12
Fam228b	73.9553	3.05175	0.3425	7.45035	9.30951e-14	3.84488e-12
Abca1	124.844	-2.87392	0.318898	-7.44415	9.75684e-14	4.01894e-12
Tbc1d4	682.435	-1.09716	0.0804223	-7.42533	1.12496e-13	4.62154e-12
Ankrd52	9848.03	-1.04561	0.073506	-7.4227	1.14753e-13	4.70186e-12
Cst3	3388.59	-1.85366	0.182439	-7.41979	1.17302e-13	4.79364e-12
Itpr2	2634.91	2.78486	0.308832	7.39838	1.37853e-13	5.61868e-12
Ptpn13	479.629	-1.70683	0.163438	-7.38399	1.53611e-13	6.24456e-12
Ddx58	763.356	-1.23631	0.0997939	-7.37833	1.60283e-13	6.4988e-12
Foxq1	46.7191	-3.77652	0.44416	-7.3769	1.62021e-13	6.55214e-12
Syce2	1138.19	1.31123	0.110192	7.36198	1.81208e-13	7.30903e-12
Cyr61	13590.1	-1.56275	0.144368	-7.36138	1.82014e-13	7.32251e-12
Igf1	68.5988	-4.0423	0.483587	-7.32506	2.38799e-13	9.58219e-12
Rhob	9290.96	1.28536	0.107243	7.32322	2.42091e-13	9.68926e-12
Ak1	2362.24	-1.14571	0.0882578	-7.31618	2.55135e-13	1.01851e-11
Lpin3	1008.38	1.31053	0.111412	7.2751	3.46177e-13	1.3784e-11
Gclm	3309.64	-1.1379	0.0877031	-7.27344	3.50446e-13	1.39184e-11
Hacd4	193.16	-2.73724	0.307957	-7.26477	3.73664e-13	1.48026e-11
Hmgb3	1280.38	-1.43409	0.128658	-7.26028	3.86301e-13	1.52643e-11
Hectd2	643.21	2.32327	0.252214	7.22907	4.86324e-13	1.91678e-11
Ralgapa1	5617.15	1.08136	0.0804382	7.22746	4.92122e-13	1.93472e-11
Primpol	965.238	1.52061	0.141278	7.22413	5.04315e-13	1.97765e-11
Cdhr1	38.4411	-2.67588	0.301332	-7.22087	5.16542e-13	2.0205e-11
Tmod2	54.0382	-3.11354	0.362092	-7.2179	5.27947e-13	2.05992e-11
Rfxap	576.91	-1.22944	0.10109	-7.21572	5.36495e-13	2.08803e-11
S100a11	15180.2	-1.36322	0.119788	-7.20619	5.7541e-13	2.23389e-11
Rbm47	619.973	-1.87307	0.190569	-7.20511	5.79985e-13	2.24603e-11
Cnn1	60.6133	-3.36918	0.398526	-7.19948	6.04424e-13	2.33485e-11
Chrdl1	16.137	-3.898	0.472177	-7.19646	6.1794e-13	2.38114e-11
Rxra	3261.98	-1.10951	0.0850545	-7.16609	7.71702e-13	2.96628e-11
Rbpj	37548.5	1.04285	0.0757872	7.16276	7.90678e-13	3.03171e-11
Cth	6442.85	3.28116	0.3885	7.15872	8.14339e-13	3.11475e-11
Arhgef6	14.2886	-3.78013	0.458797	-7.14941	8.71528e-13	3.3253e-11
Cthrc1	17.5116	-3.91306	0.477434	-7.14876	8.75627e-13	3.33275e-11
Pttg1ip	7121.26	-1.18317	0.0957588	-7.13429	9.72858e-13	3.69141e-11
Tle4	980.549	1.83292	0.18684	7.13404	9.74615e-13	3.69141e-11
Evx2	14.646	-3.97095	0.48719	-7.12443	1.04509e-12	3.94871e-11
Plat	620.511	-3.16295	0.374042	-7.11939	1.08404e-12	4.08592e-11
Actg2	20.6695	-3.2615	0.389121	-7.09676	1.27712e-12	4.80203e-11
Sema3b	393.51	1.62787	0.158946	7.09595	1.28469e-12	4.81883e-11
Dlk2	254.711	-3.00675	0.353534	-7.09056	1.33567e-12	4.99798e-11
Fmnl3	4672.13	-0.933356	0.0611588	-7.08574	1.38302e-12	5.16272e-11
Negr1	109.227	2.38279	0.266045	7.07696	1.47355e-12	5.48746e-11
Ggact	497.735	-1.41173	0.128864	-7.07512	1.49316e-12	5.5472e-11
Cep85l	891.143	1.22973	0.103167	7.07326	1.51333e-12	5.60872e-11
Eapp	1396.28	1.20534	0.0997715	7.06951	1.55476e-12	5.74855e-11
B4galnt1	2132.25	1.11688	0.0873584	7.06143	1.64793e-12	6.07857e-11
Krt7	18.2655	-3.53125	0.430991	-7.03322	2.01823e-12	7.42678e-11
Psmd10	677.182	-1.44012	0.133904	-7.0208	2.20594e-12	8.09837e-11
Ttll12	5317.37	-1.47522	0.139034	-7.01422	2.31234e-12	8.46895e-11
2700081O15Rik	2979.49	1.18593	0.0979079	7.00591	2.45382e-12	8.96596e-11
Phyhd1	627.726	3.23623	0.390723	7.00301	2.50524e-12	9.13237e-11
Ephx2	13.3495	-3.89141	0.484435	-7.00075	2.54592e-12	9.23727e-11
Dnajc22	61.4266	2.40401	0.271962	7.00102	2.541e-12	9.23727e-11
Prob1	373.196	2.25009	0.250211	6.99444	2.66319e-12	9.64025e-11
Hsd17b1	22.3925	3.23546	0.392632	6.96698	3.23812e-12	1.16941e-10
Nos1ap	25.0415	-3.04926	0.365954	-6.96606	3.25933e-12	1.17434e-10
C1qtnf6	420.143	-1.74736	0.179172	-6.96178	3.35989e-12	1.20777e-10
Adat1	494.14	1.19564	0.099965	6.95882	3.43133e-12	1.2306e-10
Skp2	2498.41	-1.18476	0.0984198	-6.95755	3.46245e-12	1.2389e-10
Mtrf1	32.2861	-3.75151	0.467723	-6.95178	3.60701e-12	1.28766e-10
Pnpla8	2609.13	0.967752	0.0673626	6.94379	3.8171e-12	1.35953e-10
Dnaja3	5666.17	1.1239	0.0898863	6.941	3.89334e-12	1.38352e-10
Lrrc75b	169.211	-3.63769	0.452303	-6.93713	4.00136e-12	1.41866e-10
Cpt1a	1595.74	-2.04829	0.223345	-6.9323	4.1406e-12	1.46468e-10
Ank2	3040.71	2.35694	0.267972	6.92959	4.22056e-12	1.48957e-10
Hoxc13	15.3534	-3.80593	0.477392	-6.92499	4.36011e-12	1.53533e-10
Zfp608	2532.68	1.00702	0.0732621	6.92058	4.49791e-12	1.58027e-10
Adam12	179.124	-1.90622	0.203277	-6.91773	4.58947e-12	1.6088e-10
Spry3	227.719	1.86896	0.197917	6.91682	4.61884e-12	1.61545e-10
Epg5	6083.9	0.963435	0.0670224	6.91464	4.69056e-12	1.63685e-10
Lamp2	8897.14	-1.21352	0.103234	-6.91169	4.78922e-12	1.66753e-10
Slc2a6	57.0863	-2.6738	0.314904	-6.90304	5.08997e-12	1.76828e-10
Zfp13	47.3642	-2.44194	0.281564	-6.89696	5.31272e-12	1.84155e-10
Lpar3	12.8363	-3.73036	0.468837	-6.89015	5.57337e-12	1.92759e-10
Cldn1	111.497	-2.13571	0.237925	-6.87489	6.2038e-12	2.14086e-10
Ankrd54	1235.84	-1.12753	0.0913445	-6.86997	6.42135e-12	2.21102e-10
Glrx	619.681	-1.40657	0.132568	-6.8385	8.00292e-12	2.7495e-10
Pcdhac2	167.007	2.29773	0.263271	6.82843	8.58476e-12	2.94289e-10
Cdon	4670.55	-0.82974	0.0483367	-6.82172	8.99558e-12	3.07016e-10
Suv39h1	2961.86	-1.22677	0.106536	-6.82182	8.98926e-12	3.07016e-10
Pogk	6546.51	2.30212	0.264202	6.82102	9.03989e-12	3.07852e-10
Fscn1	20732.7	-1.71169	0.177945	-6.80931	9.80664e-12	3.33233e-10
Tmem86a	216.617	-1.64012	0.167651	-6.80055	1.04221e-11	3.53373e-10
Cebpg	3504.61	1.43625	0.137748	6.79678	1.06986e-11	3.61958e-10
Crispld2	18.914	-3.62786	0.460822	-6.78756	1.14047e-11	3.85007e-10
Oasl1	27.9762	-3.00102	0.368522	-6.78664	1.14778e-11	3.86634e-10
Apoo	636.765	-1.42533	0.136954	-6.7565	1.41361e-11	4.7515e-10
Gxylt1	3251.34	-1.37555	0.129611	-6.75525	1.42594e-11	4.78258e-10
Snx5	10049.3	0.992723	0.0729488	6.75436	1.43465e-11	4.80144e-10
Hs6st1	2020.15	-1.53911	0.153929	-6.75058	1.47251e-11	4.91756e-10
4930503L19Rik	2918.47	1.36584	0.128319	6.7476	1.50313e-11	5.00902e-10
Trap1	8691.83	1.028	0.0782935	6.7438	1.54298e-11	5.13081e-10
Lamb1	25359.8	1.11514	0.0912457	6.74162	1.56631e-11	5.19728e-10
Supt3	1132.38	1.02488	0.0782584	6.70702	1.98645e-11	6.56658e-10
Etl4	104.636	-3.56776	0.457401	-6.70694	1.98744e-11	6.56658e-10
Sipa1l2	896.914	-1.2594	0.113345	-6.6999	2.08564e-11	6.87642e-10
Fibin	226.166	3.41012	0.435361	6.68438	2.31897e-11	7.62951e-10
Slc11a2	1601.81	-1.32515	0.123458	-6.68368	2.33019e-11	7.65021e-10
Sgsm2	1222.21	1.06969	0.0855187	6.66154	2.70964e-11	8.87722e-10
Bbof1	114.934	2.26233	0.264577	6.66094	2.72074e-11	8.89483e-10
Syt7	21.0706	-3.68949	0.478866	-6.66049	2.72908e-11	8.90334e-10
Ak5	2350.97	1.01037	0.076961	6.63155	3.32176e-11	1.08142e-09
Csrp2	758.194	-1.31316	0.122806	-6.62153	3.55497e-11	1.15492e-09
Sp3os	253.367	1.5869	0.164156	6.62116	3.56403e-11	1.15545e-09
Nfatc4	684.102	-1.46492	0.145898	-6.61365	3.74966e-11	1.21309e-09
Fam73a	836.807	1.24424	0.112546	6.61278	3.77157e-11	1.21764e-09
Nr4a2	977.277	1.64522	0.173287	6.60879	3.87462e-11	1.24832e-09
Nfkbia	1180.93	-1.37443	0.132407	-6.60412	3.99874e-11	1.28564e-09
Iqsec2	716.295	-1.34554	0.128099	-6.60064	4.09386e-11	1.3135e-09
Hcn2	244.481	-1.49602	0.15117	-6.58875	4.43539e-11	1.42015e-09
Dus2	461.156	1.11922	0.0940843	6.58155	4.65554e-11	1.48757e-09
Peli2	372.731	-2.03663	0.233563	-6.5791	4.73303e-11	1.50613e-09
Smarca1	140.056	1.68278	0.179773	6.5793	4.72674e-11	1.50613e-09
Bcap29	1863.46	1.46157	0.1462	6.57707	4.79825e-11	1.52376e-09
Gm7694	38.7632	-3.05398	0.388645	-6.5715	4.9811e-11	1.5786e-09
Poli	708.692	1.52144	0.155562	6.5661	5.16511e-11	1.63358e-09
Elavl4	171.154	2.69904	0.335624	6.55209	5.67358e-11	1.79075e-09
Tll1	116.123	-3.15401	0.405206	-6.54978	5.7622e-11	1.81503e-09
Rttn	2822.69	0.960649	0.0703504	6.54793	5.83412e-11	1.83397e-09
Apex2	494.239	-1.86276	0.20826	-6.54359	6.00599e-11	1.88418e-09
Slc45a4	1973.04	-1.16411	0.101516	-6.54189	6.07449e-11	1.90183e-09
Sfi1	983.712	1.7422	0.190021	6.53718	6.26891e-11	1.95482e-09
Chrnb2	66.7173	2.94391	0.373833	6.53743	6.25855e-11	1.95482e-09
Prpf40b	1868.3	1.41187	0.139509	6.53631	6.30532e-11	1.96223e-09
Atp8b1	19.0868	-3.68666	0.48786	-6.53192	6.49337e-11	2.01671e-09
Zfp580	216.443	1.40204	0.138291	6.5228	6.90078e-11	2.13897e-09
Gdf11	273.364	-2.37005	0.287561	-6.50313	7.86642e-11	2.43342e-09
Aifm1	2365.12	-1.61544	0.171936	-6.48755	8.72437e-11	2.69345e-09
Ripk3	373.654	-2.88078	0.3674	-6.48007	9.16807e-11	2.82482e-09
Emilin1	3997.98	-2.52836	0.314304	-6.45348	1.0931e-10	3.36133e-09
Stxbp6	985.748	1.83598	0.207032	6.45299	1.09668e-10	3.36148e-09
Rassf6	41.8403	-2.33603	0.28453	-6.45288	1.09747e-10	3.36148e-09
Gtdc1	623.689	0.979473	0.0743943	6.44503	1.15581e-10	3.53318e-09
9330182L06Rik	626.097	2.48003	0.307375	6.44176	1.18096e-10	3.60297e-09
Asrgl1	427.743	2.17578	0.260328	6.43718	1.21712e-10	3.70601e-09
Ckb	236.969	-2.08353	0.246466	-6.42493	1.31933e-10	4.00937e-09
Olfm1	63.3114	-2.98425	0.387332	-6.41375	1.41982e-10	4.30632e-09
Junb	1886.87	-1.28418	0.122397	-6.40688	1.48529e-10	4.49611e-09
Micall2	1948.9	-1.23699	0.115156	-6.39987	1.55513e-10	4.69837e-09
Tecpr2	2194.59	0.92379	0.0662339	6.39838	1.57033e-10	4.73508e-09
Ubxn11	176.319	2.47485	0.309118	6.38866	1.67348e-10	5.03632e-09
Coro7	1505.29	1.06248	0.0880791	6.38614	1.70128e-10	5.1101e-09
Chst15	12.1092	-3.58711	0.483598	-6.38363	1.72937e-10	5.18444e-09
Adh7	1862.07	2.17879	0.26301	6.38297	1.73681e-10	5.19671e-09
Kalrn	110.301	-3.20126	0.423337	-6.38088	1.7607e-10	5.25807e-09
Gnb4	1329.44	-1.01173	0.0802704	-6.37506	1.8289e-10	5.45125e-09
Myo5c	23.2612	-2.94261	0.383388	-6.37111	1.87659e-10	5.58268e-09
Clybl	516.114	1.60027	0.172811	6.3669	1.9289e-10	5.72732e-09
Obfc1	1775.75	0.956153	0.0716821	6.36356	1.97133e-10	5.84213e-09
Tagln	1755.71	-2.97377	0.390757	-6.33072	2.44017e-10	7.21779e-09
Kif5c	269.561	-2.76207	0.357344	-6.33023	2.44803e-10	7.22727e-09
Fads1	9287.94	-0.894579	0.0624088	-6.32248	2.57395e-10	7.58461e-09
Cog5	1302.36	1.10387	0.0955378	6.32072	2.60353e-10	7.65723e-09
Zfp397	3916.18	1.37552	0.138686	6.31296	2.73747e-10	8.03594e-09
Zfp275	3182.64	-1.0252	0.0833332	-6.30242	2.93027e-10	8.58571e-09
Smad9	278.703	-2.31713	0.288545	-6.29756	3.02358e-10	8.84241e-09
Ing5	2844.46	0.824888	0.051638	6.29164	3.14133e-10	9.16949e-09
Zfp706	5967.4	-0.945743	0.0708748	-6.28916	3.19197e-10	9.29983e-09
Man1a	1951.88	-0.932719	0.0689313	-6.27753	3.43984e-10	1.00032e-08
Gpr19	308.235	1.13056	0.100466	6.27627	3.46787e-10	1.00659e-08
Egfr	984.721	-2.05576	0.247959	-6.27425	3.51321e-10	1.01785e-08
Tnfaip2	8189.03	2.0786	0.251665	6.27262	3.5503e-10	1.02668e-08
Atf6	7794.04	1.20334	0.112282	6.2641	3.74989e-10	1.08238e-08
Hlcs	1002.58	1.09192	0.0945329	6.26157	3.81118e-10	1.09803e-08
Angptl4	9.79405	-3.53146	0.484403	-6.25813	3.89609e-10	1.12042e-08
Scx	1723.83	-1.3945	0.143136	-6.2493	4.12304e-10	1.18349e-08
Rin2	732.191	-1.89595	0.223594	-6.24322	4.28666e-10	1.22818e-08
Dolpp1	566.532	-1.16399	0.106369	-6.24235	4.31037e-10	1.2327e-08
Fam71f1	193.019	1.82393	0.212118	6.24146	4.33519e-10	1.23752e-08
4930432K21Rik	95.3392	1.7397	0.199045	6.22825	4.71682e-10	1.34399e-08
Car5b	577.987	-1.29838	0.128575	-6.20943	5.31768e-10	1.51242e-08
Usp12	2454.53	-0.953767	0.0732478	-6.19495	5.83039e-10	1.65521e-08
Ccdc7b	87.2211	3.47119	0.47984	6.19204	5.93887e-10	1.68293e-08
Kirrel	15084.5	-0.995388	0.0800285	-6.19015	6.01078e-10	1.70021e-08
Fam20a	84.0223	-2.24929	0.282624	-6.18946	6.03695e-10	1.70451e-08
Nbea	5978.33	0.987065	0.078698	6.18904	6.05336e-10	1.70604e-08
Zfp532	2517.16	1.04537	0.0881755	6.18499	6.21053e-10	1.744e-08
Nfu1	3100.78	1.12777	0.101497	6.18511	6.20593e-10	1.744e-08
Gdf5	13.1065	-3.45661	0.478767	-6.17546	6.59694e-10	1.84917e-08
Ifngr1	1996.94	-1.04594	0.0884196	-6.17443	6.64029e-10	1.85796e-08
Hoxd12	11.7312	-3.5181	0.489124	-6.17041	6.8114e-10	1.90059e-08
Slc7a11	5117.62	1.48603	0.159804	6.17028	6.81712e-10	1.90059e-08
Nrep	87.9741	-2.11481	0.261851	-6.1669	6.96418e-10	1.93811e-08
Mettl7a1	140.445	-1.75217	0.203137	-6.16414	7.08657e-10	1.96865e-08
Ces1g	15.3474	-3.38673	0.468707	-6.15893	7.32358e-10	2.03085e-08
Asap1	13774.9	-0.767503	0.0434941	-6.15032	7.73254e-10	2.13663e-08
Cd274	202.26	2.08688	0.258008	6.1505	7.72384e-10	2.13663e-08
Dtd2	752.548	1.25249	0.122711	6.13219	8.66802e-10	2.39087e-08
Uckl1	873.863	1.34078	0.137179	6.12908	8.83902e-10	2.43371e-08
Zcwpw1	2480.08	2.11821	0.264167	6.1257	9.02886e-10	2.48158e-08
Wdr25	365.397	1.42478	0.15142	6.10742	1.01253e-09	2.77801e-08
Col27a1	77.263	-3.21565	0.444715	-6.10648	1.0185e-09	2.78947e-08
Gmds	1409.78	-0.963423	0.0758952	-6.10609	1.02101e-09	2.79143e-08
Sox13	10.6349	-3.43591	0.48101	-6.10362	1.0369e-09	2.82989e-08
Fst	106.507	-2.8977	0.392932	-6.10208	1.04698e-09	2.85237e-08
Foxa3	44.799	2.75868	0.370317	6.09932	1.06523e-09	2.89701e-08
Pabpc4l	133.714	2.12851	0.267198	6.09475	1.09608e-09	2.97571e-08
Taf1	4937.56	-1.11069	0.100221	-6.09348	1.10481e-09	2.99418e-08
Pdzrn3	11.7586	-3.47669	0.489065	-6.08648	1.15417e-09	3.1225e-08
Gal3st1	22.7814	-3.03036	0.415846	-6.08484	1.16608e-09	3.14923e-08
Zbed4	1492.95	-0.956006	0.0749801	-6.08169	1.18924e-09	3.20621e-08
Pdgfb	129.357	-3.15938	0.438927	-6.05881	1.37132e-09	3.69069e-08
Arc	356.595	-1.47382	0.160736	-6.05851	1.3739e-09	3.69123e-08
Ifih1	334.35	-1.93429	0.236771	-6.05771	1.38075e-09	3.70323e-08
Slc36a1	1143.99	-1.11897	0.102258	-6.05296	1.42206e-09	3.80744e-08
Catsperg1	13.6911	3.24837	0.45422	6.05074	1.44182e-09	3.85371e-08
Cemip	55.1195	-2.92718	0.401665	-6.04279	1.51467e-09	4.04147e-08
Fabp5	3867.54	-1.48451	0.162998	-6.04002	1.54095e-09	4.10454e-08
Phf10	7995.05	1.55102	0.174381	6.02714	1.6689e-09	4.43773e-08
Sil1	2216.08	1.14634	0.107364	6.02012	1.74287e-09	4.62651e-08
Klhdc1	341.384	2.14423	0.273345	6.01523	1.79634e-09	4.7603e-08
Ubqln2	4325.04	-1.42377	0.153615	-6.01356	1.81493e-09	4.80137e-08
Spice1	1549.01	1.20208	0.116846	6.00866	1.87068e-09	4.94044e-08
Ift27	866.718	-1.18844	0.114814	-5.99613	2.02075e-09	5.32772e-08
1110012L19Rik	276.692	-1.35375	0.142398	-5.99551	2.02849e-09	5.33905e-08
Pik3cb	3494.71	-0.958434	0.0765176	-5.99123	2.08266e-09	5.47236e-08
Gpr137b	2085.16	0.886506	0.0645932	5.9837	2.18128e-09	5.72182e-08
Ubl3	2300.33	-0.878496	0.0632674	-5.98249	2.19758e-09	5.75484e-08
Ercc6l	2587.04	-1.29577	0.133187	-5.97487	2.30271e-09	6.02e-08
Lypd6	208.771	-3.38066	0.482439	-5.97103	2.35759e-09	6.15312e-08
Gatsl2	1439.7	-0.954712	0.0761652	-5.97008	2.37132e-09	6.17857e-08
Fam3a	510.336	-1.06928	0.0959131	-5.93533	2.93254e-09	7.62803e-08
Creb5	1095.42	1.20571	0.119055	5.92757	3.07445e-09	7.9838e-08
Phka2	1205.56	-1.23902	0.124819	-5.92074	3.20489e-09	8.30863e-08
Tox	15.0772	-3.23086	0.46163	-5.91568	3.30507e-09	8.55406e-08
Ccdc57	523.988	1.46018	0.162376	5.91333	3.35254e-09	8.65698e-08
Htra1	8303.81	1.47402	0.164721	5.91316	3.35598e-09	8.65698e-08
Mef2b	34.7471	3.21911	0.460201	5.90853	3.45177e-09	8.88932e-08
Sorl1	132.717	-3.32866	0.479428	-5.90007	3.63345e-09	9.3417e-08
Slc35a2	557.015	-1.23845	0.125229	-5.89684	3.70534e-09	9.51078e-08
Hspb11	480.788	1.25156	0.12766	5.8872	3.92804e-09	1.00658e-07
Wars	11099	2.10342	0.272655	5.88076	4.08398e-09	1.04481e-07
Syngr1	367.506	1.79222	0.219823	5.87843	4.14164e-09	1.05709e-07
Cetn2	797.72	-1.36654	0.147414	-5.87828	4.14558e-09	1.05709e-07
A830082K12Rik	284.844	1.90108	0.238749	5.86842	4.39972e-09	1.12005e-07
Fcna	28.3449	2.71811	0.378615	5.85849	4.67103e-09	1.18718e-07
Bnc2	919.447	-2.72977	0.380766	-5.85601	4.74115e-09	1.20303e-07
Kif26b	32.0617	-2.94804	0.418297	-5.8524	4.84538e-09	1.22547e-07
Ids	2860.85	-1.72001	0.208458	-5.85258	4.84018e-09	1.22547e-07
Tceal3	74.885	3.2604	0.471864	5.84999	4.91595e-09	1.2413e-07
Osr2	80.7494	-3.31162	0.48086	-5.84707	5.00322e-09	1.26128e-07
Gpt2	5771.72	2.05389	0.265905	5.8438	5.1023e-09	1.28418e-07
Tmem189	1789.32	-0.962759	0.0792008	-5.84286	5.13128e-09	1.28938e-07
Osgin1	298.646	-1.45374	0.163398	-5.83694	5.31673e-09	1.33382e-07
Aoc3	72.2824	-2.46933	0.337453	-5.83586	5.3514e-09	1.34035e-07
Lonrf3	1917.86	1.25208	0.128934	5.8331	5.44077e-09	1.36054e-07
Slit1	19.9406	2.73483	0.383384	5.82923	5.56841e-09	1.39022e-07
Nubpl	477.491	1.53798	0.178285	5.82206	5.81263e-09	1.44887e-07
Aldh1l2	23395.4	2.42157	0.33044	5.81519	6.05645e-09	1.50556e-07
Mthfd2	14246	1.6615	0.199739	5.81511	6.05945e-09	1.50556e-07
C1galt1c1	476.734	-2.26835	0.304841	-5.80089	6.59633e-09	1.63633e-07
Tex15	448.724	1.57648	0.185636	5.79891	6.6746e-09	1.65311e-07
Kdm7a	897.76	1.8988	0.241948	5.78141	7.4079e-09	1.8318e-07
Chdh	9.12019	-3.30332	0.486381	-5.76362	8.23265e-09	2.03251e-07
Alg13	1163.5	-1.12339	0.108166	-5.76323	8.2521e-09	2.03408e-07
Abi3bp	112.81	-2.85585	0.409104	-5.75856	8.48324e-09	2.08774e-07
Kctd4	240.752	2.8709	0.411991	5.75473	8.67786e-09	2.13225e-07
Tfpi	125.381	2.39716	0.330037	5.74831	9.01395e-09	2.21134e-07
Cbx4	1160.84	0.967322	0.0813431	5.74507	9.18846e-09	2.25059e-07
Nbas	5059.3	0.855378	0.0619023	5.74096	9.41435e-09	2.30229e-07
Rpl17	46663.7	1.11043	0.10656	5.72855	1.01292e-08	2.47322e-07
Lars	27388.5	1.94354	0.252019	5.72789	1.01686e-08	2.47894e-07
Prelid2	381.897	1.62491	0.196612	5.72148	1.05602e-08	2.57037e-07
Flt3l	72.4335	1.70961	0.211514	5.71883	1.07258e-08	2.60659e-07
Htr2a	43.4007	-2.22147	0.301135	-5.71659	1.08683e-08	2.63709e-07
Csnk1a1	17631.4	1.07769	0.10113	5.71231	1.11455e-08	2.70012e-07
Bcr	5199.74	-0.997343	0.0870906	-5.71063	1.12555e-08	2.72255e-07
Fuz	250.313	1.31707	0.143191	5.70614	1.15569e-08	2.79109e-07
Fam132b	824.04	-2.05832	0.273123	-5.70556	1.15964e-08	2.792e-07
B930041F14Rik	78.4432	1.77058	0.222692	5.70555	1.15966e-08	2.792e-07
Sertad4	1058.78	-2.07648	0.276347	-5.7047	1.16549e-08	2.80168e-07
Tnfrsf9	14.8777	-3.03153	0.443837	-5.70374	1.17204e-08	2.81309e-07
Hs6st2	5643.7	-1.08634	0.102868	-5.69989	1.19885e-08	2.87298e-07
Ptpn2	4072.41	0.96844	0.0823396	5.68912	1.27698e-08	3.0555e-07
Man2a2	3842.13	1.13123	0.110962	5.68868	1.28024e-08	3.0586e-07
Pkdcc	261.734	-1.709	0.212602	-5.68669	1.29524e-08	3.08967e-07
Amigo2	10.4236	-3.26512	0.487829	-5.66822	1.44292e-08	3.43667e-07
Pdzd7	536.653	2.92151	0.427521	5.66407	1.47826e-08	3.51544e-07
Ppp3cc	563.152	1.31151	0.143304	5.66287	1.48865e-08	3.53474e-07
Fam20c	522.522	-1.36754	0.153238	-5.66141	1.50133e-08	3.55942e-07
Gm5820	34.7722	3.13673	0.46623	5.65542	1.55468e-08	3.68028e-07
Tnfrsf1a	3785.13	-1.00534	0.0897863	-5.62821	1.82088e-08	4.30387e-07
Igfbp2	10.4422	-3.24144	0.487571	-5.62265	1.8805e-08	4.43805e-07
D430042O09Rik	1413.65	0.846726	0.0616695	5.62233	1.884e-08	4.43956e-07
Tgm1	16.2868	-2.68525	0.388783	-5.62075	1.90135e-08	4.47365e-07
Hs3st3a1	11.0566	-3.23613	0.48732	-5.61465	1.96956e-08	4.62713e-07
Sned1	277.411	-2.15229	0.295162	-5.5979	2.16962e-08	5.08942e-07
Nin	6464.59	0.819264	0.0570429	5.59691	2.18207e-08	5.11091e-07
Ssbp3	4168.03	-1.00883	0.0909227	-5.59634	2.18919e-08	5.11987e-07
Cyp26b1	92.8142	-2.60352	0.376067	-5.59347	2.22571e-08	5.18964e-07
Ttc23	613.509	1.15863	0.117745	5.59371	2.22263e-08	5.18964e-07
Gdnf	305.486	-3.15433	0.474745	-5.59106	2.25689e-08	5.25447e-07
Dtna	2206.63	0.851206	0.0628561	5.58747	2.30403e-08	5.35619e-07
Tmem260	1867.9	1.25794	0.135698	5.58553	2.32994e-08	5.40831e-07
Cirbp	996.318	1.34431	0.151395	5.57689	2.44854e-08	5.67514e-07
Mxd4	581.492	-1.78023	0.229669	-5.57426	2.48584e-08	5.753e-07
Vma21	1930.52	-1.56032	0.190278	-5.57248	2.51143e-08	5.80358e-07
Samd12	143.796	2.77991	0.409183	5.57185	2.52054e-08	5.81597e-07
8030462N17Rik	2719.79	1.00235	0.0902007	5.56921	2.55891e-08	5.89574e-07
Rorb	2916.27	1.36658	0.155726	5.56477	2.625e-08	6.03905e-07
Zfp839	705.411	1.30505	0.144759	5.56128	2.67796e-08	6.15179e-07
Adra1d	572.357	-2.67694	0.391752	-5.55693	2.74564e-08	6.29794e-07
Ube2a	1258.99	-1.36049	0.154891	-5.55549	2.7684e-08	6.34078e-07
Lmcd1	139.966	-1.4214	0.165917	-5.55342	2.80126e-08	6.4066e-07
Bcor	1827.69	-1.16174	0.119273	-5.54814	2.88723e-08	6.59349e-07
Egr2	36.5023	-2.65274	0.388528	-5.54076	3.0116e-08	6.86743e-07
Mettl4	1180.4	1.07239	0.103315	5.54024	3.02062e-08	6.87789e-07
Cmklr1	35.4928	-2.44844	0.352264	-5.53118	3.18077e-08	7.23194e-07
Abracl	2267.4	-1.12884	0.113794	-5.52612	3.27397e-08	7.43297e-07
Ror2	1112.13	-1.70073	0.217334	-5.5248	3.29865e-08	7.47806e-07
Igf2bp3	1784.1	-1.89063	0.251721	-5.52449	3.30435e-08	7.48006e-07
Gemin2	1001.67	1.08604	0.106355	5.51023	3.5837e-08	8.10062e-07
Grem2	10.0961	-3.19732	0.489719	-5.5079	3.63145e-08	8.19663e-07
Pknox2	131.639	-3.10847	0.473924	-5.504	3.71271e-08	8.36789e-07
Fam13b	6827.98	0.821355	0.0584008	5.50258	3.74273e-08	8.41172e-07
Gjb5	20.5862	-3.07801	0.46851	-5.50257	3.743e-08	8.41172e-07
Fads2	3712.53	-1.15783	0.119753	-5.49318	3.94769e-08	8.85892e-07
Picalm	10727.5	0.951891	0.0823744	5.48581	4.11569e-08	9.22258e-07
Nova2	52.6317	2.44463	0.35454	5.48493	4.13631e-08	9.25544e-07
Noxo1	128.481	1.63045	0.206381	5.47747	4.31449e-08	9.64024e-07
Hsp90b1	59325.7	-0.969645	0.0857569	-5.47647	4.33883e-08	9.68008e-07
Trpv4	102.935	-2.12945	0.297549	-5.47623	4.34478e-08	9.68008e-07
E130311K13Rik	289.62	1.15301	0.119314	5.47306	4.42339e-08	9.8411e-07
Fkbp1b	129.056	1.48319	0.179686	5.47173	4.45662e-08	9.90084e-07
Pcdhga3	212.039	1.28414	0.143334	5.47067	4.48334e-08	9.94598e-07
Bud31	3140.4	-0.8878	0.0710277	-5.45985	4.76548e-08	1.05568e-06
Tac1	18.8397	2.87007	0.43448	5.45496	4.89843e-08	1.08359e-06
Dhrs7	1208.58	1.81901	0.241845	5.45394	4.92664e-08	1.08828e-06
Lmf1	810.184	1.46447	0.176897	5.45217	4.97581e-08	1.09758e-06
Ctsh	463.474	1.98809	0.272954	5.45181	4.9859e-08	1.09824e-06
Lmo7	859.809	-1.80291	0.238999	-5.45154	4.99351e-08	1.09836e-06
Lgals9	1143.2	-1.24803	0.137279	-5.449	5.06539e-08	1.11259e-06
Bbs1	1096.55	0.950625	0.0827484	5.44572	5.15952e-08	1.13167e-06
Efcab12	74.1242	1.75178	0.229959	5.44349	5.22477e-08	1.14436e-06
Msn	32263.7	-0.994529	0.0908717	-5.44206	5.26693e-08	1.15197e-06
Ctgf	9504.41	-1.23359	0.13486	-5.43965	5.33852e-08	1.16599e-06
Adgrl3	731.318	-2.16945	0.307169	-5.43494	5.48156e-08	1.19555e-06
Ptpru	33.1895	2.95372	0.451593	5.43347	5.52687e-08	1.20374e-06
Plekha2	1060.81	-0.994747	0.0911384	-5.42852	5.68222e-08	1.23584e-06
Lama5	23473.2	1.055	0.102251	5.42785	5.7038e-08	1.2388e-06
Qtrtd1	2091.96	0.888988	0.0716923	5.4258	5.76942e-08	1.2513e-06
Thpo	67.6594	2.05278	0.286219	5.42512	5.79146e-08	1.25433e-06
Nr2c2ap	290.037	-1.43078	0.171708	-5.42072	5.93598e-08	1.28384e-06
Gprc5b	453.548	-1.24742	0.137961	-5.41764	6.03912e-08	1.30433e-06
Pcdhb5	53.1584	2.1603	0.306505	5.41687	6.06516e-08	1.30814e-06
Dock6	1800.05	1.31674	0.150882	5.41308	6.19492e-08	1.33427e-06
Srebf2	13006.7	-1.17175	0.124232	-5.40718	6.40252e-08	1.37517e-06
Dqx1	238.098	2.13216	0.301848	5.40722	6.4011e-08	1.37517e-06
Mmp19	1348.28	1.98357	0.274866	5.39743	6.7603e-08	1.45001e-06
Tfe3	2385.21	-0.902002	0.0745527	-5.39219	6.96057e-08	1.49091e-06
Zfp945	1162.5	1.92439	0.264208	5.39115	7.00066e-08	1.49743e-06
Arl14ep	3876.79	1.44452	0.175497	5.38195	7.3682e-08	1.57388e-06
Elf4	2929.53	-0.968581	0.0871568	-5.37629	7.60352e-08	1.62191e-06
Fam175a	1003.8	1.20356	0.131021	5.36979	7.8828e-08	1.67918e-06
Zfp862-ps	477.094	1.07851	0.10774	5.36947	7.89698e-08	1.67989e-06
Sox5	12.7001	-3.00439	0.466474	-5.36878	7.92723e-08	1.68402e-06
Scml4	12.3796	-2.86596	0.440893	-5.36629	8.03725e-08	1.70506e-06
Prdm9	407.718	1.65788	0.215814	5.36518	8.08686e-08	1.71325e-06
Timm17b	907.053	-1.14875	0.120974	-5.36273	8.19729e-08	1.73427e-06
Tef	2197.54	-0.915503	0.0775043	-5.36103	8.27491e-08	1.74831e-06
Soat1	7941.27	0.739183	0.0446429	5.35769	8.42931e-08	1.77852e-06
Itga7	2256.81	1.06176	0.104981	5.35104	8.74478e-08	1.84257e-06
Hspa9	92952.7	1.52857	0.192329	5.34796	8.89501e-08	1.87169e-06
Gnptab	2904.89	-0.794233	0.055161	-5.33407	9.6034e-08	2.01801e-06
Polr3h	1436.22	-1.04898	0.102983	-5.33081	9.77751e-08	2.05182e-06
Catip	53.9671	1.87313	0.257972	5.32276	1.02204e-07	2.14188e-06
Dgat2	1114.9	1.99481	0.280942	5.3207	1.03371e-07	2.16341e-06
Cxcl10	293.148	-2.39944	0.35716	-5.31817	1.04817e-07	2.19072e-06
Zfp385a	1586.01	-1.02479	0.0987511	-5.31431	1.07065e-07	2.2347e-06
Isca2	818.15	0.846177	0.065192	5.31012	1.09554e-07	2.28358e-06
Nab1	4514.45	-0.989965	0.0923731	-5.3042	1.1317e-07	2.3558e-06
Casp6	499.321	-1.09259	0.111767	-5.302	1.14543e-07	2.38117e-06
Iqcc	765.164	1.08721	0.11082	5.29877	1.16584e-07	2.42037e-06
Wnt9a	1175.26	2.78138	0.430617	5.29795	1.17112e-07	2.42808e-06
Fkbp14	223.725	-1.88661	0.262158	-5.28922	1.22841e-07	2.54347e-06
Emx2os	211.122	1.20158	0.132693	5.28724	1.24176e-07	2.56768e-06
Bcar3	104.283	-2.56057	0.390034	-5.28307	1.27039e-07	2.6234e-06
Elmo1	360.267	2.73966	0.424079	5.28123	1.2832e-07	2.64633e-06
Ost4	2648.33	-1.28974	0.149599	-5.27908	1.29837e-07	2.67405e-06
Atl1	184.849	1.836	0.253128	5.27797	1.30626e-07	2.68674e-06
Twf1	6299.49	-1.00114	0.0950691	-5.27133	1.35436e-07	2.78199e-06
Nr2f1	924.905	1.05482	0.105304	5.26877	1.37341e-07	2.8174e-06
Zfp583	11.9035	2.96407	0.468502	5.25946	1.44478e-07	2.9599e-06
Clu	108.905	-2.30766	0.343767	-5.2584	1.45315e-07	2.97312e-06
Mkl1	3133.89	-0.94451	0.0846103	-5.25362	1.49141e-07	3.04738e-06
Tango2	427.876	-1.14818	0.123509	-5.24805	1.53715e-07	3.13671e-06
Cul4b	6035.69	-1.37506	0.166846	-5.24472	1.56519e-07	3.18974e-06
Rad52	490.793	0.966404	0.0889538	5.24321	1.57803e-07	3.21168e-06
Tns2	4921.56	-1.00333	0.0960124	-5.24232	1.5857e-07	3.22309e-06
Dmpk	826.887	-1.68667	0.226605	-5.23673	1.63444e-07	3.3178e-06
Elovl7	489.759	-1.45902	0.183307	-5.23178	1.67885e-07	3.40351e-06
Lingo3	93.2067	2.79888	0.439427	5.23154	1.68107e-07	3.40356e-06
Tmem241	410.004	1.22066	0.137865	5.22728	1.72026e-07	3.47837e-06
Lpcat2	9.49972	-3.03095	0.484748	-5.22116	1.77803e-07	3.59051e-06
Trib3	6557.82	2.73587	0.428517	5.21769	1.81164e-07	3.65364e-06
Vdr	80.2369	-2.69594	0.421108	-5.21468	1.84133e-07	3.70868e-06
Fam91a1	12064.8	-0.851817	0.0676687	-5.1991	2.00253e-07	4.02815e-06
Ankzf1	843.746	0.975813	0.0916378	5.19232	2.07686e-07	4.16687e-06
Glipr1	15.1835	-2.64977	0.41401	-5.19255	2.07433e-07	4.16687e-06
Tigd2	1327.97	1.08945	0.113552	5.19098	2.09194e-07	4.19171e-06
Blnk	10.2011	-3.04059	0.489891	-5.18603	2.14825e-07	4.29771e-06
Cox7b	2832.81	-1.37278	0.168301	-5.18584	2.15038e-07	4.29771e-06
Dchs1	115.799	-1.76929	0.244864	-5.18366	2.1757e-07	4.34273e-06
Limk1	2262.33	-0.881839	0.0737361	-5.17846	2.23728e-07	4.45992e-06
Bmp2	8.08263	-3.02254	0.487276	-5.17683	2.25686e-07	4.49318e-06
Fgd1	1703.65	-1.34573	0.163434	-5.17472	2.28252e-07	4.53845e-06
Slc29a3	1352.03	-0.91207	0.079637	-5.17436	2.2869e-07	4.54135e-06
Mrps21	1551.07	-1.08123	0.112515	-5.16583	2.39376e-07	4.74141e-06
Hmgn5	982.891	-1.67785	0.227998	-5.16606	2.39084e-07	4.74141e-06
Sh2d1b1	74.4217	-2.84656	0.454299	-5.16524	2.40134e-07	4.75037e-06
Fam135a	3479.08	1.95581	0.281867	5.16489	2.40581e-07	4.75316e-06
Elk1	1313.5	-0.892553	0.0760698	-5.16043	2.46382e-07	4.86159e-06
U90926	7.90928	-3.01665	0.487749	-5.15972	2.47319e-07	4.87388e-06
4930509E16Rik	15.5225	2.57549	0.402425	5.15746	2.50323e-07	4.92682e-06
Ormdl2	1041.95	-0.973022	0.091767	-5.15459	2.54182e-07	4.99013e-06
Camk1	4163.31	1.23817	0.143202	5.15478	2.53932e-07	4.99013e-06
Tns1	4186.07	-0.931935	0.0838309	-5.15245	2.57099e-07	5.04102e-06
Zfp503	243.588	-2.99482	0.484246	-5.15196	2.57779e-07	5.04799e-06
Atg4a	415.838	-1.34645	0.164351	-5.1503	2.60072e-07	5.08647e-06
Htr1b	8.44513	2.96418	0.478547	5.1493	2.61464e-07	5.10726e-06
Wnt5b	11.1793	-2.76085	0.439107	-5.14875	2.62232e-07	5.11583e-06
Cep85	2187.74	0.907757	0.0794766	5.13053	2.8893e-07	5.6296e-06
Kif1bp	2212.55	-0.896925	0.0774841	-5.12266	3.01248e-07	5.86226e-06
Spidr	3105.85	0.861506	0.0706986	5.11334	3.16509e-07	6.15152e-06
Cul2	6624.22	1.06776	0.111056	5.1124	3.18095e-07	6.17462e-06
Gdap2	1076.41	-0.86456	0.0713339	-5.11061	3.2112e-07	6.22556e-06
Saxo2	82.0174	1.66234	0.227823	5.10197	3.36144e-07	6.50871e-06
Lipo1	9.02383	-2.96188	0.482923	-5.09788	3.43487e-07	6.6426e-06
Prtg	154.989	-1.57504	0.211072	-5.09326	3.51956e-07	6.79791e-06
Enoph1	1114.65	-1.16873	0.131372	-5.09033	3.57443e-07	6.89532e-06
Tram2	691.974	-1.5842	0.21301	-5.0899	3.58248e-07	6.90227e-06
Chst12	1131.96	-1.80464	0.256457	-5.08717	3.63442e-07	6.99367e-06
Epc1	3177.6	0.87907	0.0745534	5.08454	3.68513e-07	7.08247e-06
Cdca7l	2805.41	0.933616	0.0853232	5.08204	3.73396e-07	7.16744e-06
Chst11	498.332	-2.19556	0.333718	-5.0808	3.7584e-07	7.20545e-06
Lrp8	4924.11	-0.94158	0.0869263	-5.07994	3.77561e-07	7.22953e-06
Tmem130	8.47208	-2.92201	0.476903	-5.07862	3.80187e-07	7.27085e-06
Cnn2	19274.7	-1.10039	0.118245	-5.0775	3.82442e-07	7.30497e-06
Slc39a13	1870.98	-1.02773	0.103994	-5.0746	3.88312e-07	7.40798e-06
Abcb6	617.163	-0.922742	0.0833306	-5.07307	3.91451e-07	7.4587e-06
Emd	1914.33	-1.03422	0.105435	-5.06678	4.04596e-07	7.69971e-06
Zic2	9.20339	-2.98111	0.490157	-5.06187	4.15165e-07	7.89118e-06
Fancl	431.837	1.14493	0.127444	5.06046	4.18245e-07	7.93031e-06
Hmga1	40152.5	1.23204	0.144652	5.06069	4.17738e-07	7.93031e-06
Slc4a3	808.07	1.64089	0.225504	5.05929	4.20814e-07	7.9693e-06
Il18rap	748.712	-1.11474	0.121514	-5.05898	4.21512e-07	7.97278e-06
Sesn2	4549.4	2.27152	0.350476	5.05461	4.31279e-07	8.1476e-06
Cpox	7069.53	1.63363	0.224295	5.05418	4.32233e-07	8.15079e-06
Cx3cl1	778.081	-1.78071	0.253402	-5.05407	4.32497e-07	8.15079e-06
Fndc3c1	598.212	1.3609	0.170361	5.05338	4.34062e-07	8.17037e-06
Emp2	11654.6	1.47445	0.193029	5.04821	4.45968e-07	8.37494e-06
Tprn	717.651	-1.12277	0.123371	-5.04796	4.46549e-07	8.37494e-06
Zfp827	2781.47	0.82842	0.0650591	5.04802	4.4641e-07	8.37494e-06
Foxred2	1840.84	-0.822973	0.0640332	-5.04383	4.56296e-07	8.54742e-06
Slc1a4	4518.94	1.25265	0.149277	5.04196	4.60785e-07	8.62112e-06
Lyrm9	417.085	1.54926	0.208139	5.04114	4.62774e-07	8.64791e-06
Sdc3	3073.61	-1.41536	0.181634	-5.03958	4.66567e-07	8.70831e-06
Siah1b	676.832	-0.906071	0.0807774	-5.02703	4.98131e-07	9.2863e-06
Slc16a13	8.19213	-2.95645	0.488747	-5.02601	5.00793e-07	9.32472e-06
2410006H16Rik	2823.24	1.74183	0.247244	5.0227	5.09511e-07	9.47568e-06
Ctsd	11722	-1.15216	0.130344	-5.00335	5.63422e-07	1.04658e-05
Crtap	3089.82	-1.09317	0.118662	-4.99882	5.76831e-07	1.0702e-05
Map2k6	122.941	-2.06093	0.312575	-4.99375	5.92166e-07	1.09735e-05
B4galt6	1894.27	-1.6027	0.221008	-4.9894	6.05682e-07	1.12105e-05
Efcab2	151.925	1.45049	0.190575	4.98748	6.11718e-07	1.13088e-05
Coasy	1669.02	1.22642	0.145831	4.98124	6.31794e-07	1.1666e-05
Plp2	8763.24	-0.879983	0.0764357	-4.97128	6.6511e-07	1.22666e-05
Gcnt1	387.073	-1.09347	0.119428	-4.9693	6.71949e-07	1.23781e-05
Wdr31	385.6	1.5313	0.207617	4.96735	6.7875e-07	1.24885e-05
Ccdc6	8851.77	-0.858396	0.0723377	-4.95448	7.25231e-07	1.32965e-05
Ryk	6582.18	-0.975285	0.0959231	-4.95485	7.23848e-07	1.32965e-05
2210013O21Rik	583.758	-1.07863	0.116784	-4.95468	7.24504e-07	1.32965e-05
Has2	628.818	-1.05372	0.111834	-4.95126	7.37336e-07	1.35015e-05
Syngr3	398.337	1.48124	0.198189	4.95105	7.38155e-07	1.35015e-05
Snx8	1270.51	-1.21543	0.144768	-4.94191	7.73608e-07	1.41334e-05
Mpv17l2	422.052	-1.28892	0.159835	-4.93585	7.98039e-07	1.45626e-05
Cxcl5	26.7052	-2.92661	0.491944	-4.9327	8.11002e-07	1.47818e-05
Dennd4b	404.453	1.20469	0.142873	4.93226	8.12846e-07	1.4798e-05
Ccdc191	622.424	1.16118	0.134244	4.92517	8.42876e-07	1.53267e-05
Fosl1	8648.31	1.24827	0.15206	4.92091	8.6143e-07	1.56458e-05
Nptn	5659.77	-0.771907	0.0552899	-4.91785	8.75004e-07	1.58738e-05
Dapk2	17.8117	-2.88558	0.485686	-4.91177	9.02589e-07	1.63551e-05
Bcl6b	7.83203	-2.89972	0.489481	-4.90259	9.45835e-07	1.71187e-05
Synj2bp-cox16	738.475	1.15015	0.132851	4.89385	9.88797e-07	1.78755e-05
Arid2	5846.13	-0.741968	0.0494633	-4.89187	9.98809e-07	1.80224e-05
Stim1	687.977	-1.16033	0.134986	-4.89179	9.99245e-07	1.80224e-05
Rgs11	43.423	2.68198	0.446171	4.89045	1.00604e-06	1.8124e-05
Eif2b4	1224.1	-0.865654	0.0748895	-4.88258	1.04707e-06	1.88412e-05
Rgs2	254.32	1.52147	0.209606	4.87329	1.09756e-06	1.97269e-05
Dclk1	672.591	-2.3282	0.375393	-4.8701	1.11543e-06	2.00248e-05
Hoxa11os	609.44	-1.02933	0.108697	-4.8698	1.11709e-06	2.00315e-05
Myo10	6851.04	-0.96067	0.0948353	-4.85758	1.18829e-06	2.12838e-05
Tmem65	3359.98	-1.09697	0.122906	-4.85718	1.19072e-06	2.13027e-05
Iah1	816.074	1.84156	0.27637	4.85421	1.20869e-06	2.15992e-05
Epha4	7.87565	-2.86752	0.487899	-4.85248	1.21924e-06	2.17628e-05
Tm2d2	998.66	-1.31574	0.168317	-4.84646	1.25682e-06	2.24078e-05
Ahi1	2758.16	1.71682	0.251297	4.84215	1.28439e-06	2.28731e-05
Eya4	568.281	-2.11311	0.333194	-4.84137	1.28948e-06	2.29374e-05
Robo2	18.2133	-2.47961	0.409101	-4.83893	1.30542e-06	2.31944e-05
Inca1	53.129	1.79907	0.268557	4.83721	1.31678e-06	2.33694e-05
Socs2	446.332	-1.18732	0.142169	-4.8345	1.33483e-06	2.36627e-05
Atg10	207.135	1.41011	0.188387	4.83106	1.3581e-06	2.40478e-05
Cyb5r1	6489.86	2.20251	0.352468	4.83026	1.36353e-06	2.41164e-05
Zc3h6	950.132	1.67416	0.243174	4.82849	1.37575e-06	2.42772e-05
Ccdc62	103.532	1.87999	0.28579	4.82869	1.37433e-06	2.42772e-05
Slc22a13b-ps	39.7939	2.47179	0.408556	4.82624	1.39135e-06	2.45247e-05
Cdkn1a	4678.21	1.91528	0.293418	4.82343	1.4111e-06	2.48446e-05
Slc6a9	3860.88	2.14724	0.341618	4.82186	1.42227e-06	2.50129e-05
Six3	15.0221	-2.67199	0.450786	-4.81823	1.44835e-06	2.54191e-05
Pcdhgb6	302.688	-1.23152	0.151824	-4.81819	1.44864e-06	2.54191e-05
Gars	27730.4	1.39911	0.186876	4.81125	1.4999e-06	2.62889e-05
Morn1	82.4492	1.89818	0.290692	4.80983	1.51061e-06	2.64467e-05
Tcea1	15482.5	1.32849	0.172283	4.80888	1.51776e-06	2.6542e-05
Fam117a	210.628	-1.27587	0.161391	-4.8074	1.52905e-06	2.67093e-05
Gtpbp2	4263.69	1.97594	0.307223	4.80412	1.55431e-06	2.71201e-05
Usp9x	17138.9	-1.00364	0.104882	-4.80195	1.5713e-06	2.73858e-05
Agbl2	57.5486	2.54798	0.426919	4.79712	1.60961e-06	2.80219e-05
Plxdc1	12.9583	-2.59044	0.43596	-4.79501	1.62665e-06	2.82869e-05
Abcd4	1859.53	0.993799	0.103015	4.79347	1.63922e-06	2.84736e-05
Srrm4	8.77552	-2.79864	0.479619	-4.79263	1.64606e-06	2.85605e-05
Trappc6a	563.382	1.80709	0.272994	4.78797	1.68478e-06	2.91998e-05
Atp5sl	455.349	0.95524	0.0952266	4.7806	1.74774e-06	3.02571e-05
Dnmt3a	1193.41	-0.852293	0.0737326	-4.77798	1.77066e-06	3.05858e-05
Acss2	380.288	-1.27174	0.161519	-4.77805	1.77008e-06	3.05858e-05
Rnaseh1	732.901	0.835759	0.0702782	4.77757	1.77429e-06	3.06145e-05
Tom1l1	932.266	1.33756	0.175392	4.77533	1.79411e-06	3.0922e-05
Tmem220	47.9376	1.94907	0.303499	4.77455	1.80109e-06	3.10078e-05
Cdk1	11200.6	-1.00935	0.106692	-4.77405	1.80558e-06	3.10509e-05
Cmss1	971.244	1.01171	0.107245	4.77142	1.82931e-06	3.14241e-05
Pcnx	5174.64	0.732078	0.0486468	4.77068	1.83604e-06	3.15048e-05
Mir155hg	45.5897	2.3941	0.397557	4.76436	1.89452e-06	3.24725e-05
Tbc1d8b	1510.75	-1.65479	0.242774	-4.75666	1.96827e-06	3.36993e-05
Onecut2	22.7662	2.53045	0.426928	4.75595	1.97514e-06	3.37425e-05
Gpx7	13.4014	-2.6247	0.446737	-4.75604	1.97425e-06	3.37425e-05
Itgbl1	70.2295	-2.72381	0.467701	-4.75478	1.98665e-06	3.39018e-05
Pop5	808.449	-1.06455	0.118785	-4.75266	2.00755e-06	3.42209e-05
Decr2	1077.44	0.984723	0.102026	4.75096	2.02452e-06	3.44723e-05
Synpo	1003.42	-2.36946	0.393657	-4.74896	2.04466e-06	3.47772e-05
Phka1	1188.47	-0.904051	0.0851081	-4.74751	2.05939e-06	3.49521e-05
Magt1	3778.82	-1.23234	0.154258	-4.7475	2.05945e-06	3.49521e-05
S100a7a	58.9759	-1.9337	0.302125	-4.74539	2.08101e-06	3.52795e-05
Setd7	5221.33	-1.16344	0.139874	-4.74312	2.10451e-06	3.56389e-05
Prkdc	2514.26	1.06602	0.119359	4.74216	2.11455e-06	3.577e-05
Psma5	4744.5	-1.39894	0.189712	-4.73846	2.15345e-06	3.63884e-05
Ucp2	17.9797	-2.37365	0.395672	-4.73537	2.18654e-06	3.69074e-05
Epb41l4aos	574.741	1.09899	0.126517	4.73446	2.19635e-06	3.70327e-05
Gna14	38.5465	-2.21534	0.362461	-4.73247	2.21808e-06	3.73585e-05
Auts2	9.68698	-2.75636	0.477381	-4.72654	2.28374e-06	3.84228e-05
Prox2	195.617	1.35949	0.181999	4.72249	2.32972e-06	3.91539e-05
Vcp	37054.1	-0.946417	0.0945355	-4.72221	2.33293e-06	3.91654e-05
Il12rb1	23.4356	-2.57667	0.439833	-4.72151	2.34104e-06	3.92592e-05
Fn1	203342	1.04617	0.11598	4.70921	2.48675e-06	4.16578e-05
Nr6a1	890.795	1.68665	0.252271	4.70389	2.55254e-06	4.27137e-05
Zc3hav1	7676.41	1.29567	0.16926	4.70086	2.5907e-06	4.33057e-05
Ehd3	13.7096	-2.55544	0.437501	-4.69814	2.62546e-06	4.38395e-05
Il1rn	81.3772	-1.6042	0.23541	-4.69052	2.72514e-06	4.54551e-05
Srfbp1	1789.93	0.906497	0.0866929	4.68893	2.74638e-06	4.57574e-05
Pla2g12a	1824.97	1.61429	0.237652	4.68872	2.74916e-06	4.57574e-05
Rdh14	527.511	1.26637	0.163493	4.68749	2.7658e-06	4.59852e-05
Lhx8	8.75681	-2.73852	0.477764	-4.6854	2.79408e-06	4.64057e-05
Dscc1	384.882	-1.06939	0.121564	-4.6839	2.81473e-06	4.66986e-05
Plch1	1057.33	1.40891	0.194599	4.6707	3.00172e-06	4.97478e-05
5033428I22Rik	8.60884	-2.73051	0.47767	-4.66957	3.01837e-06	4.99704e-05
Tep1	2301.22	1.04234	0.116172	4.66839	3.03574e-06	5.02045e-05
Zeb2	3733.6	1.07709	0.123713	4.66474	3.09009e-06	5.1049e-05
Rnasek	1274.38	-1.24894	0.160588	-4.66372	3.10549e-06	5.12489e-05
Tgm5	6.92402	-2.78365	0.489781	-4.6626	3.12237e-06	5.14726e-05
Id1	1643.17	-1.72157	0.262591	-4.65197	3.28774e-06	5.41414e-05
Plxnb2	20027	-1.00437	0.108445	-4.65087	3.30536e-06	5.43738e-05
Pkp3	63.5523	-1.74909	0.268639	-4.64968	3.32443e-06	5.46297e-05
Frs3	186.2	1.3812	0.189777	4.64336	3.42789e-06	5.62703e-05
Scara5	8.52883	-2.71574	0.477277	-4.64246	3.44292e-06	5.64573e-05
Snora7a	136.524	1.47373	0.209861	4.6399	3.48573e-06	5.70991e-05
Raet1e	1325.5	1.61813	0.241013	4.63929	3.49602e-06	5.72072e-05
Pdzd2	479.015	-1.70972	0.260961	-4.63563	3.55855e-06	5.81691e-05
Pate2	24.3506	2.46643	0.424233	4.63527	3.56474e-06	5.8209e-05
1700013F07Rik	25.535	2.60389	0.454253	4.63153	3.6297e-06	5.92076e-05
Borcs6	324.722	-1.11204	0.132226	-4.62875	3.6788e-06	5.99455e-05
Cep78	865.709	0.908597	0.088283	4.62826	3.6875e-06	6.00243e-05
D330045A20Rik	10.9331	-2.64353	0.463282	-4.62682	3.7132e-06	6.03794e-05
Fam210a	8893.74	0.817621	0.0686621	4.62586	3.73048e-06	6.05969e-05
Adcy4	5.54148	-2.75118	0.486748	-4.62494	3.7471e-06	6.08032e-05
Ppip5k2	4587.36	1.09992	0.129833	4.62067	3.82511e-06	6.20043e-05
Yipf6	1010.56	-0.972346	0.10224	-4.61996	3.83818e-06	6.21512e-05
Lamb2	5043.28	-1.33765	0.181362	-4.61863	3.86276e-06	6.24841e-05
Nrip2	61.2683	1.81578	0.285057	4.61585	3.91489e-06	6.32615e-05
Plppr2	894.005	1.13238	0.13714	4.6112	4.00346e-06	6.46256e-05
Tmem80	168.811	1.88698	0.300902	4.60939	4.03853e-06	6.5124e-05
1700003F12Rik	124.743	1.77115	0.275907	4.60716	4.08209e-06	6.57581e-05
Itm2a	554.98	1.16234	0.143879	4.60348	4.15497e-06	6.68627e-05
Rnd3	3329.91	-1.44025	0.204263	-4.60312	4.16207e-06	6.69076e-05
Fosb	265.052	1.51103	0.219703	4.6018	4.18855e-06	6.72636e-05
Cep97	994.267	0.991097	0.106768	4.59966	4.23182e-06	6.78884e-05
Kdelr3	892.024	-0.955687	0.0991494	-4.59596	4.30752e-06	6.90314e-05
Foxs1	6.23509	-2.69241	0.477204	-4.59428	4.34246e-06	6.95197e-05
Cdk16	7039.36	-0.836514	0.0732548	-4.59374	4.35368e-06	6.96276e-05
Pcdh18	2495.59	-2.1889	0.367809	-4.59178	4.39477e-06	7.02123e-05
Prdx4	2442.28	-1.07974	0.126294	-4.59044	4.42323e-06	7.05944e-05
Prkce	1506.21	1.02528	0.114446	4.58974	4.43808e-06	7.07587e-05
Fchsd1	872.352	1.00194	0.109474	4.58499	4.54014e-06	7.23116e-05
Fgf1	35.1775	2.72616	0.48622	4.5785	4.68322e-06	7.45141e-05
Cyp4f13	252.723	1.76038	0.275344	4.57747	4.70643e-06	7.48067e-05
Tm4sf1	8725.51	-1.02701	0.115205	-4.57453	4.77289e-06	7.57855e-05
Ccnd2	21887.3	0.903862	0.0883143	4.57301	4.80769e-06	7.62602e-05
C1s1	270.73	-2.41063	0.417922	-4.57173	4.83712e-06	7.66486e-05
2310015A10Rik	177.738	1.47543	0.21349	4.56898	4.90105e-06	7.75824e-05
Tcp11l2	133.266	-1.4631	0.210847	-4.56778	4.92915e-06	7.79478e-05
Barx1	8.35498	-2.67303	0.476039	-4.56481	4.99935e-06	7.89776e-05
Nfkbid	10.3531	2.5914	0.458406	4.56233	5.05898e-06	7.98384e-05
Arl15	1693.86	1.10164	0.131938	4.56001	5.11514e-06	8.06426e-05
Ccdc159	129.547	1.72276	0.268804	4.54888	5.39331e-06	8.49419e-05
Dera	624.771	-1.07512	0.126458	-4.54792	5.41783e-06	8.52416e-05
Dpf2	6090.37	1.00841	0.11198	4.54019	5.62037e-06	8.83388e-05
Nova1	1615.75	2.07274	0.34763	4.52418	6.06295e-06	9.51917e-05
Hspa1b	2171.92	-2.10759	0.355349	-4.52398	6.06863e-06	9.51917e-05
Mroh6	38.1826	2.092	0.351953	4.52334	6.08724e-06	9.53873e-05
Mesp2	40.7042	2.15382	0.365946	4.51931	6.20401e-06	9.7119e-05
Ccdc40	52.9321	2.03669	0.340068	4.51879	6.21944e-06	9.72625e-05
Elfn1	12.4075	-2.65961	0.47841	-4.51414	6.35748e-06	9.93212e-05
Evc	1889.48	-1.36928	0.192625	-4.51281	6.39749e-06	9.98459e-05
Elovl1	2875.51	-0.830111	0.0732334	-4.50766	6.55466e-06	0.000102196
Parp3	2526.22	-0.82426	0.0719439	-4.50712	6.57138e-06	0.000102354
Nsun3	239.583	1.27406	0.172163	4.49608	6.92177e-06	0.000107704
Plpp1	2109.6	-1.22345	0.160996	-4.49356	7.00408e-06	0.000108875
Creb3l1	231.986	-1.30602	0.179399	-4.49286	7.02718e-06	0.000109125
Unc119b	3168.68	-1.02659	0.117221	-4.49229	7.04626e-06	0.000109312
Arhgap12	3568.02	0.871313	0.0826813	4.49089	7.0925e-06	0.00010992
Afap1l2	37.8685	-2.59975	0.467964	-4.487	7.22336e-06	0.000111836
Fam69b	536.244	-1.02793	0.117865	-4.47911	7.49563e-06	0.000115936
Nrk	106.21	-1.94441	0.322748	-4.47534	7.62891e-06	0.00011788
Stmn2	7.14109	-2.68943	0.489341	-4.47425	7.66796e-06	0.000118366
Ubox5	882.354	1.02559	0.11753	4.47193	7.75169e-06	0.000119539
Ccdc80	3408.85	-2.16088	0.371828	-4.46681	7.93956e-06	0.000122315
Amz1	188.808	2.44037	0.434449	4.46628	7.95914e-06	0.000122495
Mum1l1	1530.28	-1.49746	0.223413	-4.46464	8.02025e-06	0.000123313
Ppp1r14c	7.12281	-2.66053	0.484216	-4.46191	8.12336e-06	0.000124627
Midn	9371.05	-0.843208	0.0769218	-4.46178	8.1282e-06	0.000124627
Acot2	3067.53	2.66547	0.485342	4.46174	8.12973e-06	0.000124627
Apbb2	5788.44	-1.05384	0.124281	-4.45635	8.33662e-06	0.000127672
Gas5	6588.98	1.52581	0.230272	4.45479	8.39754e-06	0.000128478
Trim68	104.2	1.48745	0.221683	4.45435	8.41493e-06	0.000128618
Eif4ebp2	4228.63	-0.973361	0.106398	-4.44898	8.62789e-06	0.000131743
Matn3	24.7334	-2.09994	0.359701	-4.44796	8.66914e-06	0.000132243
Ncoa1	2317.02	1.18675	0.154433	4.4469	8.712e-06	0.000132766
Stard6	441.297	1.78852	0.289908	4.44457	8.80666e-06	0.000134077
Hemk1	238.405	1.36478	0.194662	4.4425	8.89183e-06	0.000135241
Hoxb3	561.422	1.53541	0.233136	4.44123	8.94445e-06	0.000135908
Pck2	9316.22	1.60668	0.249195	4.44102	8.95351e-06	0.000135913
Sirpa	133.095	-2.64486	0.483552	-4.43563	9.18037e-06	0.000139221
Ssbp2	698.81	-0.929741	0.0969114	-4.43437	9.23401e-06	0.000139898
Jup	1352.93	-2.21234	0.386528	-4.43005	9.4211e-06	0.000142593
Sap30l	892.021	-1.05481	0.125245	-4.42978	9.43275e-06	0.00014263
Krcc1	3399.76	1.13954	0.144428	4.42808	9.50736e-06	0.000143618
AA415398	60.7241	1.53414	0.233608	4.42681	9.56357e-06	0.000144327
Slc27a4	1852.07	-1.11368	0.138746	-4.42304	9.73213e-06	0.00014661
Pole4	2330.98	0.81957	0.0722518	4.42301	9.73374e-06	0.00014661
Bmp4	1305.81	-1.72431	0.276943	-4.42081	9.83335e-06	0.000147967
Abhd8	1583.74	-1.41065	0.206176	-4.41688	1.00136e-05	0.000150534
Rccd1	206.092	1.55595	0.239106	4.41626	1.00425e-05	0.000150823
Mpp3	112.802	1.94919	0.328652	4.40949	1.03614e-05	0.000155461
Slc25a14	240.472	-1.10819	0.137938	-4.40918	1.03764e-05	0.000155536
2017-09-11	29340.5	-0.780915	0.063763	-4.4056	1.05491e-05	0.000157972
Nid2	3791.04	-1.4922	0.225375	-4.40243	1.07044e-05	0.000160143
Slco4a1	96.9658	-2.3908	0.429857	-4.39867	1.08916e-05	0.000162787
D130017N08Rik	6.97799	-2.65514	0.490026	-4.398	1.09254e-05	0.000163135
Fendrr	9.38911	-2.63819	0.486412	-4.39584	1.10344e-05	0.000164605
Lonp1	20896.6	1.82562	0.301942	4.39032	1.13185e-05	0.00016868
Plpp3	702.614	-1.93411	0.326709	-4.38956	1.13578e-05	0.000168951
Fam50a	1333.12	-0.929834	0.0979221	-4.38955	1.13584e-05	0.000168951
Ifngr2	1667.84	-0.806451	0.0698714	-4.38593	1.1549e-05	0.000171622
Tnfaip6	58.9746	-1.88528	0.316046	-4.38316	1.1697e-05	0.000173654
Acta2	3220.24	-2.61406	0.482582	-4.38072	1.18289e-05	0.000175445
C030037D09Rik	77.0599	1.42014	0.210196	4.37754	1.20027e-05	0.000177853
Mme	1286.81	-2.56993	0.472996	-4.3762	1.20766e-05	0.000178777
Serinc5	1299.27	-1.28585	0.179639	-4.37461	1.21652e-05	0.000179917
Slc39a8	251.762	1.93582	0.328458	4.37141	1.23448e-05	0.0001824
BC017158	673.569	0.957909	0.104865	4.36664	1.26173e-05	0.00018625
Cd46	38.8625	2.30178	0.412946	4.36324	1.28151e-05	0.00018899
Arhgap36	826.669	-2.55653	0.471587	-4.36087	1.29549e-05	0.000190869
Ube2w	1842.18	1.22132	0.165417	4.3606	1.29709e-05	0.000190924
Cdh11	238.279	-1.01544	0.118352	-4.35515	1.32976e-05	0.000195547
Tmeff1	655.581	1.338	0.192726	4.34813	1.37303e-05	0.000201529
Prr32	26.3008	2.60612	0.484367	4.34819	1.37268e-05	0.000201529
Rhobtb2	2060.25	-0.737576	0.0546599	-4.34644	1.38365e-05	0.000202896
Sh3tc2	36.1086	2.26925	0.407219	4.34472	1.39455e-05	0.000204302
Eml6	231.033	1.0398	0.124281	4.3434	1.40297e-05	0.000205341
Hoxa11	1364.05	-1.31218	0.187024	-4.34265	1.40777e-05	0.000205656
Tbc1d25	526.205	-1.19175	0.159291	-4.34266	1.4077e-05	0.000205656
Atp7a	1460.76	-1.06715	0.130642	-4.34122	1.41695e-05	0.000206802
Lamtor4	766.553	-1.08712	0.135368	-4.33723	1.4429e-05	0.000210392
9930014A18Rik	851.196	2.03695	0.354522	4.33528	1.45572e-05	0.000211864
Dhdh	44.1947	2.3489	0.426462	4.33544	1.45471e-05	0.000211864
Traf1	71.7681	-2.50747	0.463095	-4.3349	1.45825e-05	0.000212034
LOC106740	297.711	1.79264	0.298239	4.33425	1.46257e-05	0.000212463
Akap5	164.898	2.09718	0.369409	4.32361	1.53497e-05	0.000222771
Ddah1	4397.31	-1.05501	0.128389	-4.32287	1.54013e-05	0.000223312
Ccdc30	38.507	2.10465	0.371315	4.32152	1.5496e-05	0.000224475
Fam208a	4122.17	1.10743	0.140635	4.31917	1.56618e-05	0.000226666
Smoc2	49.4976	-1.7561	0.29106	-4.31558	1.59182e-05	0.000230161
Lage3	555.383	-1.23076	0.169343	-4.31525	1.59424e-05	0.000230297
Msra	538.018	0.966112	0.108034	4.31451	1.59956e-05	0.00023085
Sema7a	59.3864	-1.41523	0.212312	-4.31079	1.62669e-05	0.000234549
Apol7a	56.4435	-1.65892	0.269085	-4.3069	1.65561e-05	0.000238464
Nnmt	139.4	1.46951	0.225116	4.30672	1.65692e-05	0.000238464
Ypel3	576.483	1.79335	0.300601	4.30255	1.68847e-05	0.00024278
Car9	196.045	1.72211	0.284059	4.30232	1.69017e-05	0.000242799
Dip2b	2614.13	-0.922475	0.0982769	-4.29883	1.71705e-05	0.000246432
Pla2g4a	4553.24	0.889123	0.0906301	4.29353	1.75858e-05	0.000252161
Mrvi1	10.4772	-2.39023	0.440452	-4.29158	1.77407e-05	0.000254147
Foxg1	12241.1	1.68642	0.276523	4.29048	1.78289e-05	0.000255175
Irs1	7576.59	-0.967493	0.109021	-4.2881	1.80211e-05	0.000257688
Prune2	5525.72	0.88989	0.0909348	4.28758	1.80629e-05	0.000258048
Hrct1	10.6244	-2.44045	0.453329	-4.28045	1.86518e-05	0.000266216
Hacd3	2009.32	-0.838921	0.0792154	-4.27847	1.88178e-05	0.00026834
Rnf32	70.6074	2.26517	0.412686	4.27726	1.89205e-05	0.000269557
Nars	34453	1.4371	0.219115	4.27676	1.89633e-05	0.000269919
Bmp1	4052.36	-0.986334	0.113762	-4.27502	1.91121e-05	0.000271787
Kif17	22.9108	2.23332	0.405579	4.27369	1.92266e-05	0.000273166
Ndufb11	1650.61	-1.09995	0.140491	-4.27037	1.95152e-05	0.000277012
Pisd-ps3	9281.63	1.55407	0.246957	4.26823	1.97028e-05	0.00027942
Dhrs4	82.4357	-2.56106	0.48294	-4.26773	1.97472e-05	0.000279793
Slc4a10	10.1229	2.52512	0.474692	4.26618	1.98851e-05	0.000281491
Amer1	910.859	-1.17206	0.157601	-4.26431	2.00519e-05	0.000283594
Scarb1	3639.28	-0.882468	0.0897343	-4.26223	2.024e-05	0.000285994
Eprs	30392.9	1.269	0.180457	4.26139	2.03155e-05	0.000286539
Tlr7	5.50365	-2.56513	0.484594	-4.26157	2.02995e-05	0.000286539
Gm16845	107.625	1.77511	0.299541	4.25689	2.0729e-05	0.000292105
Hnrnph2	4992.69	-1.3235	0.193468	-4.25653	2.07628e-05	0.000292317
Col15a1	5.15385	-2.55047	0.481825	-4.25564	2.08452e-05	0.000293211
Gnpnat1	2427.54	1.47929	0.230408	4.25023	2.13548e-05	0.000299835
D330041H03Rik	105.189	1.80841	0.307841	4.25027	2.13512e-05	0.000299835
Rsad2	5.16325	-2.54814	0.481964	-4.24956	2.1419e-05	0.000300465
Srf	3861.16	-0.982292	0.11356	-4.24703	2.16619e-05	0.000303598
Ppl	2008.37	-1.30327	0.189292	-4.24352	2.20041e-05	0.000308117
Slco3a1	740.619	-1.70336	0.283618	-4.24288	2.20671e-05	0.000308721
Sgk2	31.9251	-2.30109	0.424584	-4.24202	2.21517e-05	0.000309625
H2-M3	163.075	1.34885	0.200331	4.23722	2.26307e-05	0.000316036
Akap6	191.222	1.56508	0.251417	4.23629	2.27241e-05	0.000317055
E2f7	4473.92	-0.829156	0.0777506	-4.23349	2.30094e-05	0.000320747
Cenpi	1957.81	-1.1678	0.157948	-4.22797	2.35808e-05	0.000328419
Slc9a3r1	2605.12	-0.952352	0.107009	-4.22725	2.3657e-05	0.000329089
Atp6v1g2	128.859	1.4282	0.219583	4.22711	2.36714e-05	0.000329089
Zfp777	1480.67	0.748016	0.0586881	4.22599	2.37888e-05	0.000330426
Arel1	4142.13	0.907854	0.0965887	4.22258	2.41521e-05	0.000335173
Lnx2	657.571	-0.858434	0.0849179	-4.22095	2.4327e-05	0.000337299
Hmga1-rs1	46448.7	1.02472	0.124451	4.21624	2.48408e-05	0.000344116
Fancb	595.956	-1.36601	0.20551	-4.21394	2.50956e-05	0.000347335
Lin28b	43.8147	2.49916	0.47461	4.21222	2.52873e-05	0.000349676
Cd9	5147.13	-1.27689	0.184451	-4.21192	2.53206e-05	0.000349826
Apobec1	136.791	2.10267	0.380657	4.21028	2.55054e-05	0.000352065
Kcnn3	5.57628	-2.5562	0.48872	-4.20733	2.58408e-05	0.000356378
Gss	1182.73	-0.897724	0.0945579	-4.20614	2.59772e-05	0.000357941
Rab9	773.611	-1.30348	0.191076	-4.20504	2.61038e-05	0.000359367
Gltp	3288.86	-1.06073	0.133371	-4.20427	2.61921e-05	0.000360264
Wdr1	17372.3	-1.08424	0.139028	-4.20236	2.64144e-05	0.000362999
Zbtb33	1412.56	-1.09255	0.141056	-4.20081	2.65963e-05	0.000365176
Hmx2	6.45309	-2.49602	0.475544	-4.19734	2.70067e-05	0.000370483
2310011J03Rik	1649.82	-0.963775	0.110518	-4.19639	2.71201e-05	0.000371711
Lrriq1	31.1209	2.52531	0.482889	4.19416	2.73882e-05	0.000374724
Ttc12	218.801	1.59987	0.262231	4.19427	2.73746e-05	0.000374724
Apol6	32.8937	-2.21184	0.408859	-4.18687	2.82834e-05	0.000386631
Zmym6	845.195	1.21238	0.170281	4.18357	2.86973e-05	0.000391944
Ifit1	281.202	-2.17261	0.399847	-4.18312	2.87537e-05	0.000392369
Lacc1	829.117	1.20415	0.168374	4.18204	2.88904e-05	0.000393888
Nop56	16547	0.729035	0.0547699	4.18177	2.89243e-05	0.000394005
Hivep3	571.557	-1.6505	0.275197	-4.18066	2.90667e-05	0.000395598
Mras	1688.71	-1.02956	0.126733	-4.17854	2.93383e-05	0.000398945
Zcchc4	1202.92	0.930273	0.102995	4.17759	2.94615e-05	0.000400269
Psmb4	7276.71	-1.05356	0.132536	-4.17664	2.95849e-05	0.000401594
Specc1	5113.39	-0.917818	0.100042	-4.17643	2.96125e-05	0.000401618
Pfkp	2628.19	0.829243	0.0788456	4.17579	2.96951e-05	0.000402209
Txnrd3	1458.31	0.961897	0.110616	4.17569	2.97079e-05	0.000402209
Hdhd2	2291.21	0.75488	0.0610436	4.17537	2.97497e-05	0.000402425
Xlr3a	67.2112	-2.40275	0.455748	-4.175	2.97989e-05	0.000402739
Cltb	1639.39	-1.04338	0.130163	-4.17459	2.9852e-05	0.000403057
Prkag1	3008.37	-1.06623	0.135642	-4.17442	2.98744e-05	0.000403057
Tigd5	191.047	-1.23416	0.175909	-4.17355	2.99887e-05	0.000404249
Mettl2	1672.49	0.718275	0.0523265	4.17141	3.02724e-05	0.00040772
Psmd3	9179.36	-1.11359	0.147126	-4.17052	3.03904e-05	0.0004086
Ostn	690.627	2.54661	0.490721	4.17063	3.03764e-05	0.0004086
Paqr3	806.353	2.27926	0.42713	4.16562	3.10511e-05	0.000417121
Acadm	1545.02	-1.22118	0.173192	-4.16405	3.12648e-05	0.000419629
Htr1f	5.81692	2.53854	0.489762	4.1623	3.15057e-05	0.000422497
Ggnbp1	115.835	2.08815	0.381666	4.16109	3.16738e-05	0.000424386
Ap1s1	5461.86	-1.05419	0.133259	-4.15877	3.19966e-05	0.000428341
Lyplal1	272.204	1.1161	0.148191	4.15748	3.21779e-05	0.000430397
Rnf144a	10.361	-2.43506	0.465714	-4.15504	3.25232e-05	0.000434641
Clcnkb	6.13014	2.50343	0.483144	4.14665	3.37374e-05	0.00045048
Mrgprf	208.962	-2.42	0.463182	-4.14523	3.39466e-05	0.000452883
Ikbip	2229.53	-1.50112	0.241685	-4.14225	3.43908e-05	0.000457857
Wdpcp	381.629	0.925351	0.102689	4.14214	3.44078e-05	0.000457857
Cacna1i	27.146	-2.02341	0.36776	-4.14241	3.43678e-05	0.000457857
Nek1	2016.47	0.960267	0.111125	4.1419	3.44447e-05	0.000457955
Slc7a3	391.353	2.12864	0.393367	4.14026	3.46912e-05	0.000460838
Ppp1r15a	3827.37	2.0611	0.377125	4.13947	3.48102e-05	0.000462024
Atp1b1	3418.63	-1.25174	0.181685	-4.13759	3.50969e-05	0.000465034
Tmem26	9.44927	-2.47032	0.476188	-4.1377	3.50807e-05	0.000465034
Clcn3	3534.31	1.11135	0.147895	4.13371	3.56948e-05	0.000472553
Vegfa	6463.9	1.58429	0.262719	4.12718	3.67232e-05	0.000485754
Phf7	351.787	1.05579	0.134802	4.12298	3.74008e-05	0.000494295
Ptgfrn	7992.33	-1.0455	0.132478	-4.11767	3.8273e-05	0.000505393
Panx1	65.6826	-1.4085	0.221017	-4.11056	3.94699e-05	0.000520312
Kif4	4440.42	-1.37625	0.213164	-4.1107	3.94466e-05	0.000520312
Snora74a	3224.19	1.31451	0.198212	4.1093	3.96864e-05	0.000522722
Ogdhl	374.052	2.41907	0.467146	4.10807	3.98982e-05	0.000525067
Glis1	37.0933	-2.02315	0.370849	-4.10718	4.00512e-05	0.000526635
A230057D06Rik	10.9005	2.39246	0.460867	4.1063	4.02056e-05	0.000528217
Kcnh5	23.063	2.42656	0.469499	4.10344	4.07056e-05	0.000534335
Ptpn6	53.7002	-2.02133	0.37084	-4.10238	4.08913e-05	0.000536319
Etnk2	57.3404	2.5142	0.491532	4.0978	4.17102e-05	0.000546597
Sh3bp4	3568.81	-0.905606	0.0990378	-4.09547	4.21318e-05	0.000551657
Rlim	9048.07	-1.00018	0.12214	-4.09515	4.2189e-05	0.00055194
Chpf2	2559.58	-1.44097	0.229918	-4.09265	4.26465e-05	0.000557456
Dbi	3110.42	-1.09327	0.145039	-4.0904	4.30637e-05	0.000562436
Galntl6	16.4289	2.14325	0.402162	4.08604	4.38805e-05	0.000572622
Arhgef25	3473.48	0.939903	0.10775	4.08264	4.45274e-05	0.000580576
Slco1a5	5.01687	-2.45689	0.479566	-4.08056	4.49278e-05	0.00058469
Isyna1	276.629	-2.27804	0.43572	-4.0807	4.48993e-05	0.00058469
Figf	385.012	-2.44206	0.475947	-4.08041	4.49559e-05	0.00058469
Msrb3	5879.41	-0.889551	0.095492	-4.07941	4.51499e-05	0.000586722
Iqck	56.5901	2.2766	0.435692	4.07764	4.54948e-05	0.00059071
Clmn	167.819	-2.29252	0.439659	-4.07707	4.5606e-05	0.000591659
Tsacc	30.1732	1.89812	0.343014	4.076	4.58178e-05	0.000593911
Tmem64	2086.27	-0.942495	0.108615	-4.07399	4.62139e-05	0.000598545
Cntln	3287.44	1.13926	0.156966	4.0726	4.64909e-05	0.000601631
Tmem179b	622.787	0.884994	0.0945742	4.07082	4.68482e-05	0.000605749
Ddx59	676.996	0.821443	0.0789747	4.0702	4.69721e-05	0.000606342
Gm8773	14.8309	-2.10351	0.393953	-4.07031	4.69497e-05	0.000606342
Ephb2	2150.22	-1.70617	0.296889	-4.0627	4.85087e-05	0.000625657
Lipa	2129.4	-0.767638	0.0658898	-4.0619	4.86741e-05	0.00062727
Surf4	9663.27	-1.25424	0.185801	-4.05936	4.92067e-05	0.000633607
Ntn4	846.873	1.02922	0.130428	4.05752	4.95962e-05	0.000637565
Flna	78756.8	-0.931849	0.106429	-4.05763	4.95722e-05	0.000637565
Lamtor3	1818.83	-0.924028	0.104519	-4.05696	4.97165e-05	0.000638583
Tmem164	3247.03	-1.23245	0.180748	-4.05235	5.07066e-05	0.000650763
Klhl32	95.2307	1.61549	0.275373	4.05083	5.10361e-05	0.000654451
Ctps2	1531.32	-0.802154	0.0746053	-4.05004	5.12098e-05	0.000656136
Tmem33	4363.85	-1.00954	0.125958	-4.04534	5.22477e-05	0.000668882
Haus7	1169.76	-1.50762	0.249136	-4.04446	5.24441e-05	0.000670843
Bop1	4341.63	-0.919925	0.103933	-4.04033	5.33755e-05	0.000682196
Col10a1	111.849	-1.86063	0.337047	-4.03692	5.4157e-05	0.000691616
1700016C15Rik	10.5042	-2.31442	0.449545	-4.03613	5.43409e-05	0.000693058
Slc25a26	580.678	0.942877	0.10973	4.03605	5.43592e-05	0.000693058
Caps2	22.071	2.15217	0.409684	4.0328	5.51157e-05	0.000702126
Cby1	756.586	-0.885354	0.0956472	-4.02891	5.60367e-05	0.000712418
Zfp420	186.801	1.2851	0.194871	4.0288	5.60613e-05	0.000712418
Pard3	5171.47	0.657431	0.0390741	4.02902	5.60092e-05	0.000712418
Dcaf13	2223.99	-0.769727	0.0669866	-4.02658	5.65939e-05	0.000718599
C1rl	259.076	-1.45688	0.23779	-4.02406	5.72035e-05	0.000725746
Ptpn22	81.4851	1.92944	0.355537	4.0205	5.8074e-05	0.000736189
Kctd10	10831.9	-1.04213	0.134903	-4.01866	5.85302e-05	0.000741366
Tuba8	6.8546	-2.43598	0.481967	-4.01683	5.89874e-05	0.000746548
Fam179b	5319.26	0.928452	0.106758	4.01329	5.98774e-05	0.000757195
Cdh26	18.9392	-2.45297	0.486845	-4.01148	6.03383e-05	0.000762403
Pmepa1	1803.61	-1.84703	0.335819	-4.01117	6.04193e-05	0.000762806
Syndig1	9.24432	-2.39622	0.473325	-4.00617	6.171e-05	0.000778469
Vangl1	1989.05	-0.987297	0.121718	-4.0035	6.24122e-05	0.000786687
Csf1	17171.8	-1.17508	0.168705	-4.00155	6.29297e-05	0.000792567
Fam129c	33.3497	1.88343	0.346213	3.9959	6.44491e-05	0.000811045
Mknk2	8852.18	-1.02712	0.131948	-3.99488	6.47265e-05	0.000813876
Camk2b	116.512	-1.64776	0.287627	-3.99044	6.59521e-05	0.000828617
Cap2	31.053	-2.24074	0.436378	-3.98906	6.63343e-05	0.000832745
Dlk1	132.527	1.54067	0.261111	3.98555	6.73238e-05	0.000844485
Adamts15	4.84297	-2.44377	0.487946	-3.98357	6.78886e-05	0.000850881
BC030499	32.5179	2.04654	0.388268	3.98316	6.80039e-05	0.000851639
Rab39b	814.982	1.02973	0.133029	3.98206	6.83207e-05	0.000854917
Oaz1	16983.6	-1.0624	0.141293	-3.9804	6.87999e-05	0.000860221
Aldh6a1	1023.1	1.10356	0.151655	3.97981	6.89717e-05	0.000861675
Clip4	42.1536	-1.75632	0.315879	-3.97722	6.97243e-05	0.000870377
Gyltl1b	36.036	1.74345	0.312666	3.97692	6.98123e-05	0.000870776
Ppp4r1l-ps	134.498	1.66121	0.29238	3.97158	7.1399e-05	0.000889851
Entpd7	1002.3	-1.44802	0.238987	-3.96682	7.28389e-05	0.000907069
Magel2	5.50979	-2.43461	0.48776	-3.96633	7.29888e-05	0.000908207
Cxxc4	52.1732	2.26796	0.445866	3.96521	7.33303e-05	0.000910889
Grtp1	169.558	1.08419	0.147334	3.96505	7.33803e-05	0.000910889
Hmgcll1	286.008	1.05432	0.1398	3.9651	7.33644e-05	0.000910889
Hgf	14.8431	-2.3073	0.456447	-3.95949	7.51098e-05	0.000931613
Slc30a7	2983.2	-0.810405	0.0784196	-3.95826	7.54986e-05	0.000935688
Sord	1962.89	-0.919683	0.106047	-3.95753	7.57289e-05	0.000937795
Il15ra	195.752	1.21113	0.179721	3.95685	7.59439e-05	0.000939707
Alkbh1	894.117	1.23529	0.185984	3.95349	7.70193e-05	0.000952255
Tspyl5	33.1502	-2.36615	0.472093	-3.95293	7.72012e-05	0.000953745
Plxdc2	164.335	-2.40987	0.484473	-3.94216	8.07525e-05	0.000996825
Cubn	410.111	-0.920997	0.106982	-3.93523	8.31182e-05	0.00102521
Rbp1	30.9013	-2.19575	0.431576	-3.9292	8.52273e-05	0.00105039
Bace1	2189.44	-1.00609	0.128889	-3.92652	8.61835e-05	0.00106134
Adrm1	4546.18	-0.886198	0.0983985	-3.92484	8.6787e-05	0.00106708
Cacna1a	733.843	-1.39584	0.22824	-3.925	8.67303e-05	0.00106708
Steap3	1061.06	-1.34545	0.215449	-3.9241	8.70537e-05	0.00106951
Dazap2	5799.61	-0.85146	0.0895815	-3.92336	8.73242e-05	0.00107198
4933408B17Rik	99.8918	2.18182	0.428803	3.92213	8.77688e-05	0.00107659
Pvrl2	2086.99	2.09136	0.406112	3.91852	8.90935e-05	0.00109198
Hdgfrp3	222.204	-2.40946	0.487593	-3.91609	8.9995e-05	0.00110216
Igsf10	490.834	-1.73256	0.314792	-3.91546	9.02315e-05	0.00110418
S100a6	33107.5	-1.21456	0.182521	-3.91492	9.04342e-05	0.00110579
Rab32	1009.5	-1.5769	0.27513	-3.91415	9.07228e-05	0.00110845
Cd99l2	1703.53	-0.998067	0.127307	-3.91232	9.14154e-05	0.00111603
Macrod1	289.557	1.26188	0.194774	3.91163	9.16772e-05	0.00111835
Bak1	3323.43	-1.39321	0.228401	-3.91072	9.20207e-05	0.00112166
Mpzl2	5.41133	-2.344	0.471577	-3.91028	9.21878e-05	0.00112281
Pdk3	1917.29	-1.03281	0.136495	-3.9035	9.48099e-05	0.00115384
Prkar2a	6525.89	-0.797847	0.0763227	-3.90246	9.52183e-05	0.00115791
Rbms3	1918.69	-0.824456	0.0831603	-3.90157	9.55717e-05	0.00116129
5730409E04Rik	57.378	-1.65427	0.295922	-3.90059	9.59567e-05	0.00116506
Adamtsl5	3754.06	1.24337	0.190694	3.89822	9.69034e-05	0.00117564
Stxbp4	1723.6	0.820426	0.082207	3.8978	9.70718e-05	0.00117676
4632404H12Rik	223.967	1.29309	0.203556	3.8962	9.77154e-05	0.00118364
Gm15413	13.045	2.4111	0.49072	3.89447	9.84132e-05	0.00119116
Zyg11b	7852.64	1.10956	0.156673	3.89066	9.99735e-05	0.0012091
Commd10	1779.4	0.891598	0.100754	3.88667	0.000101628	0.00122816
Atp6v0d1	2129.05	-0.981615	0.123952	-3.88548	0.000102128	0.00123324
Prss36	68.6811	1.52512	0.264155	3.88076	0.000104132	0.00125646
Uqcrh	3304.37	-1.2372	0.190031	-3.87937	0.000104726	0.00126265
Trabd	2177.47	-0.803903	0.0783501	-3.87878	0.000104982	0.00126475
5031414D18Rik	92.5108	-1.61178	0.286653	-3.8785	0.000105103	0.00126523
St3gal6	54.0374	-2.22473	0.445086	-3.87505	0.000106601	0.00128227
Dapk1	5.81764	-2.348	0.477202	-3.87257	0.000107693	0.00129439
Ghitm	18907	1.46614	0.249556	3.87145	0.00010819	0.00129937
Vimp	794.652	-0.930851	0.111337	-3.8698	0.000108923	0.00130716
Mfap2	14.7709	-2.12075	0.419266	-3.86569	0.000110775	0.00132836
2017-03-09	579.768	1.7861	0.33293	3.86298	0.000112013	0.00134217
Smdt1	2202.93	-0.948331	0.116103	-3.86149	0.000112698	0.00134933
Pten	13423.3	-1.06546	0.146576	-3.85778	0.000114424	0.00136894
Sobp	112.106	-2.22577	0.447515	-3.85634	0.000115098	0.00137595
Naip2	241.765	2.33987	0.477174	3.85577	0.000115367	0.00137811
Lmbrd2	1942.89	-0.839415	0.0881797	-3.84913	0.000118537	0.00141489
Zfp277	1560.62	0.824526	0.0843185	3.84881	0.000118693	0.00141566
Slc1a5	5260.68	1.58118	0.281432	3.84171	0.00012218	0.00145612
Heg1	1701.26	0.785295	0.0742717	3.84123	0.000122421	0.00145788
St6galnac6	1106.8	-1.44291	0.245554	-3.83995	0.00012306	0.00146436
Clpb	2652.24	0.920722	0.109609	3.83839	0.000123845	0.00147258
Pygo1	11.3891	-2.16748	0.43468	-3.83611	0.000124997	0.00148514
Ssx2ip	3024.41	-0.713046	0.0555426	-3.83571	0.0001252	0.00148642
C920006O11Rik	52.687	1.77759	0.333363	3.83241	0.000126895	0.00150539
Tmem29	324.605	-1.0343	0.139465	-3.83107	0.000127587	0.00151245
Galnt10	1834.67	-1.53615	0.270951	-3.82412	0.000131239	0.00155337
Cnn3	13931.8	-0.744527	0.0639404	-3.8243	0.000131146	0.00155337
Grem1	2715.73	1.13047	0.165116	3.81838	0.000134329	0.00158742
4930402H24Rik	4007.52	1.00281	0.131678	3.81846	0.000134288	0.00158742
Cryz	1043.71	1.16885	0.175173	3.81821	0.000134423	0.00158742
Selk	1394.74	-1.14945	0.170302	-3.81353	0.000136995	0.00161656
Igfbp5	74.6942	-2.37477	0.492289	-3.80827	0.000139944	0.0016501
Slc6a15	1285.12	1.9329	0.376636	3.80448	0.000142101	0.00167427
Scd2	55911.5	-1.31142	0.213377	-3.80273	0.000143113	0.00168364
Lrguk	83.2479	1.5617	0.279187	3.80282	0.000143058	0.00168364
Akt3	4096.24	0.83224	0.087553	3.79473	0.000147802	0.00173748
Dolk	755.942	-1.03197	0.140198	-3.79443	0.000147982	0.00173828
Ift88	1049.2	1.13801	0.168229	3.7925	0.000149135	0.00175051
Dclk2	627.544	1.91784	0.373907	3.79196	0.000149463	0.00175304
4930480K23Rik	63.1473	1.4341	0.246463	3.79003	0.000150627	0.00176535
Uba3	9628.89	0.947999	0.11832	3.78633	0.000152887	0.00179048
Scube3	103.904	-1.82603	0.350647	-3.78167	0.00015578	0.00182299
Cstb	4429.65	-1.06762	0.150144	-3.7805	0.000156515	0.00183022
Sp4	977.045	1.03983	0.142807	3.78013	0.000156749	0.00183156
Pdha1	7231.16	-1.04673	0.144652	-3.77961	0.000157071	0.00183395
Gna11	5579.17	-0.919223	0.110966	-3.77794	0.000158128	0.00184491
Ndufa1	704.838	-1.18369	0.181011	-3.77708	0.000158675	0.00184989
Efna1	817.775	-1.08591	0.15527	-3.77349	0.000160977	0.00187532
Rabgef1	1628.47	-0.823847	0.085841	-3.77264	0.000161527	0.00188033
Myc	8813.19	0.943207	0.117751	3.76395	0.000167252	0.00194551
Fam180a	58.4924	-2.35215	0.492221	-3.76284	0.000167995	0.00195123
Snx12	1989.4	-1.32655	0.219658	-3.7629	0.000167951	0.00195123
Dad1	2209.24	-1.13223	0.168192	-3.75898	0.000170607	0.00198008
Slc25a43	7.81674	-2.30986	0.482011	-3.7548	0.000173478	0.0020119
Mib2	2875.82	1.91698	0.377412	3.75447	0.000173706	0.00201304
Plb1	36.9155	-1.56152	0.282818	-3.75337	0.000174471	0.00202041
Esyt2	15838.5	0.879025	0.101047	3.75099	0.00017614	0.00203821
Hdac6	1822.43	-1.22475	0.193235	-3.75063	0.000176391	0.00203959
S1pr2	1333.88	-0.955445	0.121467	-3.74954	0.000177157	0.00204693
Apobr	364.309	1.7636	0.337168	3.7477	0.00017846	0.00206045
Spag4	79.4439	1.37779	0.234237	3.74743	0.000178657	0.00206119
Klhl25	368.273	-1.00749	0.135492	-3.74555	0.000180002	0.00207517
5031439G07Rik	4260.86	-1.29827	0.213262	-3.74315	0.000181731	0.00209355
Glrb	384.402	2.13027	0.435656	3.74209	0.000182496	0.00210081
Zfp94	127.342	1.10359	0.161371	3.7404	0.000183731	0.00211345
Zc4h2	330.795	-1.05607	0.148703	-3.7395	0.000184385	0.0021194
Trappc12	2117.04	0.825743	0.0871621	3.7372	0.000186078	0.00213582
A430078I02Rik	36.7759	1.62923	0.302161	3.73719	0.000186089	0.00213582
Gata3	423.42	-2.2234	0.461789	-3.73201	0.000189958	0.00217862
A330076H08Rik	19.6218	2.33391	0.491566	3.73076	0.000190903	0.00218785
Crem	613.002	1.46435	0.258697	3.72771	0.000193229	0.00221287
Gpr162	214.192	1.6268	0.302461	3.72543	0.000194981	0.00223129
Tbc1d16	1351.56	1.6283	0.303006	3.72367	0.000196346	0.00224525
Zfp354b	51.6214	1.43033	0.249974	3.72173	0.000197865	0.00225948
Tha1	79.3844	1.33882	0.225385	3.72171	0.000197881	0.00225948
Ell2	1264.76	-0.881876	0.102726	-3.71741	0.000201276	0.00229499
Chd2	4848.76	1.27259	0.207833	3.71736	0.000201316	0.00229499
Tceal8	2406.03	-1.21364	0.191982	-3.71721	0.000201434	0.00229499
Bcat1	8362.84	1.03048	0.142724	3.71686	0.000201714	0.0022965
Lztr1	5224.6	0.812861	0.08419	3.71613	0.000202297	0.00230144
Ift172	3856	1.27408	0.208331	3.71562	0.000202705	0.0023044
Slc16a6	208.609	1.20411	0.189609	3.71349	0.000204423	0.00232223
Gas2	1227.79	1.27528	0.209073	3.70819	0.000208743	0.00236957
D030025P21Rik	16.4176	-2.11169	0.434665	-3.7079	0.000208986	0.00237059
Tmem176a	518.691	-2.20841	0.460824	-3.7073	0.000209479	0.00237445
Kctd13	503.676	1.50121	0.270098	3.70685	0.000209849	0.00237691
4932416H05Rik	263.504	1.13429	0.171334	3.7021	0.000213822	0.00242015
6330408A02Rik	341.156	0.939313	0.118681	3.70164	0.000214207	0.00242273
Mfn1	3159.47	-0.747107	0.0668672	-3.69548	0.000219472	0.00248048
Ccdc125	159.289	1.25776	0.205149	3.6937	0.000221014	0.00249609
Dkk3	24.3065	-2.31439	0.49203	-3.68756	0.000226414	0.00255523
Ica1l	78.4932	1.76926	0.344218	3.68737	0.000226586	0.0025553
Gdpd5	245.375	-1.54279	0.28286	-3.68658	0.000227285	0.00256133
Cngb1	36.1572	2.28659	0.484957	3.68402	0.000229585	0.00258537
Cr2	94.5323	2.16649	0.452475	3.68305	0.000230464	0.00259339
Morf4l2	11088.3	-1.13873	0.1735	-3.68147	0.000231896	0.00260762
Grk5	677.361	-0.933738	0.117904	-3.67875	0.000234377	0.00263361
Ptprf	16548	0.873491	0.101548	3.678	0.000235073	0.00263951
Iglon5	37.8032	-2.15767	0.450916	-3.67623	0.000236705	0.00265592
Sub1	3545.09	-0.905977	0.110451	-3.67564	0.000237254	0.00266016
Ppp2r3c	1479.39	0.80775	0.083813	3.67187	0.000240785	0.00269109
Brpf3	5207.11	0.813782	0.0854478	3.67221	0.000240463	0.00269109
AI182371	15.2535	2.14608	0.448306	3.67177	0.000240879	0.00269109
2610020H08Rik	206.015	1.28333	0.213303	3.67238	0.000240298	0.00269109
Adamts18	4.05754	-2.29172	0.487931	-3.67209	0.000240575	0.00269109
Dlec1	26.5287	1.96208	0.398296	3.67083	0.000241761	0.002699
Ppp1r9b	5129.65	-0.879841	0.103531	-3.66885	0.000243645	0.00271807
9630028B13Rik	21.4697	2.09151	0.433836	3.66847	0.00024401	0.0027202
Cdh17	44.0084	-2.18718	0.460514	-3.6637	0.000248602	0.0027694
Zbtb18	3178.53	1.84718	0.367942	3.66139	0.000250852	0.00279246
Cd300lb	67.147	-2.24185	0.475904	-3.66009	0.000252122	0.00280459
Ncln	8302.63	-1.15382	0.178774	-3.65726	0.000254926	0.00283374
Tdp1	1675.7	0.746055	0.0672888	3.65669	0.000255489	0.00283797
Tgfbr3l	133.268	1.87418	0.375984	3.6549	0.000257282	0.00285585
Mrps10	2047.7	0.824081	0.0887667	3.65093	0.000261292	0.00289829
Mapk12	1278.55	1.31659	0.223729	3.64992	0.000262322	0.00290764
Nes	5658.31	-1.22157	0.197892	-3.64626	0.000266087	0.00294726
AA986860	60.5138	1.45765	0.262773	3.64442	0.000267993	0.00296626
Ahrr	46.1333	-1.98083	0.406705	-3.64104	0.00027154	0.00300124
Fam19a5	15.538	-2.21691	0.47153	-3.64115	0.000271427	0.00300124
Usp11	1149.13	1.88114	0.379467	3.6397	0.000272958	0.00301477
Mob3a	2055.96	-0.95759	0.125817	-3.63696	0.000275875	0.00304266
Phf21b	52.3863	1.76981	0.349125	3.63712	0.000275702	0.00304266
Ankrd13a	7030.64	-1.2242	0.1993	-3.63372	0.000279369	0.00307901
Vsir	36.0378	-1.86379	0.375377	-3.63311	0.000280023	0.00308403
Adamts9	60.6821	-1.93177	0.394357	-3.63064	0.000282715	0.00311147
Gm684	27.5068	1.97261	0.40569	3.62988	0.000283554	0.00311849
Pacsin2	7976.71	-0.728589	0.0629837	-3.62933	0.000284163	0.00312297
D030028A08Rik	364.726	0.984196	0.133603	3.62415	0.000289912	0.0031794
Parvb	4524.59	1.08149	0.160445	3.62423	0.000289823	0.0031794
Pdp2	716.695	-1.05152	0.152176	-3.62424	0.00028981	0.0031794
Tmem25	36.5138	1.6023	0.304259	3.62289	0.000291328	0.00319268
Ptprv	7.32776	-2.25598	0.484911	-3.62125	0.000293188	0.00320854
Sh2d5	83.7242	1.70516	0.332789	3.62139	0.00029302	0.00320854
Guca1b	26.9317	2.09235	0.440237	3.61702	0.000298018	0.0032591
Atp5s	361.95	0.89902	0.110359	3.61564	0.000299612	0.00327422
Gm1976	349.417	1.49943	0.2765	3.61459	0.00030082	0.00328511
Cisd1	1792.63	-0.890018	0.107926	-3.61375	0.000301805	0.00329355
Arl1	3498.01	-0.833487	0.0923553	-3.61092	0.000305115	0.00332734
Mettl3	1387.07	0.816149	0.087587	3.60954	0.00030674	0.00334037
Ift140	2426.35	0.743166	0.0673659	3.60963	0.000306636	0.00334037
Eif3c	28462.9	1.19335	0.192114	3.60907	0.000307302	0.00334414
Aldh18a1	16419.6	1.19562	0.192819	3.6076	0.000309039	0.0033607
Twistnb	2440.01	0.849156	0.0968035	3.60685	0.000309938	0.00336811
Spata24	388.421	1.07792	0.160258	3.60617	0.000310749	0.00337456
Fam207a	2545.25	-0.786143	0.0793602	-3.60562	0.000311408	0.00337935
1700026L06Rik	32.04	2.05721	0.432039	3.60433	0.000312963	0.00339386
Cldn15	26.1903	-1.63442	0.31488	-3.6027	0.000314925	0.00341275
Erlin1	8571.47	1.16583	0.184833	3.60233	0.000315375	0.00341525
Map2k3	5096.46	-1.20352	0.195315	-3.60195	0.000315838	0.0034155
Tpk1	251.344	0.983845	0.134323	3.60209	0.000315671	0.0034155
Ddx4	12.0482	2.18168	0.467191	3.59956	0.000318754	0.00344463
Trp53inp1	1948.72	1.83497	0.371049	3.59782	0.000320896	0.00346537
Pias2	6086.43	0.682515	0.0507996	3.59284	0.000327096	0.00352986
Tmem50b	757.751	-0.956656	0.127148	-3.59154	0.000328732	0.00354345
A230050P20Rik	75.1624	2.25691	0.489189	3.59148	0.000328811	0.00354345
C3	63.1762	-2.2659	0.491874	-3.59016	0.00033048	0.00355897
Ly6g	7.58782	-2.23228	0.482744	-3.58841	0.000332701	0.00358039
Cp	397.593	1.90897	0.392772	3.58724	0.000334198	0.00359402
Avil	822.212	2.24296	0.486664	3.58146	0.000341684	0.00367198
Mrpl22	909.691	-0.859321	0.100338	-3.5811	0.000342146	0.0036744
Ddr2	26371.9	0.79476	0.0823947	3.57742	0.000347008	0.00372404
Arid5b	4566.85	-1.00159	0.14024	-3.57663	0.000348052	0.00373266
Islr2	8.3632	2.13949	0.458429	3.57633	0.000348446	0.00373432
Nat14	75.0914	1.29414	0.222258	3.57305	0.000352853	0.00377893
Cpeb3	228.079	-0.949988	0.125982	-3.57185	0.000354472	0.00379365
Mapk1ip1	118.838	1.27437	0.216984	3.5688	0.000358618	0.00383539
Metap1d	1041.85	1.18699	0.192691	3.56525	0.000363504	0.00388496
Prmt7	2641.26	0.941593	0.123867	3.56507	0.000363758	0.003885
Aebp1	5499.11	-1.00292	0.141228	-3.56102	0.000369417	0.00394273
Polr3e	1495.65	0.824381	0.0911969	3.55693	0.000375213	0.00400184
Zfp760	411.053	1.31912	0.230415	3.555	0.000377983	0.00402862
Prdm5	1263.75	0.830741	0.0930866	3.55305	0.000380798	0.00405584
Ltbp2	697.312	-2.20185	0.47918	-3.55158	0.000382926	0.0040757
Ndnf	14.2062	-2.24453	0.491456	-3.54972	0.000385644	0.00410183
Egr1	5291.55	-1.62603	0.317235	-3.54951	0.000385946	0.00410223
Cox6c	4216.9	-0.786601	0.0807802	-3.54792	0.000388292	0.00412435
Ostc	2449.5	-0.968605	0.132179	-3.54522	0.000392279	0.00416384
Tmem40	16.5477	2.17123	0.471459	3.54481	0.000392902	0.00416761
C920009B18Rik	115.926	1.71404	0.342582	3.54379	0.000394418	0.00418083
Slc25a17	1887.41	-0.824049	0.0914637	-3.54292	0.000395718	0.00419175
Prr5	86.5898	-1.45486	0.269605	-3.54169	0.00039757	0.0042085
Ccdc85a	9.04741	-2.23328	0.489427	-3.54145	0.00039794	0.00420954
Gadd45a	2161.58	2.18049	0.474724	3.53992	0.000400247	0.00423107
Elmod1	6.78789	-2.09586	0.450953	-3.53887	0.000401849	0.00424511
Tle6	207.529	-1.29716	0.225356	-3.53734	0.000404174	0.00426677
Rbbp8	4494.93	0.821063	0.0908655	3.53338	0.000410277	0.00432826
Tmem151a	184.43	1.83337	0.377736	3.5299	0.00041572	0.0043827
Ptpdc1	1036.16	1.17678	0.192081	3.52341	0.000426029	0.00448833
Hacd1	645.118	-1.03135	0.150836	-3.52272	0.000427146	0.00449705
Crat	2490.71	-0.928574	0.12179	-3.51897	0.000433228	0.00455799
Wdr78	292.59	1.61651	0.317356	3.51815	0.000434563	0.00456894
Pycr1	775.627	1.7282	0.349295	3.51622	0.000437734	0.00459917
Akr1b10	710.754	0.999826	0.142165	3.51582	0.0004384	0.00460305
Wnt16	15.2485	-1.9736	0.419411	-3.51349	0.000442256	0.0046404
Cep41	1115.95	0.787708	0.0819034	3.51277	0.000443461	0.0046499
Tmbim6	16807.9	-0.889429	0.111014	-3.50792	0.000451617	0.00473223
Prdm15	1147.18	0.915269	0.118429	3.50646	0.000454104	0.00475508
Kif9	160.804	1.99373	0.42608	3.50576	0.000455298	0.00476436
Cyp27a1	61.0086	1.99935	0.42771	3.50553	0.000455696	0.00476533
9430037G07Rik	134.342	-1.36914	0.24796	-3.50515	0.000456351	0.00476896
Nek9	8031.8	0.929884	0.122725	3.50282	0.000460358	0.0048076
Crnde	100.964	-1.12359	0.178082	-3.50173	0.000462243	0.00482404
Pgbd5	4.91772	-2.21248	0.489112	-3.5012	0.000463176	0.00483054
Mgst1	113.585	-2.21494	0.490123	-3.49899	0.000467026	0.00486741
Add2	18.535	-2.21049	0.489131	-3.49699	0.000470533	0.00490068
Dctd	1998.49	0.819258	0.0913167	3.49616	0.000472011	0.00491277
Txndc15	1530.79	-0.771807	0.0778128	-3.49308	0.00047748	0.00496637
C1qtnf1	656.495	-1.69266	0.341553	-3.49186	0.000479671	0.00498582
Mus81	1101.3	0.841774	0.0978856	3.49157	0.000480194	0.00498791
Rasgrp3	284.141	-1.737	0.354679	-3.48767	0.000487254	0.00505787
Pip5k1c	5978.45	-0.826668	0.093696	-3.48647	0.000489444	0.00507681
Zdhhc1	514.932	1.09077	0.169455	3.48631	0.000489733	0.00507681
Calr	33301.5	-1.28273	0.224553	-3.48574	0.000490769	0.00508416
Asns	13440.5	1.48353	0.282269	3.48436	0.00049332	0.00510718
Brwd3	761.369	-1.24003	0.212952	-3.47509	0.000510682	0.0052834
Unc5c	1213.24	-2.09713	0.459957	-3.47235	0.000515918	0.00533402
9930111J21Rik1	868.217	1.67074	0.337217	3.47178	0.000517016	0.00534181
Zfp786	31.596	1.68849	0.34239	3.47115	0.000518234	0.00535083
Cyp1a1	4.95585	-2.13464	0.471484	-3.46702	0.000526269	0.00543019
Zbtb37	964.205	0.960667	0.132905	3.46614	0.000527993	0.00544436
Pdlim2	936.153	-1.30913	0.233532	-3.46474	0.000530737	0.00546902
Tbkbp1	265.701	1.90222	0.404929	3.46287	0.000534455	0.00550368
Pgp	1550.73	-1.48354	0.28442	-3.45806	0.000544081	0.00559909
Nlrc5	922.098	2.18781	0.488245	3.4569	0.000546437	0.00561962
Neurl4	2621.13	0.71989	0.063624	3.45609	0.000548079	0.00562904
Plcb4	1032.08	0.804004	0.0879607	3.45613	0.000547984	0.00562904
Vcam1	2785.88	-1.10905	0.176244	-3.4557	0.000548856	0.0056333
Aldh3b1	81.6569	-1.74637	0.36094	-3.45311	0.000554161	0.005684
Adamtsl4	1197.27	-1.48676	0.286257	-3.44712	0.000566605	0.0058078
Fam102b	5242.49	-0.914783	0.120416	-3.44459	0.000571929	0.0058585
Lrig3	2241.41	-0.956443	0.132555	-3.44341	0.000574418	0.00588012
Cgn	1067.86	-1.77308	0.36983	-3.44233	0.000576727	0.00589986
Arsg	137.24	1.00081	0.145593	3.43983	0.00058208	0.0059507
Gpt	231.489	-1.0705	0.16589	-3.439	0.000583865	0.00596503
Srsf5	12964.8	0.929513	0.124908	3.43864	0.00058464	0.00596901
Fkrp	962.934	0.886628	0.112448	3.43829	0.00058539	0.00597275
Extl1	686.092	2.19039	0.492141	3.43478	0.000593045	0.00604688
Taf15	5038.23	0.905766	0.118183	3.43338	0.000596112	0.00606868
Thnsl2	71.2077	1.50283	0.292092	3.43327	0.000596355	0.00606868
Tspan4	2271.2	-1.22153	0.210137	-3.4336	0.000595618	0.00606868
Lct	33.1212	1.97949	0.431911	3.42545	0.000613784	0.00623786
Nod1	55.8197	-1.91208	0.41223	-3.42547	0.000613741	0.00623786
Tnn	4.48768	-2.14009	0.479371	-3.42133	0.000623147	0.00632763
Ccdc134	426.336	-0.850399	0.10242	-3.42121	0.000623432	0.00632763
Chd5	113.502	1.64965	0.336156	3.42	0.000626217	0.00635175
Gpr39	197.595	-1.1303	0.184384	-3.41841	0.000629885	0.00638478
Snx7	2267.42	-1.30282	0.234912	-3.41752	0.000631937	0.00640141
Tnfaip8	1159.61	-0.826624	0.0957466	-3.41134	0.000646445	0.00654409
9430015G10Rik	1713.37	1.23737	0.216361	3.40808	0.000654219	0.00661418
Klhl13	57.6716	2.16916	0.489758	3.40814	0.000654077	0.00661418
Fbxl20	1954.19	0.929237	0.126082	3.40443	0.000663016	0.00669875
Tada3	2102.6	0.775677	0.0809983	3.40349	0.000665314	0.0067176
Lypd6b	20.3951	-2.13588	0.4808	-3.40241	0.000667934	0.00673967
Snx32	283.562	1.48958	0.290983	3.40083	0.00067181	0.00677437
Fas	54.6919	-1.63832	0.334848	-3.39951	0.000675055	0.00680268
Tmem170b	1782.94	-0.895695	0.116413	-3.39907	0.000676157	0.00680937
Plekha7	211.289	-1.80671	0.38447	-3.39872	0.000677008	0.00681351
Gpatch2l	1506.51	0.847681	0.102329	3.39769	0.000679576	0.00683493
Scarf2	8715.82	-0.98162	0.141773	-3.39711	0.000681009	0.00684491
Sparc	12482.3	-1.58677	0.320287	-3.39311	0.000691045	0.00694129
Zfp952	586.14	0.987892	0.143854	3.39158	0.000694918	0.00697568
Nbeal1	5421.28	1.15947	0.194468	3.39117	0.000695957	0.0069816
Lhfpl2	4507.35	1.48365	0.29011	3.39059	0.000697419	0.00699175
Rars2	1448.15	0.894355	0.116365	3.38895	0.000701609	0.00702922
Gng2	1159.45	1.17775	0.200127	3.38663	0.00070758	0.00708446
Zfp329	761.325	1.36717	0.256579	3.37974	0.000725549	0.00725969
Rps7	33550.1	0.764926	0.078416	3.37846	0.000728923	0.00728876
Glb1l	442.17	1.10117	0.177959	3.37816	0.000729732	0.00729216
Btn2a2	144.017	1.85631	0.401725	3.37621	0.00073492	0.00733928
Xrcc5	2682.16	0.798491	0.0884899	3.37317	0.000743084	0.00741603
Lfng	638.685	-1.34517	0.250639	-3.37205	0.000746104	0.00744139
Pnkp	1051.42	0.813884	0.093124	3.3706	0.000750049	0.00747594
Tcn2	825.345	1.38053	0.261411	3.36835	0.000756184	0.00753225
Sf3b5	2886.31	-0.903543	0.119825	-3.36778	0.000757769	0.0075432
1810011O10Rik	364.354	1.06907	0.169001	3.36727	0.000759165	0.00755226
Pqbp1	1496.92	-1.08526	0.173842	-3.36664	0.000760905	0.00756472
Atp9b	4272.45	0.843847	0.102155	3.36595	0.000762816	0.00757887
Tbc1d31	3925.27	1.12683	0.186265	3.36529	0.000764637	0.0075921
2700054A10Rik	396.527	1.33789	0.249026	3.36468	0.000766327	0.00760402
Rffl	553.492	0.78201	0.0838252	3.36427	0.00076747	0.0076105
Sclt1	1487.1	1.02958	0.15743	3.36388	0.000768552	0.00761636
Ap1s2	986.14	-1.02361	0.155679	-3.36337	0.000769966	0.00762551
Rp2	1130.91	-1.06114	0.167111	-3.35786	0.000785474	0.00777414
Zfp93	336.538	0.871719	0.110731	3.35697	0.00078802	0.00779437
Spred3	986.13	1.054	0.165099	3.35557	0.000792023	0.00782898
Spin4	235.205	-1.2913	0.235902	-3.35436	0.000795479	0.00785814
Schip1	1053.32	-0.853152	0.105303	-3.35367	0.000797471	0.00787281
Tpcn1	2522.34	-1.07147	0.170442	-3.35287	0.000799789	0.00789067
Fundc2	1759.94	-0.985984	0.144964	-3.35244	0.000801036	0.00789796
6330416G13Rik	413.336	1.69564	0.356875	3.3503	0.000807251	0.00795419
Ctf1	191.6	1.14382	0.192192	3.34988	0.00080846	0.00796105
Soat2	580.805	1.95695	0.434963	3.34959	0.000809299	0.00796426
Procr	826.522	1.07191	0.170796	3.34847	0.000812594	0.00799162
Sh3kbp1	2774.82	-1.02433	0.156651	-3.34714	0.0008165	0.00802495
Mtfr2	861.813	-0.967053	0.139566	-3.34646	0.000818491	0.00803943
Bmf	73.1888	-1.52493	0.306357	-3.34553	0.000821251	0.00806144
Rin1	8725.32	1.34669	0.253186	3.34415	0.000825342	0.00809648
Mdfic	3796.95	1.01002	0.152546	3.34335	0.000827739	0.00811487
Vamp1	162.262	1.55939	0.316893	3.34305	0.000828623	0.00811842
Lbh	513.594	-2.14529	0.492229	-3.34254	0.000830165	0.0081284
Fam171b	2449.4	1.21017	0.212923	3.33536	0.000851897	0.00833592
Pigh	522.392	0.881966	0.114601	3.33302	0.0008591	0.00840111
Mxra7	1585.02	-0.907586	0.122408	-3.32973	0.000869308	0.0084849
Unc13c	14.0951	-2.13538	0.491143	-3.32975	0.000869244	0.0084849
Gk	874.01	-1.15001	0.195203	-3.32992	0.000868695	0.0084849
Jdp2	3070.18	1.21167	0.213746	3.32952	0.000869949	0.00848583
P3h3	1440.97	0.916524	0.125318	3.32374	0.000888203	0.00865844
Mta1	8732.14	0.916944	0.125514	3.3219	0.00089408	0.00871027
Ckap4	17537.8	-1.06757	0.170952	-3.32006	0.000899973	0.00875669
1700024P16Rik	518.112	1.47718	0.29431	3.32023	0.00089942	0.00875669
Ftsj1	818.387	-1.03806	0.162118	-3.31893	0.000903635	0.00878682
Gem	175.394	-1.02411	0.157997	-3.31723	0.000909148	0.00883489
Wdr81	2159.43	-0.860163	0.108613	-3.31601	0.000913135	0.00885701
Rrm2b	1364.17	1.03167	0.160333	3.31605	0.000912991	0.00885701
Slc1a7	34.2328	2.09271	0.480261	3.31635	0.000912002	0.00885701
Sel1l	11058.1	1.10775	0.183439	3.3131	0.00092268	0.00894401
Slc35f5	956.889	-0.825177	0.0982028	-3.31128	0.000928709	0.00899122
Atg12	2225.45	1.06129	0.169506	3.31135	0.000928476	0.00899122
Faim2	16.3191	-2.09099	0.480552	-3.31074	0.00093049	0.00900285
Naglu	1250.18	1.03203	0.160857	3.30745	0.000941502	0.00910373
Ccbl1	160.995	1.18544	0.207414	3.30468	0.000950859	0.00918848
1110008L16Rik	913.018	0.810677	0.0940658	3.30277	0.000957363	0.00924558
Sorcs1	17.8523	-1.76127	0.381972	-3.30201	0.000959941	0.00925694
Sardh	655.125	-1.42014	0.278677	-3.30182	0.000960584	0.00925694
Wasf3	20.1825	-2.05132	0.469851	-3.30172	0.000960924	0.00925694
Sh3bgrl2	3823.53	1.41072	0.275818	3.3019	0.000960328	0.00925694
Paxbp1	3658.02	1.17105	0.203272	3.30125	0.000962554	0.00926689
Fes	193.165	0.925819	0.129002	3.30087	0.000963841	0.00927354
Trim7	89.047	1.37723	0.265845	3.2998	0.000967552	0.00930348
Pex6	2424.63	0.882662	0.115975	3.29953	0.000968481	0.00930665
Arpc1a	3417.03	-0.892794	0.119067	-3.29893	0.000970525	0.00932052
Col4a5	2930.03	-1.46959	0.293974	-3.29823	0.000972953	0.00933806
Cxadr	8646.98	1.75973	0.38278	3.29101	0.00099828	0.00957522
Tmem132a	2176.18	-1.36652	0.263446	-3.28918	0.00100481	0.00963195
Irf5	30.9919	-1.58964	0.331304	-3.28894	0.00100564	0.00963391
Mgmt	130.636	1.15693	0.199767	3.28848	0.00100732	0.00964403
Mfsd7b	1275.56	-0.96217	0.140601	-3.28711	0.00101223	0.0096851
Snord32a	29.1648	1.65739	0.352519	3.2832	0.00102636	0.00981423
Slc25a33	1308.42	1.16049	0.201185	3.28298	0.00102717	0.00981598
Commd1	2219.41	0.785753	0.0870783	3.28156	0.00103236	0.00985944
Lhx6	300.786	-0.908772	0.124669	-3.27885	0.00104232	0.00994851
Nono	14759.8	-0.986537	0.148398	-3.27859	0.00104326	0.00995135
Eif1ax	4326.14	-1.01295	0.156469	-3.27826	0.00104451	0.00995715

## Sheet: Section II - PKO vs WT DEGs
Gene Name	Average Expression Value (Base Mean - DESeq2 Normalization)	log2 Fold Change (over WT TM6)	LFC Standard Error	Wald Statistic	P value	Adjusted P Value (FDR = 0.01)
Cxcl12	4816.77	-11.2622	0.208357	-51.6528	0	0
Fhl1	518.529	-7.4078	0.204622	-33.7589	7.92663e-250	6.29652e-246
Sfrp2	1397.29	-7.52871	0.224294	-31.337	1.46077e-215	7.73578e-212
Ltbp4	5630.88	3.97199	0.111903	31.0269	2.33545e-211	9.27582e-208
Thbs2	311.518	-6.78142	0.221729	-28.3293	1.50739e-176	4.78957e-173
Fdft1	3568.63	-1.84366	0.0500858	-26.8271	1.56116e-158	4.1337e-155
Svep1	488.621	-4.23715	0.141127	-26.4808	1.61432e-154	3.66382e-151
Vldlr	4654.47	4.04122	0.13391	26.4447	4.20047e-154	8.34161e-151
Cacna1c	292.512	-7.80749	0.277222	-26.3597	3.97247e-153	7.01229e-150
Ldlr	7845.83	-2.66793	0.0825335	-26.2672	4.5415e-152	7.21509e-149
Ccl7	190.34	-6.76699	0.252567	-24.8132	6.4532e-136	9.32017e-133
Alx4	273.178	-8.51454	0.32436	-24.7088	8.61146e-135	1.14009e-131
Hand2	373.633	-9.59839	0.368297	-24.7039	9.70246e-135	1.18571e-131
Mmp2	372.703	-9.59586	0.368292	-24.6974	1.14033e-134	1.29403e-131
Xdh	1308.62	3.19424	0.111116	24.2471	7.08868e-130	7.50786e-127
Dhcr7	576.936	-2.43425	0.0801099	-24.1449	8.44246e-129	8.38283e-126
Hoxd13	340.932	-9.4385	0.372493	-23.9964	3.03286e-127	2.83429e-124
Nynrin	182.72	-6.25385	0.240657	-23.9089	2.47403e-126	2.1836e-123
Postn	190.952	-7.89936	0.328038	-22.5564	1.16229e-112	9.71859e-110
Npr3	5284.07	-3.11802	0.116153	-22.5393	1.70991e-112	1.35827e-109
Col8a2	153.145	-5.36485	0.217526	-22.3645	8.73055e-111	6.60487e-108
Fam129a	835.272	-4.53336	0.181455	-22.2279	1.84556e-109	1.33275e-106
Lgr4	1600.12	-1.80275	0.05881	-22.1518	1.00192e-108	6.92067e-106
Rcan2	188.555	-3.85786	0.1518	-22.1202	2.01816e-108	1.33594e-105
Slc5a7	213.795	-7.602	0.326399	-21.7586	5.7231e-105	3.63692e-102
Lss	4400.65	-2.09722	0.0749021	-21.3241	6.78891e-101	4.14828e-98
Tmem47	1151.15	2.96412	0.116706	21.1139	5.93345e-99	3.49128e-96
Lifr	458.096	-4.98452	0.213995	-20.9562	1.64726e-97	9.34643e-95
Slc1a3	617.405	-2.6472	0.103307	-20.7847	5.95841e-96	3.26418e-93
Wisp2	372.739	-7.08857	0.317301	-20.7644	9.07807e-96	4.80744e-93
Prss23	1191.96	-2.84596	0.113467	-20.6753	5.78152e-95	2.96293e-92
Sqle	5812.63	-2.2646	0.0859401	-20.5329	1.09421e-93	5.43241e-91
Zdhhc15	184.345	-6.19291	0.277759	-20.4959	2.34434e-93	1.12862e-90
Scn3a	131.675	-5.41364	0.240402	-20.4393	7.48516e-93	3.49755e-90
Creb3l1	231.986	-4.12726	0.178308	-20.3427	5.38963e-92	2.44643e-89
Nrcam	505.843	5.23724	0.234608	20.1922	1.14693e-90	5.06145e-88
Zfp518b	124.779	-7.7145	0.35779	-20.164	2.02617e-90	8.69993e-88
Pmvk	1000.58	-1.99522	0.0742828	-20.1287	4.13812e-90	1.73006e-87
Idi1	5557.56	-2.50339	0.0999693	-20.0401	2.46472e-89	1.00403e-86
S1pr3	126.116	-7.21509	0.339331	-19.7892	3.69042e-87	1.44987e-84
Pitx1	124.019	-7.87872	0.372879	-19.7885	3.74173e-87	1.44987e-84
Prkar1b	105.112	-4.56145	0.20801	-19.5252	6.7017e-85	2.535e-82
Msmo1	4494.1	-2.37031	0.0991401	-18.8653	2.20088e-79	8.13148e-77
Fads1	9287.94	-1.52111	0.0541736	-18.8489	3.00048e-79	1.08338e-76
Slc38a4	971.924	-4.81443	0.229412	-18.8065	6.68288e-79	2.35935e-76
Fam13c	97.7305	-7.13037	0.356572	-18.5947	3.5442e-77	1.22406e-74
Ednrb	96.853	-7.63707	0.389905	-18.3046	7.59975e-75	2.56888e-72
Lipg	116.595	-4.1404	0.199237	-18.2717	1.39175e-74	4.60641e-72
Ano3	473.105	4.94857	0.244021	18.2303	2.96679e-74	9.61904e-72
Zfp608	2532.68	1.65381	0.0635188	18.1649	9.79532e-74	3.11236e-71
Ntn1	357.671	-3.22992	0.15067	-18.1186	2.27402e-73	7.00341e-71
Sema3f	2313.58	-1.74322	0.0686173	-18.1181	2.2923e-73	7.00341e-71
Tnc	2034.79	-2.23981	0.0961463	-18.0954	3.46351e-73	1.0382e-70
Tuba1a	11679	-2.31054	0.100279	-18.055	7.20862e-73	2.1208e-70
Rorb	2916.27	2.91418	0.135598	17.804	6.58171e-71	1.90116e-68
Ctso	377.424	3.19018	0.152285	17.6654	7.74012e-70	2.19584e-67
Hoxd11	91.4533	-7.50594	0.398017	-17.6021	2.37271e-69	6.6132e-67
Adssl1	1212.66	2.73158	0.126947	17.5788	3.5797e-69	9.80529e-67
Btg1	12256	1.2566	0.0432607	17.4892	1.73081e-68	4.66057e-66
Col5a2	26915.9	-2.42162	0.111207	-17.2797	6.68699e-67	1.7706e-64
Klf4	4029.24	1.54481	0.0605085	17.2671	8.32096e-67	2.16713e-64
St3gal1	657.396	2.27147	0.102749	17.2408	1.31269e-66	3.36365e-64
Rbpj	37548.5	1.62779	0.0657244	17.1595	5.34124e-66	1.34692e-63
Gatm	122.106	-5.76599	0.308469	-17.0714	2.42481e-65	6.01922e-63
Ophn1	69.2334	-6.42748	0.351628	-16.8572	9.28245e-64	2.26877e-61
Tfap2a	76.4135	-7.24333	0.400835	-16.8232	1.65039e-63	3.97268e-61
Nsdhl	1276.39	-3.03764	0.15192	-16.7038	1.22942e-62	2.91519e-60
Ctsk	363.441	-3.81197	0.199222	-16.6245	4.63053e-62	1.08184e-59
Ptp4a3	2289.51	1.31948	0.0493755	16.5968	7.34558e-62	1.69129e-59
Piezo2	79.6783	-5.96259	0.329615	-16.5726	1.09932e-61	2.49498e-59
Cdon	4670.55	-1.18879	0.0418499	-16.4586	7.28037e-61	1.62906e-58
Tef	2197.54	-1.5958	0.0675393	-16.2246	3.38071e-59	7.45962e-57
Bmper	209.349	-4.08468	0.2225	-16.1109	2.13719e-58	4.65117e-56
C530008M17Rik	108.11	-3.51391	0.187619	-16.064	4.56377e-58	9.79791e-56
Ptgr2	1557.28	1.55576	0.0659789	16.0015	1.24699e-57	2.64146e-55
Hmgcr	6185.78	-2.10336	0.100405	-15.969	2.1013e-57	4.39254e-55
Hoxc10	57.5122	-6.06336	0.350519	-15.8718	9.94027e-57	2.05092e-54
Daam2	342.983	-3.215	0.171685	-15.8138	2.49829e-56	5.08851e-54
Notch3	609.703	3.77583	0.207351	15.7985	3.1879e-56	6.41091e-54
Proser2	170.866	3.56918	0.19693	15.5852	9.18348e-55	1.82372e-52
Cdsn	6212.74	3.83233	0.213998	15.5718	1.13128e-54	2.21885e-52
Itm2a	554.98	2.43135	0.12471	15.4867	4.26444e-54	8.2621e-52
Elovl6	4653.06	-1.89766	0.0903325	-15.4724	5.32493e-54	1.01924e-51
Eps8	15811.5	1.35952	0.0558037	15.4025	1.57505e-53	2.97891e-51
Lrrc17	368.751	-3.38628	0.187687	-15.3782	2.29369e-53	4.28705e-51
P3h1	1453.33	-1.63126	0.0744274	-15.1995	3.5629e-52	6.58184e-50
Ccbe1	1311.51	1.9258	0.0939593	15.1746	5.20714e-52	9.50872e-50
Flrt3	645.48	-1.94027	0.0951118	-15.1429	8.43942e-52	1.5236e-49
Sh3rf2	145.143	-3.48267	0.197747	-15.0833	2.08633e-51	3.72421e-49
Foxd1	156.15	-6.14429	0.376378	-14.9963	7.76038e-51	1.36988e-48
Cyp51	5081.96	-2.9758	0.165851	-14.9279	2.1714e-50	3.79088e-48
Il13ra1	674.116	-1.92056	0.095825	-14.8245	1.0175e-49	1.75707e-47
5730409E04Rik	57.378	-6.12714	0.381606	-14.746	3.26583e-49	5.57895e-47
Atp6ap2	3131.19	-1.64357	0.0781623	-14.6307	1.78886e-48	3.02337e-46
Tshz2	44.9527	-6.62254	0.427066	-14.3363	1.29809e-46	2.17082e-44
Igfbp4	2904.46	4.00316	0.244615	14.3211	1.6157e-46	2.67381e-44
Foxf1	191.12	-5.68827	0.364607	-14.2298	5.98901e-46	9.80901e-44
Osmr	1110.61	-1.37824	0.0617473	-14.2232	6.58121e-46	1.06689e-43
Pcdh7	80.4982	-5.49115	0.35454	-14.0778	5.19841e-45	8.34214e-43
Panx1	65.6826	-3.76924	0.232703	-14.049	7.81611e-45	1.24175e-42
Hoxd10	43.7423	-6.31439	0.416491	-13.9604	2.71808e-44	4.27547e-42
Insig1	5574.01	-2.3782	0.135068	-13.9056	5.85747e-44	9.1233e-42
Cdhr1	38.4411	-5.5071	0.360415	-13.8926	7.02431e-44	1.08345e-41
Zbtb7c	597.691	3.12808	0.189488	13.8694	9.70718e-44	1.48287e-41
Fdps	5663.71	-2.73462	0.162586	-13.7443	5.51077e-43	8.33806e-41
Tpm1	22978.9	-1.84581	0.0982247	-13.7013	9.96659e-43	1.49377e-40
Lactb	439.332	-1.71918	0.0890737	-13.6873	1.20893e-42	1.79497e-40
Cadm1	40.4667	-6.42306	0.433625	-13.6594	1.77397e-42	2.60954e-40
Nog	43.8814	-4.7989	0.315394	-13.6303	2.64614e-42	3.8568e-40
Cntnap1	1158.78	1.95187	0.106709	13.6058	3.69712e-42	5.33965e-40
Sc5d	2654.58	-1.99277	0.110036	-13.5662	6.35623e-42	9.09742e-40
Ankrd52	9848.03	-1.3591	0.0637027	-13.486	1.8897e-41	2.6805e-39
Hmgcs1	6886.7	-2.66275	0.160967	-13.4359	3.72283e-41	5.23404e-39
Katnal2	357.577	1.91487	0.105577	13.4013	5.94019e-41	8.27823e-39
Bend5	40.8001	-5.86743	0.401106	-13.3816	7.74797e-41	1.07037e-38
Plag1	1075.05	2.03412	0.116029	13.2218	6.5686e-40	8.99614e-38
Tex15	448.724	2.65045	0.162842	13.2057	8.13342e-40	1.10441e-37
Nipsnap1	712.858	1.49647	0.0755429	13.1908	9.9087e-40	1.33406e-37
Slc4a4	38.3788	-5.86411	0.407094	-13.1766	1.19652e-39	1.5974e-37
Cdh11	238.279	-1.89334	0.106196	-13.1205	2.51304e-39	3.32705e-37
Cd80	87.7257	4.02398	0.269006	13.1	3.29167e-39	4.32188e-37
Egfr	984.721	-3.35418	0.219157	-13.0235	9.00004e-39	1.172e-36
Wnt10a	36.7239	-6.21023	0.438485	-13.0227	9.09544e-39	1.17479e-36
Nr2f1	924.905	1.68767	0.0914978	12.9803	1.58297e-38	2.02812e-36
Fads2	3712.53	-1.84043	0.104175	-12.8671	6.89785e-38	8.76689e-36
St5	1127.63	-1.30649	0.0627076	-12.8612	7.44231e-38	9.38381e-36
Pgf	330.711	2.07798	0.122862	12.8435	9.35102e-38	1.16976e-35
Ubl4a	984.266	-1.64536	0.0893752	-12.8152	1.34794e-37	1.67302e-35
Cdh3	1377.46	-3.70591	0.250421	-12.8021	1.59624e-37	1.96584e-35
Ngfrap1	4384.03	-1.30198	0.0628743	-12.7553	2.91186e-37	3.55852e-35
Tubb2a	2810.91	-2.2419	0.138583	-12.5694	3.11088e-36	3.77272e-34
Slc2a10	51.795	-3.89388	0.271506	-12.5002	7.44496e-36	8.96046e-34
Tshz3	34.4868	-5.87589	0.430984	-12.4735	1.04111e-35	1.24362e-33
En1	36.0994	-5.89338	0.434161	-12.4226	1.97169e-35	2.33763e-33
Car8	226.535	4.27492	0.304163	12.4108	2.28309e-35	2.66702e-33
Nhs	34.0129	-4.74167	0.341756	-12.4114	2.26664e-35	2.66702e-33
Ttc9	1682.04	3.16138	0.214556	12.4041	2.48171e-35	2.87788e-33
Tsr2	1141.44	-1.4567	0.0771538	-12.3999	2.6175e-35	3.01335e-33
Garem	1298.42	1.19019	0.0557016	12.3908	2.93192e-35	3.35104e-33
Atp2a3	422.628	4.2901	0.306615	12.3611	4.24377e-35	4.81577e-33
Mapk13	1799.83	2.50038	0.162143	12.3371	5.71518e-35	6.4395e-33
Dtna	2206.63	1.1727	0.0545734	12.3265	6.52391e-35	7.29896e-33
Ebp	839.586	-1.89819	0.11354	-12.3146	7.56059e-35	8.39966e-33
Cbr3	59.6029	-4.01773	0.287264	-12.2456	1.77325e-34	1.95637e-32
Rarb	93.7939	-2.29915	0.148154	-12.1438	6.1914e-34	6.78364e-32
Qpct	396.755	3.07762	0.21241	12.1351	6.87886e-34	7.48523e-32
Fam189a2	30.6652	-5.91298	0.449445	-12.0437	2.09368e-33	2.26275e-31
Maf	142.109	-3.48768	0.249457	-11.9768	4.70336e-33	5.0488e-31
G6pdx	3131.29	-1.6844	0.099039	-11.9589	5.83458e-33	6.22107e-31
BC023829	745.964	-1.5208	0.0855089	-11.9379	7.51012e-33	7.95422e-31
Col4a6	218.871	-4.13526	0.305216	-11.9105	1.04379e-32	1.0982e-30
Parvb	4524.59	2.16199	0.139752	11.8924	1.2959e-32	1.35447e-30
Plcl2	1584.17	2.70713	0.186448	11.8377	2.49076e-32	2.58632e-30
Zfp13	47.3642	-3.64604	0.265847	-11.834	2.60329e-32	2.68561e-30
Esr1	40.8191	-4.55498	0.343635	-11.8003	3.89073e-32	3.98787e-30
Antxr1	1729.84	-1.28421	0.0664849	-11.7954	4.1229e-32	4.19875e-30
Ccng1	9658.88	1.84967	0.11452	11.7854	4.641e-32	4.69627e-30
Col18a1	21088.4	1.60235	0.0935596	11.7823	4.81361e-32	4.83655e-30
Mei4	170.448	3.69655	0.271311	11.7819	4.84051e-32	4.83655e-30
Mipol1	749.328	1.70954	0.10274	11.7727	5.39408e-32	5.35599e-30
Tgfbr2	2499.16	-1.64686	0.0977176	-11.7365	8.28563e-32	8.17602e-30
Gjb2	27.0431	-5.45641	0.422746	-11.7243	9.56611e-32	9.38128e-30
Eya4	568.281	-4.0169	0.300168	-11.7164	1.0499e-31	1.0233e-29
Aacs	5058.11	-1.21893	0.0614987	-11.6902	1.42987e-31	1.38515e-29
Hoxa13	28.4419	-5.60388	0.437136	-11.6757	1.69613e-31	1.63312e-29
Asb4	44.8023	-4.41385	0.337081	-11.611	3.62227e-31	3.46668e-29
Spry3	227.719	2.53432	0.176053	11.5551	6.95594e-31	6.61731e-29
Cdk16	7039.36	-1.23314	0.0635193	-11.542	8.10387e-31	7.66347e-29
1110002L01Rik	965.764	2.15282	0.143431	11.5234	1.00509e-30	9.4484e-29
Cxx1b	383.695	-1.75006	0.108526	-11.5185	1.06485e-30	9.95131e-29
Sim2	29.8702	-4.87226	0.380646	-11.4864	1.54414e-30	1.4346e-28
Glis3	2309.04	-1.77087	0.110944	-11.4551	2.21823e-30	2.0489e-28
Klra2	102.471	3.96764	0.302917	11.4475	2.42047e-30	2.22278e-28
Srebf2	13006.7	-1.73485	0.107993	-11.4345	2.81109e-30	2.56666e-28
Cd82	611.045	-1.82103	0.115546	-11.433	2.86016e-30	2.59654e-28
Gnao1	41.0019	-4.22027	0.326248	-11.4032	4.03006e-30	3.63782e-28
Scd2	55911.5	-2.62308	0.186876	-11.3609	6.54594e-30	5.87545e-28
Me1	7248.8	-1.31584	0.0718376	-11.3567	6.8687e-30	6.13051e-28
Tgfb2	288.882	-2.88753	0.210643	-11.3345	8.8579e-30	7.81808e-28
Fez1	1677.12	2.35957	0.164057	11.3349	8.81279e-30	7.81808e-28
Pcyt1b	424.512	-3.75238	0.287454	-11.3144	1.11313e-29	9.77035e-28
Fam150a	70.1039	-2.75379	0.199319	-11.3075	1.20513e-29	1.05197e-27
Lamb1	25359.8	1.3954	0.0791945	11.3063	1.22063e-29	1.05968e-27
Kirrel3	122.518	-2.89917	0.212615	-11.2841	1.57207e-29	1.35736e-27
Kctd12	25.2895	-5.41547	0.436258	-11.2673	1.90221e-29	1.63354e-27
Abcd1	506.834	-1.82816	0.118016	-11.2541	2.21151e-29	1.88894e-27
Ablim1	2099.3	-2.16169	0.147754	-11.2463	2.41376e-29	2.05067e-27
Exoc4	4639.92	0.948857	0.0399146	11.2454	2.43886e-29	2.06097e-27
Hoxc11	24.5396	-5.61242	0.455558	-11.2223	3.1685e-29	2.66338e-27
Sox11	23.7426	-5.51986	0.449209	-11.1749	5.41263e-29	4.52581e-27
Rasl11a	60.5502	-3.49114	0.268198	-11.1528	6.94225e-29	5.77442e-27
Cd93	163.643	3.06718	0.231356	11.0962	1.30831e-28	1.08256e-26
Adra1d	572.357	-4.41968	0.357646	-10.9596	5.97302e-28	4.91675e-26
Aoc3	72.2824	-3.95269	0.315422	-10.9462	6.92645e-28	5.67219e-26
Acad10	502.127	1.77105	0.116433	10.9166	9.60183e-28	7.82279e-26
Hk2	7596.29	1.07494	0.0526728	10.9154	9.73116e-28	7.8877e-26
Rgs2	254.32	2.51141	0.184407	10.9075	1.0618e-27	8.56282e-26
Lmod1	89.9527	-2.72315	0.203923	-10.9019	1.12897e-27	9.05852e-26
Tom1	1136.83	-1.18902	0.063463	-10.857	1.84746e-27	1.47491e-25
Maml2	665.768	-1.30908	0.0746401	-10.8398	2.2295e-27	1.771e-25
Gclm	3309.64	-1.31507	0.0758912	-10.7399	6.60867e-27	5.22348e-25
Dhcr24	5999.52	-2.37603	0.175083	-10.715	8.65263e-27	6.80517e-25
Zfp422	211.244	-2.1962	0.158314	-10.7141	8.73655e-27	6.83732e-25
Armcx3	1982.19	-1.27282	0.0726898	-10.6318	2.1208e-26	1.65162e-24
Bgn	6946.08	-5.2099	0.443038	-10.6309	2.14018e-26	1.65859e-24
Negr1	109.227	3.07207	0.242193	10.6199	2.40709e-26	1.85638e-24
H2-Ke6	535.238	1.34823	0.0799717	10.6066	2.77567e-26	2.13029e-24
Mest	106.407	-2.09394	0.150496	-10.5913	3.27152e-26	2.49878e-24
Prkg2	3212.69	1.6443	0.108293	10.5667	4.25404e-26	3.23368e-24
Cd24a	2337.55	-3.86466	0.320713	-10.4912	9.48326e-26	7.17431e-24
Bche	80.515	2.99558	0.238773	10.4517	1.43917e-25	1.0836e-23
Mvd	1190.18	-1.89245	0.13454	-10.3497	4.19646e-25	3.14477e-23
Pax9	355.232	1.61503	0.108152	10.3098	6.36178e-25	4.74505e-23
Smad6	765.085	-1.78342	0.125298	-10.243	1.27253e-24	9.44703e-23
Lxn	702.274	-1.49433	0.0970867	-10.2417	1.28943e-24	9.52796e-23
Clcn5	2442.59	-1.78194	0.125401	-10.2227	1.56875e-24	1.15383e-22
Grem1	2715.73	1.97047	0.143916	10.2175	1.65546e-24	1.212e-22
Lamb2	5043.28	-2.11787	0.158388	-10.2146	1.70617e-24	1.24339e-22
1810011O10Rik	364.354	1.993	0.146999	10.1565	3.10032e-24	2.24908e-22
Cnn1	60.6133	-4.24169	0.368705	-10.1482	3.37538e-24	2.43749e-22
Ptk2b	247.021	-4.09944	0.354735	-10.1468	3.42329e-24	2.4609e-22
Manea	3805.64	1.53395	0.101929	10.1438	3.52973e-24	2.52598e-22
Vwf	72.1316	4.07682	0.354264	10.0965	5.72499e-24	4.0786e-22
Gm13152	207.671	2.52674	0.20076	10.0954	5.7919e-24	4.10786e-22
Syngr1	367.506	2.45694	0.194067	10.0838	6.51287e-24	4.59866e-22
Dync2li1	1164.54	1.22062	0.0717168	10.0482	9.35568e-24	6.57671e-22
Atp2b4	340.593	-2.69082	0.21835	-10.0335	1.08543e-23	7.59656e-22
Smim3	1109.25	1.35403	0.0851842	10.0257	1.17501e-23	8.18742e-22
Raet1d	505.307	1.9975	0.149644	10.0071	1.41894e-23	9.84396e-22
Tagln	1755.71	-4.03962	0.35467	-9.98006	1.86358e-23	1.28724e-21
Dusp6	5139.03	1.98687	0.149853	9.92219	3.33347e-23	2.29259e-21
Fam20a	84.0223	-3.00495	0.25275	-9.91076	3.73803e-23	2.55975e-21
Gas6	366.57	-1.41346	0.0927993	-9.8434	7.3191e-23	4.99049e-21
Ppbp	21.8232	-4.73415	0.432051	-9.80011	1.12467e-22	7.63571e-21
Nuak1	1512.04	-1.45091	0.097051	-9.79802	1.14811e-22	7.76174e-21
Ero1l	13919.5	1.37605	0.0895926	9.77811	1.39792e-22	9.41047e-21
Elovl1	2875.51	-1.11966	0.063404	-9.77323	1.46705e-22	9.83422e-21
Cacnb2	293.557	1.41375	0.0936187	9.76029	1.66674e-22	1.11258e-20
Atp6ap1	5803.52	-1.19991	0.0717499	-9.75482	1.75916e-22	1.16936e-20
Adam22	251.782	2.69076	0.2256	9.71081	2.71173e-22	1.79505e-20
Mospd2	1172.73	-1.70155	0.124243	-9.67096	4.00608e-22	2.64085e-20
Otub2	1531.71	1.80363	0.135237	9.63964	5.4379e-22	3.56991e-20
Gp1bb	75.9302	-2.58764	0.216941	-9.62304	6.39117e-22	4.17846e-20
AA414768	22.0887	-4.7682	0.445273	-9.5856	9.1924e-22	5.98523e-20
Boc	244.924	-2.70184	0.229733	-9.58433	9.3062e-22	6.0346e-20
Acat2	3398.7	-2.08707	0.165854	-9.56907	1.07873e-21	6.96656e-20
Tmod2	54.0382	-3.61182	0.325237	-9.56786	1.09138e-21	7.01973e-20
Chrdl1	16.137	-4.94028	0.465021	-9.54856	1.31516e-21	8.42497e-20
Hspb8	944.339	-2.83569	0.244896	-9.53748	1.46348e-21	9.33747e-20
Antxr2	3051.55	1.48444	0.103756	9.48801	2.35491e-21	1.4965e-19
Etv5	5150.75	1.54683	0.110516	9.47216	2.74111e-21	1.73498e-19
Hmga1	40152.5	1.69122	0.1259	9.46166	3.03103e-21	1.91087e-19
Pja1	1506.43	-1.07034	0.0603339	-9.45306	3.29063e-21	2.06633e-19
Irx3	16.2122	-4.78899	0.454965	-9.42708	4.21645e-21	2.63727e-19
Gm17026	230.37	2.12752	0.172765	9.42042	4.49282e-21	2.79912e-19
Mfsd2a	373.602	-1.42453	0.0983536	-9.40005	5.45375e-21	3.38452e-19
Ugt1a6a	109.558	2.94632	0.261151	9.36747	7.42929e-21	4.59257e-19
Stard4	2441.5	-1.84527	0.143627	-9.36643	7.50298e-21	4.62015e-19
Esm1	28.6615	-3.54502	0.326889	-9.31516	1.21767e-20	7.46915e-19
Cables1	60.4314	-4.433	0.422272	-9.31391	1.23209e-20	7.52852e-19
Fam50a	1333.12	-1.29034	0.0849133	-9.30762	1.30723e-20	7.95709e-19
Hmox1	2470.49	-1.24291	0.0798286	-9.30634	1.32317e-20	8.02339e-19
Ppp1r18	8163.13	0.979821	0.0516683	9.28656	1.59353e-20	9.62603e-19
Irx5	229.116	-1.71458	0.131018	-9.27033	1.85573e-20	1.11674e-18
Kcnk5	22.381	-4.79031	0.462988	-9.26658	1.92202e-20	1.15227e-18
Tox	15.0772	-4.77217	0.461894	-9.24925	2.26071e-20	1.35022e-18
Ly6c1	312.7	-3.56343	0.331281	-9.24723	2.30394e-20	1.37089e-18
9030617O03Rik	1389.19	2.51375	0.217942	9.23983	2.46899e-20	1.46361e-18
Zdhhc9	1240.3	-1.11562	0.0667065	-9.22871	2.73902e-20	1.61588e-18
Fndc3c1	598.212	1.87617	0.149123	9.22843	2.74619e-20	1.61588e-18
Etv1	817.509	2.31175	0.196369	9.22628	2.80183e-20	1.64037e-18
Stac	17.0208	-4.8875	0.475557	-9.22603	2.80847e-20	1.64037e-18
Hook2	1100.68	1.25772	0.0821437	9.22432	2.85362e-20	1.66064e-18
Ccdc40	52.9321	3.3402	0.309281	9.18325	4.18278e-20	2.42525e-18
Sybu	158.735	1.92827	0.156345	9.1354	6.51651e-20	3.76465e-18
Mafb	15.9823	-4.83781	0.475657	-9.11963	7.53786e-20	4.33891e-18
Slc2a6	57.0863	-3.02435	0.276986	-9.11366	7.96452e-20	4.56795e-18
Obfc1	1775.75	1.06907	0.0625086	9.10382	8.72067e-20	4.98364e-18
Rab3il1	217.964	-1.82762	0.145932	-9.09754	9.2398e-20	5.26139e-18
Mras	1688.71	-1.49996	0.110209	-9.07327	1.15497e-19	6.55321e-18
Peg3	17.8716	-4.47627	0.438667	-9.06445	1.25235e-19	7.08047e-18
Tacc1	1858.4	-1.09186	0.0653065	-9.06274	1.27215e-19	7.16687e-18
Oasl1	27.9762	-3.50302	0.331632	-9.05528	1.36222e-19	7.64719e-18
Plch1	1057.33	2.04181	0.170338	9.05146	1.41063e-19	7.8911e-18
Sema3d	96.1476	-2.76849	0.250692	-9.04893	1.44378e-19	8.0482e-18
Mcf2l	192.836	-1.72658	0.135643	-9.04268	1.52881e-19	8.49237e-18
P2rx3	2376.56	4.30809	0.421508	9.03446	1.6482e-19	9.12365e-18
Gjb4	83.9739	-2.37742	0.208136	-9.02017	1.87796e-19	1.03594e-17
Htr2a	43.4007	-2.94618	0.271349	-9.01489	1.97069e-19	1.08333e-17
Per2	521.111	-1.6656	0.129518	-8.9995	2.26747e-19	1.24219e-17
Kcnt2	241.461	2.09416	0.177226	8.99506	2.36103e-19	1.28899e-17
Gpx7	13.4014	-4.60361	0.456586	-8.98759	2.52717e-19	1.37497e-17
Actg2	20.6695	-3.61456	0.347153	-8.97172	2.91919e-19	1.58284e-17
Mtmr1	1125.3	-1.33894	0.0935416	-8.96865	3.00171e-19	1.62205e-17
Msx2	40.1212	-4.14577	0.406652	-8.96533	3.09355e-19	1.66601e-17
LOC102636514	15.4825	-4.77402	0.477183	-8.95676	3.34349e-19	1.79453e-17
Arxes2	287.418	-3.19275	0.301581	-8.92878	4.30747e-19	2.30413e-17
Fam13b	6827.98	0.951906	0.0506906	8.91499	4.87877e-19	2.60097e-17
Hacd3	2009.32	-1.11075	0.0685506	-8.90944	5.12903e-19	2.72525e-17
Zcwpw1	2480.08	2.57619	0.233119	8.90613	5.28427e-19	2.79837e-17
Msx1	16.6704	-4.7628	0.479471	-8.89063	6.0762e-19	3.20706e-17
Fosb	265.052	2.2157	0.193592	8.86245	7.8274e-19	4.11768e-17
Wdr35	4385.71	1.05502	0.0626702	8.85626	8.2742e-19	4.33836e-17
Bbs1	1096.55	1.13838	0.0721814	8.84409	9.22797e-19	4.82253e-17
Sema7a	59.3864	-2.18858	0.191084	-8.83684	9.84607e-19	5.12867e-17
Alg13	1163.5	-1.32541	0.0935296	-8.82516	1.09305e-18	5.67495e-17
Slc9a6	974.759	-1.10396	0.0684542	-8.82278	1.11657e-18	5.77816e-17
Ramp3	304.309	2.01523	0.171887	8.81524	1.19427e-18	6.1602e-17
Cep97	994.267	1.31691	0.0929669	8.78706	1.53529e-18	7.89357e-17
Kdelr3	892.024	-1.2506	0.0857868	-8.74964	2.14041e-18	1.09692e-16
Cxx1a	516.512	-1.66278	0.133103	-8.73593	2.41668e-18	1.23453e-16
Hacd4	193.16	-2.86763	0.271353	-8.72527	2.65553e-18	1.35219e-16
Aco1	3219.22	-1.03258	0.0611724	-8.70619	3.14258e-18	1.59509e-16
Plp2	8763.24	-1.07628	0.0662246	-8.70183	3.2657e-18	1.6523e-16
Cthrc1	17.5116	-4.5095	0.462134	-8.67605	4.09754e-18	2.06659e-16
Chst2	53.396	-2.43813	0.223886	-8.6568	4.852e-18	2.43936e-16
Scn1a	46.2692	3.13581	0.304846	8.64637	5.31632e-18	2.66436e-16
Pcdhgb6	302.688	-1.63539	0.131955	-8.60437	7.67357e-18	3.83365e-16
Trp53cor1	234.629	3.35827	0.334166	8.55343	1.19488e-17	5.95082e-16
Arhgap20	131.383	3.04164	0.297165	8.55296	1.19972e-17	5.95624e-16
Klf2	1965.56	1.29631	0.0931321	8.55032	1.22752e-17	6.07525e-16
Commd7	612.572	-2.21149	0.200959	-8.51661	1.64293e-17	8.10597e-16
Camk2n1	470.487	2.36803	0.21937	8.51544	1.65961e-17	8.16293e-16
Abcb6	617.163	-1.10783	0.0714016	-8.5128	1.69788e-17	8.32537e-16
Evx2	14.646	-4.59037	0.481939	-8.48733	2.11435e-17	1.03356e-15
Nme4	816.43	1.25178	0.0887503	8.47074	2.43844e-17	1.18833e-15
Mvk	1615.46	-1.70343	0.14234	-8.45463	2.79972e-17	1.36022e-15
Phka1	1188.47	-1.12101	0.0734555	-8.45427	2.80843e-17	1.36029e-15
Hoxc13	15.3534	-4.39435	0.462219	-8.42534	3.597e-17	1.73695e-15
Hmga2	43884.3	1.402	0.10718	8.4158	3.90212e-17	1.87858e-15
Acvr2b	124.063	2.09623	0.189757	8.41201	4.03037e-17	1.93446e-15
Oasl2	38.0511	-2.81702	0.276199	-8.38895	4.90485e-17	2.34709e-15
Nr4a2	977.277	1.77392	0.151872	8.38811	4.94001e-17	2.35681e-15
Hlx	476.49	-1.3984	0.107516	-8.35595	6.49069e-17	3.08735e-15
Chst15	12.1092	-4.47822	0.477386	-8.33335	7.85861e-17	3.72686e-15
Gmds	1409.78	-1.04243	0.065179	-8.32214	8.63919e-17	4.08485e-15
Cnrip1	42.489	3.26867	0.332729	8.3211	8.7148e-17	4.10837e-15
Pdk4	127.673	-1.93588	0.172913	-8.30408	1.006e-16	4.7285e-15
Loxl1	6204.26	-1.30606	0.0974828	-8.26873	1.35396e-16	6.34526e-15
Clip4	42.1536	-2.91496	0.292437	-8.25807	1.48052e-16	6.91796e-15
D330045A20Rik	10.9331	-4.34682	0.466095	-8.25328	1.54103e-16	7.17956e-15
Eapp	1396.28	1.21914	0.0871884	8.24812	1.60908e-16	7.47469e-15
Samd12	143.796	3.60127	0.376211	8.24342	1.6735e-16	7.75129e-15
Akt3	4096.24	1.12614	0.0759935	8.23937	1.73116e-16	7.99506e-15
Sync	149.037	-1.77167	0.154478	-8.23202	1.84075e-16	8.47653e-15
Tfeb	335.942	-1.59772	0.133475	-8.22416	1.96567e-16	9.02562e-15
A4galt	34.218	-3.56299	0.372854	-8.21498	2.12197e-16	9.6873e-15
Usp2	360.458	1.28105	0.0950732	8.2152	2.11803e-16	9.6873e-15
Col12a1	3439.36	-3.07722	0.314148	-8.20384	2.32827e-16	1.05986e-14
Kdm5b	1982.56	1.27646	0.0950055	8.17284	3.01203e-16	1.3672e-14
Cdkn1a	4678.21	2.61771	0.25997	8.14599	3.76187e-16	1.7027e-14
Lpin1	870.106	-1.28455	0.0963474	-8.14288	3.85979e-16	1.74206e-14
Ptpn22	81.4851	3.11564	0.32144	8.13726	4.04321e-16	1.81967e-14
Pde3b	580.613	2.80752	0.283862	8.12902	4.32759e-16	1.94216e-14
Whrn	451.581	3.16718	0.328813	8.11155	4.99784e-16	2.23664e-14
Dcn	90.0795	2.54972	0.25307	8.09944	5.52108e-16	2.46386e-14
Tprn	717.651	-1.36302	0.10675	-8.0845	6.24188e-16	2.77772e-14
Dolpp1	566.532	-1.23486	0.0910327	-8.07245	6.89019e-16	3.05767e-14
Pitpnc1	581.428	1.18472	0.0851714	8.03934	9.03232e-16	3.98954e-14
Mxi1	1712.74	0.940579	0.0548037	8.03923	9.04031e-16	3.98954e-14
Spata7	655.877	1.30269	0.0999147	8.03375	9.45416e-16	4.16061e-14
Stxbp6	985.748	1.95979	0.181877	8.02624	1.00509e-15	4.41101e-14
Pik3cb	3494.71	-1.03028	0.0660982	-8.02264	1.035e-15	4.52977e-14
Chodl	22.0612	-3.28772	0.34827	-8.00446	1.19988e-15	5.23695e-14
Il1rn	81.3772	-2.16083	0.207518	-8.00331	1.21119e-15	5.27182e-14
Nptx1	153.084	4.08043	0.44824	7.98776	1.37408e-15	5.96448e-14
Fam3a	510.336	-1.15238	0.0817529	-7.97993	1.46419e-15	6.33829e-14
Ptger4	205.3	1.59221	0.137216	7.95976	1.72378e-15	7.44175e-14
Lhfpl4	347.585	2.22897	0.217577	7.94647	1.91903e-15	8.26224e-14
Ids	2860.85	-1.94859	0.182343	-7.94429	1.95303e-15	8.38588e-14
Nova1	1615.75	2.96068	0.311589	7.89721	2.85226e-15	1.2214e-13
Lpin3	1008.38	1.26931	0.0976255	7.88024	3.26755e-15	1.39547e-13
Mpp1	2474.66	-1.48811	0.125435	-7.8774	3.34254e-15	1.42367e-13
Gas2	1227.79	1.93564	0.183117	7.84003	4.50452e-15	1.91346e-13
Phka2	1205.56	-1.34616	0.107992	-7.83538	4.67444e-15	1.98034e-13
Mical1	493.729	-3.62213	0.398926	-7.82634	5.02271e-15	2.12223e-13
Tfe3	2385.21	-1.00227	0.0643084	-7.81028	5.70593e-15	2.40451e-13
Ephx2	13.3495	-4.17561	0.47138	-7.79755	6.31189e-15	2.65283e-13
1700091H14Rik	133.158	2.08203	0.203333	7.78047	7.22549e-15	3.0288e-13
Shroom4	922.437	-1.23571	0.0947022	-7.76865	7.93267e-15	3.31648e-13
Adam12	179.124	-1.85001	0.173836	-7.76602	8.09922e-15	3.37722e-13
Hmga1-rs1	46448.7	1.33661	0.108175	7.73387	1.04324e-14	4.33872e-13
Pde4b	1515.04	0.932545	0.055941	7.73215	1.05741e-14	4.38619e-13
Serpini1	226.087	1.59301	0.141447	7.72731	1.09847e-14	4.54463e-13
Itgb2	62.4015	-1.93801	0.187439	-7.67185	1.69527e-14	6.99552e-13
Rnf144a	10.361	-4.07301	0.465765	-7.67128	1.70285e-14	7.00861e-13
Gpr137b	2085.16	0.931982	0.0563263	7.66928	1.72959e-14	7.10026e-13
Nnmt	139.4	2.02612	0.199388	7.65404	1.94763e-14	7.97472e-13
C2cd2l	715.185	-1.01386	0.0671994	-7.64681	2.06028e-14	8.41431e-13
2200002D01Rik	42.6444	-3.9081	0.446218	-7.63774	2.21062e-14	9.00515e-13
Fosl1	8648.31	1.51084	0.132458	7.63145	2.32129e-14	9.43179e-13
Cap2	31.053	-3.66796	0.416512	-7.60594	2.82845e-14	1.14496e-12
Kctd17	1973.05	-1.52686	0.135011	-7.60576	2.83231e-14	1.14496e-12
Cxxc4	52.1732	3.66077	0.415633	7.60471	2.85538e-14	1.15136e-12
Igsf1	146.048	1.86581	0.180184	7.5801	3.45287e-14	1.38875e-12
Acsl4	4203.77	-1.17269	0.088764	-7.57845	3.49717e-14	1.40302e-12
Lonrf3	1917.86	1.35146	0.112409	7.57463	3.60155e-14	1.44125e-12
Ccdc181	699.217	1.2592	0.100262	7.57221	3.66924e-14	1.46333e-12
Ssbp2	698.81	-1.13224	0.0834969	-7.572	3.67514e-14	1.46333e-12
Suv39h1	2961.86	-1.19718	0.0921777	-7.56346	3.92492e-14	1.55888e-12
Slc9a9	14.2196	-3.84216	0.443089	-7.54287	4.59739e-14	1.82142e-12
Lrp8	4924.11	-1.06667	0.0752788	-7.52755	5.17018e-14	2.04325e-12
Enpp2	153.895	-2.30772	0.240726	-7.50944	5.93793e-14	2.33718e-12
Fam107b	3552.68	-1.1268	0.0834691	-7.50932	5.94335e-14	2.33718e-12
Tmem26	9.44927	-4.06329	0.475487	-7.49397	6.68191e-14	2.62112e-12
Atp6v0d1	2129.05	-1.30589	0.107662	-7.48537	7.13448e-14	2.79176e-12
Pabpc4l	133.714	2.29649	0.240225	7.47837	7.52494e-14	2.93732e-12
Isyna1	276.629	-3.51742	0.40372	-7.47403	7.77749e-14	3.02846e-12
Ephb4	770.178	-1.7539	0.16794	-7.46639	8.24262e-14	3.20172e-12
Klhl30	33.6453	-2.62321	0.284724	-7.45707	8.84645e-14	3.42789e-12
Elf4	2929.53	-1.06174	0.0753589	-7.45426	9.03759e-14	3.49344e-12
Btc	108.63	2.90803	0.323293	7.44845	9.44464e-14	3.64192e-12
Lrrc75b	169.211	-3.62372	0.419971	-7.43793	1.02279e-13	3.93439e-12
Sema3g	243.251	2.12023	0.217868	7.43678	1.0317e-13	3.95908e-12
Pdzd11	866.529	-0.985263	0.0653501	-7.42559	1.12282e-13	4.29836e-12
Krt80	744.823	-2.01477	0.204092	-7.42203	1.15334e-13	4.40461e-12
Apob	91.4556	-2.99257	0.33655	-7.40622	1.2995e-13	4.95089e-12
Peli2	372.731	-2.00538	0.203412	-7.40064	1.35529e-13	5.15107e-12
Btn1a1	330.284	2.71603	0.299651	7.39537	1.41016e-13	5.34682e-12
Tcn2	825.345	2.20362	0.230466	7.39206	1.44568e-13	5.46846e-12
Arhgef6	14.2886	-3.54559	0.412416	-7.38475	1.5274e-13	5.76385e-12
Ccnd2	21887.3	1.06585	0.0766385	7.38333	1.54381e-13	5.81197e-12
Hoxd12	11.7312	-4.11371	0.489507	-7.38235	1.55522e-13	5.84107e-12
Cd74	70.5026	2.22309	0.233579	7.37692	1.61996e-13	6.06989e-12
Wdr60	1818.13	1.32959	0.11263	7.36562	1.76325e-13	6.59125e-12
Gm13154	242.95	3.93625	0.466563	7.36504	1.77092e-13	6.60436e-12
Zkscan1	5482.81	0.875029	0.0509941	7.35436	1.91838e-13	7.13753e-12
Emd	1914.33	-1.17099	0.0912541	-7.353	1.93814e-13	7.1942e-12
Zfp52	3156.33	1.82439	0.180447	7.33949	2.14405e-13	7.93997e-12
Mtrf1	32.2861	-3.69361	0.435211	-7.33808	2.1668e-13	8.00556e-12
Ccl2	486.32	-2.92585	0.33098	-7.32929	2.31373e-13	8.52859e-12
Pogk	6546.51	2.20109	0.233016	7.30031	2.87096e-13	1.05581e-11
Dnah7b	257.713	2.81259	0.316832	7.2991	2.897e-13	1.06292e-11
Pdzrn3	11.7586	-4.07205	0.490153	-7.2876	3.15513e-13	1.15497e-11
Celf2	2420.52	-1.32479	0.113201	-7.28599	3.19308e-13	1.16617e-11
Stac2	99.7594	-3.39018	0.396723	-7.28515	3.21313e-13	1.1708e-11
Sipa1l1	10300.6	0.951797	0.0620599	7.28002	3.33762e-13	1.21338e-11
Lck	483.171	3.09397	0.356558	7.27503	3.4634e-13	1.25624e-11
Nod1	55.8197	-3.29536	0.384429	-7.27145	3.55647e-13	1.28705e-11
Map3k9	625.682	3.0527	0.35118	7.2689	3.62419e-13	1.30858e-11
Thtpa	421.315	-1.10738	0.0836169	-7.26384	3.76266e-13	1.3555e-11
Snx8	1270.51	-1.41302	0.125703	-7.26327	3.77846e-13	1.35811e-11
Nbea	5978.33	0.996383	0.0683766	7.25955	3.88381e-13	1.39283e-11
Itga7	2256.81	1.16324	0.0913891	7.25735	3.94761e-13	1.41251e-11
Enah	6298.22	0.807081	0.0423224	7.25577	3.99387e-13	1.42586e-11
Spry4	849.176	1.12287	0.0858708	7.25357	4.05917e-13	1.44592e-11
Snta1	966.317	-1.41422	0.126161	-7.2465	4.27687e-13	1.52006e-11
Slc39a8	251.762	2.62885	0.294072	7.23922	4.51274e-13	1.60031e-11
Gstz1	1814.62	1.02763	0.0731235	7.21565	5.36751e-13	1.89919e-11
Ercc1	1392.02	1.57399	0.149055	7.20532	5.79081e-13	2.04441e-11
Dip2b	2614.13	-1.11168	0.0851328	-7.18501	6.72017e-13	2.36726e-11
Shc2	353.34	1.62986	0.157456	7.17568	7.19461e-13	2.52878e-11
Cmklr1	35.4928	-2.73579	0.311928	-7.16764	7.63004e-13	2.6759e-11
Serpine1	5048.76	-1.47115	0.13565	-7.15921	8.11404e-13	2.83938e-11
Setd7	5221.33	-1.369	0.121626	-7.14486	9.00894e-13	3.1456e-11
Trp53inp1	1948.72	2.88053	0.334511	7.11645	1.10744e-12	3.85831e-11
Robo1	1345.06	-1.21384	0.100387	-7.11083	1.15346e-12	4.00986e-11
Dock8	4762.28	1.53644	0.145793	7.109	1.16887e-12	4.05456e-11
Rnf150	374.445	-2.51428	0.283733	-7.09923	1.25457e-12	4.34234e-11
Cflar	6633.23	1.18145	0.0960531	7.09447	1.2985e-12	4.48462e-11
Isca2	818.15	0.905952	0.0572488	7.09101	1.33137e-12	4.58816e-11
A630001G21Rik	51.24	3.69757	0.451441	7.08304	1.41028e-12	4.8496e-11
Fgd1	1703.65	-1.50314	0.1422	-7.05443	1.73305e-12	5.94664e-11
A830082K12Rik	284.844	1.99304	0.211815	7.04878	1.80492e-12	6.1799e-11
Rprm	48.5742	2.46988	0.27974	7.04182	1.8975e-12	6.48292e-11
Htra1	8303.81	1.50994	0.143654	7.03042	2.05919e-12	7.02024e-11
Dus4l	828.802	1.45428	0.135899	7.02202	2.18678e-12	7.43925e-11
Kif26b	32.0617	-3.16253	0.379198	-7.02148	2.19532e-12	7.45236e-11
Amot	3282.19	-1.98402	0.212327	-6.98931	2.76245e-12	9.35757e-11
Grem2	10.0961	-3.92265	0.490064	-6.98409	2.86715e-12	9.69156e-11
Acta2	3220.24	-3.7248	0.461994	-6.98017	2.94815e-12	9.94423e-11
4930503E14Rik	140.481	2.18164	0.240957	6.979	2.97296e-12	1.00067e-10
Akna	1954.57	2.52012	0.289736	6.97228	3.1184e-12	1.0474e-10
Spink2	35.4525	2.95543	0.352518	6.9654	3.27466e-12	1.09757e-10
Errfi1	6900.96	1.58048	0.155334	6.95584	3.50466e-12	1.17218e-10
Rassf5	969.486	1.20675	0.101666	6.95166	3.61025e-12	1.20496e-10
Nr4a1	1897.98	1.931	0.205919	6.94931	3.67072e-12	1.22257e-10
Gdf15	494.314	2.50865	0.289367	6.94153	3.87874e-12	1.28915e-10
Mast4	6013.17	0.921503	0.0607963	6.93303	4.11908e-12	1.36618e-10
Slc7a3	391.353	2.97635	0.357523	6.9264	4.31683e-12	1.42878e-10
Ptpn1	2354.37	-1.12807	0.090717	-6.92335	4.41083e-12	1.45686e-10
Osbp2	67.2912	2.05829	0.225392	6.91368	4.72224e-12	1.55648e-10
Maged1	9922.49	-1.65523	0.167317	-6.90442	5.04075e-12	1.65802e-10
Slc25a43	7.81674	-3.8135	0.480436	-6.89685	5.31673e-12	1.74518e-10
Ccdc80	3408.85	-2.80713	0.335252	-6.88177	5.91141e-12	1.93638e-10
9530053A07Rik	67.7995	2.74797	0.327268	6.86891	6.46937e-12	2.11479e-10
Col10a1	111.849	-2.57748	0.302576	-6.86598	6.60378e-12	2.1543e-10
Deptor	767.908	-1.32117	0.119843	-6.85208	7.2785e-12	2.36954e-10
Hsd17b7	1110.74	-1.32844	0.121172	-6.83692	8.09124e-12	2.62874e-10
Wdpcp	381.629	1.11418	0.0899905	6.8249	8.79871e-12	2.84695e-10
Wisp1	3359.04	-1.85481	0.198509	-6.82494	8.79633e-12	2.84695e-10
Apol6	32.8937	-3.08311	0.379105	-6.81372	9.51037e-12	3.07096e-10
Amigo2	10.4236	-3.84431	0.491762	-6.80068	1.04124e-11	3.35543e-10
Timm21	949.896	0.960535	0.0677403	6.79853	1.0569e-11	3.39897e-10
9330182L06Rik	626.097	2.36122	0.273995	6.79288	1.09915e-11	3.52772e-10
Lpar3	12.8363	-3.40033	0.427182	-6.78944	1.12568e-11	3.60559e-10
Stc2	605.877	2.45753	0.28858	6.78332	1.17442e-11	3.75414e-10
Procr	826.522	1.50891	0.149116	6.76595	1.32439e-11	4.22502e-10
Loxl2	1915.54	-2.17804	0.248423	-6.75478	1.43057e-11	4.5546e-10
Igfbp2	10.4422	-3.81993	0.491927	-6.74883	1.49038e-11	4.73552e-10
Rgs17	957.413	1.49439	0.147401	6.74617	1.51803e-11	4.80416e-10
Hs3st3a1	11.0566	-3.81985	0.492097	-6.74635	1.51615e-11	4.80416e-10
Agfg2	1364.04	-1.09595	0.08858	-6.72778	1.72271e-11	5.4411e-10
Gna14	38.5465	-2.69079	0.325916	-6.72196	1.79292e-11	5.65161e-10
Eif4g3	8290.98	1.52556	0.152631	6.71921	1.82712e-11	5.74803e-10
Chdh	9.12019	-3.69674	0.476583	-6.70764	1.978e-11	6.21038e-10
Gtf2a1	8352.11	0.977985	0.0714661	6.68826	2.25832e-11	7.07653e-10
Ank3	2413.44	1.5777	0.161177	6.68643	2.28676e-11	7.15153e-10
Hapln4	417.952	3.04566	0.380898	6.68331	2.33605e-11	7.29131e-10
Pde8b	508.175	2.82386	0.347816	6.68131	2.36822e-11	7.37725e-10
Ammecr1	1297.61	-1.28006	0.11683	-6.67691	2.44032e-11	7.58695e-10
Igf1	68.5988	-3.56542	0.45979	-6.667	2.61081e-11	8.10117e-10
Vcp	37054.1	-1.04625	0.0820224	-6.65972	2.74356e-11	8.49649e-10
Utp14b	883.669	-1.42088	0.138504	-6.64879	2.95508e-11	9.13374e-10
Lypd6	208.771	-3.56036	0.46157	-6.63033	3.34931e-11	1.03321e-09
Dlx5	17.2567	-3.36858	0.433579	-6.61605	3.68929e-11	1.13589e-09
1810030O07Rik	1371.81	-0.893572	0.0595125	-6.61326	3.75941e-11	1.15524e-09
4930432K21Rik	95.3392	1.69724	0.181105	6.61071	3.82478e-11	1.17306e-09
Wnt16	15.2485	-3.14325	0.401464	-6.58404	4.57845e-11	1.4015e-09
Fam179b	5319.26	1.11029	0.0927613	6.57912	4.73243e-11	1.44585e-09
Abcd4	1859.53	1.08907	0.0896946	6.56746	5.11811e-11	1.56068e-09
Morc4	945.605	-1.26765	0.116927	-6.56523	5.19539e-11	1.58121e-09
Bmp2	8.08263	-3.65302	0.480402	-6.56329	5.2632e-11	1.59879e-09
Wsb2	4205.01	-1.26198	0.116197	-6.55765	5.46613e-11	1.65606e-09
1700012B09Rik	255.278	3.27055	0.422503	6.55748	5.47259e-11	1.65606e-09
Zic2	9.20339	-3.70243	0.488408	-6.55686	5.49513e-11	1.65972e-09
Hlcs	1002.58	1.04208	0.0828176	6.54551	5.92938e-11	1.78409e-09
Ccdc30	38.507	2.73207	0.341003	6.5456	5.9255e-11	1.78409e-09
Cdk10	1450.17	0.974569	0.072524	6.54361	6.00505e-11	1.80344e-09
Osgin1	298.646	-1.41616	0.140057	-6.54132	6.09795e-11	1.82789e-09
Fasn	32579.7	-1.08267	0.0891191	-6.53815	6.22863e-11	1.8626e-09
Tnfaip2	8189.03	1.94835	0.22153	6.53794	6.2372e-11	1.8626e-09
Dgkg	11.0663	-3.39281	0.44278	-6.53328	6.4343e-11	1.91786e-09
Epn3	224.593	-2.25322	0.268597	-6.52731	6.69616e-11	1.98845e-09
Psrc1	1014.79	1.81769	0.201869	6.52748	6.68867e-11	1.98845e-09
Slc7a11	5117.62	1.40918	0.139376	6.52322	6.88157e-11	2.03969e-09
Syt7	21.0706	-3.43172	0.449615	-6.52051	7.00703e-11	2.07301e-09
Kcnh5	23.063	3.39926	0.44587	6.50248	7.90047e-11	2.33299e-09
Hmgb3	1280.38	-1.2182	0.110905	-6.47581	9.43068e-11	2.77969e-09
Il6ra	440.623	-1.1767	0.104552	-6.47234	9.64989e-11	2.83903e-09
Zc2hc1c	183.281	1.45916	0.148371	6.46464	1.0154e-10	2.98183e-09
Angptl4	9.79405	-3.51504	0.467145	-6.45418	1.08804e-10	3.18924e-09
Vdr	80.2369	-2.98304	0.385312	-6.44423	1.16191e-10	3.39949e-09
Pknox2	131.639	-3.39182	0.449004	-6.44051	1.19073e-10	3.47741e-09
C1qtnf6	420.143	-1.49038	0.153935	-6.43377	1.24475e-10	3.62849e-09
Slc16a13	8.19213	-3.65848	0.491594	-6.42498	1.31888e-10	3.83755e-09
Dcxr	271.007	1.51177	0.15756	6.42152	1.3492e-10	3.9186e-09
Sox13	10.6349	-3.43748	0.458091	-6.41244	1.4321e-10	4.15179e-09
Dnajc22	61.4266	2.11607	0.252363	6.40378	1.51581e-10	4.38646e-09
Tll1	116.123	-2.83562	0.364895	-6.40081	1.54559e-10	4.4645e-09
Taf1	4937.56	-1.05502	0.0867903	-6.39491	1.60646e-10	4.63192e-09
Gjb3	1074.35	-1.68215	0.184897	-6.39355	1.62073e-10	4.66459e-09
Dirc2	827.453	-1.1137	0.0959924	-6.39325	1.62391e-10	4.6653e-09
Gpr149	63.737	3.0568	0.399973	6.39242	1.63278e-10	4.68231e-09
Pde5a	404.52	2.0305	0.239664	6.38603	1.70248e-10	4.87339e-09
Parp3	2526.22	-0.895657	0.0620421	-6.37724	1.80312e-10	5.15217e-09
Elk1	1313.5	-0.915467	0.0652185	-6.37039	1.88545e-10	5.37776e-09
Abca8b	493.447	1.79272	0.203332	6.35767	2.04837e-10	5.82455e-09
Fam20c	522.522	-1.33983	0.132099	-6.35759	2.04943e-10	5.82455e-09
Gm5124	97.9876	1.68661	0.18676	6.35364	2.10281e-10	5.9656e-09
Zfp534	166.675	3.48537	0.470028	6.35148	2.13256e-10	6.0392e-09
Fkbp1b	129.056	1.52344	0.161212	6.34839	2.17581e-10	6.15072e-09
Myo5c	23.2612	-2.54775	0.322733	-6.34503	2.22388e-10	6.27546e-09
Mpp3	112.802	2.37664	0.295828	6.34367	2.24349e-10	6.31956e-09
Tpp1	6675.66	0.806231	0.0482792	6.34292	2.2545e-10	6.33934e-09
Atf6	7794.04	1.11873	0.0976258	6.33781	2.33056e-10	6.54163e-09
Zcchc11	3524.47	1.25789	0.119617	6.33597	2.35859e-10	6.60864e-09
Slc27a3	242.501	-1.89904	0.220982	-6.33102	2.43541e-10	6.81186e-09
Snai1	600.008	-1.51874	0.16098	-6.32839	2.4773e-10	6.91685e-09
Gm13051	107.467	3.33121	0.449142	6.30359	2.90833e-10	8.10608e-09
Tgm1	16.2868	-2.59865	0.333772	-6.28768	3.22243e-10	8.96581e-09
Lpcat2	9.49972	-3.59337	0.492273	-6.28385	3.30299e-10	9.17388e-09
Tenm4	884.262	3.07188	0.409654	6.27817	3.4258e-10	9.49837e-09
Tmem241	410.004	1.26101	0.121289	6.27435	3.51109e-10	9.71788e-09
Kif21b	1416.8	1.02073	0.0830248	6.27202	3.56395e-10	9.82995e-09
Suclg2	7425.91	0.910723	0.0654839	6.27212	3.56166e-10	9.82995e-09
Tfpi	125.381	2.3701	0.298505	6.26489	3.7308e-10	1.02723e-08
Wdr25	365.397	1.33768	0.133803	6.26055	3.83629e-10	1.05445e-08
Saxo2	82.0174	1.78537	0.20568	6.24939	4.12046e-10	1.1306e-08
Abca1	124.844	-2.21904	0.275087	-6.24909	4.12842e-10	1.13083e-08
Mtmr10	4585.64	0.981903	0.0771785	6.24401	4.26501e-10	1.16623e-08
Arhgef15	47.6603	-2.59185	0.335046	-6.24347	4.27976e-10	1.16826e-08
Smpd3	88.9277	-1.6989	0.19219	-6.23807	4.42991e-10	1.20717e-08
Nsfl1c	3775.75	-0.78824	0.0463142	-6.22358	4.8593e-10	1.32142e-08
Isg15	95.4268	-2.48322	0.318674	-6.22337	4.8658e-10	1.32142e-08
Epha4	7.87565	-3.56108	0.492077	-6.22074	4.94821e-10	1.34151e-08
Apex2	494.239	-1.62286	0.180516	-6.22025	4.96368e-10	1.34341e-08
2017-09-11	29340.5	-0.843509	0.0552398	-6.21851	5.01901e-10	1.35607e-08
Sorcs1	17.8523	-2.72222	0.357593	-6.21438	5.15269e-10	1.38983e-08
Atp8b1	19.0868	-3.41736	0.469962	-6.20765	5.37828e-10	1.44822e-08
Ly6a	957.008	-1.92461	0.229651	-6.20335	5.52738e-10	1.48585e-08
Gstm4	13.3425	-3.06331	0.41339	-6.20071	5.62076e-10	1.5084e-08
Esyt2	15838.5	1.0439	0.0877362	6.19925	5.67339e-10	1.51995e-08
C130083M11Rik	127.478	1.43288	0.150564	6.19591	5.79491e-10	1.54989e-08
Hectd2	643.21	1.883	0.223268	6.19433	5.85329e-10	1.56288e-08
Mcpt8	155.546	3.04358	0.410699	6.1933	5.89186e-10	1.57054e-08
Acot9	3531.06	-0.991405	0.0795121	-6.18025	6.40015e-10	1.70317e-08
Ntn4	846.873	1.20228	0.113813	6.17047	6.80856e-10	1.80882e-08
Cth	6442.85	2.6718	0.352126	6.16767	6.93052e-10	1.83815e-08
Magee1	937.293	-1.92779	0.232054	-6.15281	7.61213e-10	2.01557e-08
Vps37c	959.704	-0.994879	0.0804958	-6.14788	7.85248e-10	2.07575e-08
Smad9	278.703	-2.053	0.2529	-6.14076	8.21302e-10	2.16745e-08
Pacrg	43.3319	2.86787	0.385719	6.13884	8.31281e-10	2.19014e-08
1700023F06Rik	23.4069	2.81356	0.377021	6.13644	8.43931e-10	2.21612e-08
Tgm5	6.92402	-3.49583	0.488183	-6.1367	8.42547e-10	2.21612e-08
Nr2c2ap	290.037	-1.4049	0.147566	-6.1322	8.66727e-10	2.27223e-08
Bcar3	104.283	-2.65568	0.35162	-6.13071	8.74892e-10	2.28985e-08
Foxc2	107.387	-2.95943	0.401287	-6.12886	8.85106e-10	2.31278e-08
Ccl9	49.3122	-2.52072	0.329991	-6.12356	9.15047e-10	2.38709e-08
Zcchc4	1202.92	1.04876	0.0897466	6.11456	9.68229e-10	2.52168e-08
Stmn2	7.14109	-3.50508	0.491713	-6.11145	9.87321e-10	2.5672e-08
Ryk	6582.18	-1.00689	0.0831283	-6.09764	1.07647e-09	2.79442e-08
Abi3bp	112.81	-2.75955	0.370697	-6.09541	1.09158e-09	2.82903e-08
Akr1b10	710.754	1.25566	0.124037	6.09218	1.11386e-09	2.88206e-08
Decr2	1077.44	1.04203	0.0890495	6.08684	1.15163e-09	2.97494e-08
Rbms3	1918.69	-0.936761	0.0717998	-6.08304	1.17922e-09	3.04128e-08
Asb7	1042.91	0.84886	0.0573814	6.07967	1.20431e-09	3.10095e-08
Krt7	18.2655	-2.68011	0.359504	-6.06422	1.32592e-09	3.40857e-08
Phf8	1383.23	-0.988508	0.0806049	-6.06052	1.35678e-09	3.48226e-08
Scd1	10475.5	-1.81242	0.216648	-6.05783	1.37969e-09	3.53534e-08
Cltb	1639.39	-1.18379	0.112906	-6.05627	1.39314e-09	3.56407e-08
Pcdhga5	106.989	-1.89565	0.230566	-6.05314	1.42045e-09	3.62808e-08
Olfm1	63.3114	-2.56404	0.34158	-6.04262	1.51631e-09	3.8667e-08
Six3	15.0221	-3.02968	0.419294	-6.03318	1.60766e-09	4.09309e-08
Dtd2	752.548	1.14832	0.107661	6.02188	1.72401e-09	4.3823e-08
Plat	620.511	-2.52246	0.336018	-6.01891	1.75593e-09	4.45629e-08
Commd9	528.818	-1.20341	0.11699	-6.01256	1.82619e-09	4.62723e-08
Ror2	1112.13	-1.64158	0.189892	-6.01173	1.83551e-09	4.64344e-08
Abcb1a	122.98	2.04185	0.256549	6.00996	1.85571e-09	4.68707e-08
B4galnt1	2132.25	0.957919	0.0762567	6.00496	1.91375e-09	4.826e-08
Akap6	191.222	1.83887	0.222973	6.00463	1.91768e-09	4.82823e-08
Ctsh	463.474	1.9517	0.242089	5.99656	2.01545e-09	5.06636e-08
Klhdc1	341.384	1.95337	0.243129	5.97776	2.26233e-09	5.67798e-08
Ccdc39	190.714	2.02919	0.25607	5.97178	2.34685e-09	5.88083e-08
Klrg2	977.604	1.07352	0.0960989	5.96802	2.40152e-09	6.00834e-08
Got1	5546.09	1.09635	0.0999906	5.96406	2.46049e-09	6.14619e-08
Eef2kmt	1097.83	0.982908	0.0810026	5.96163	2.49729e-09	6.22433e-08
Psma4	5120.96	-0.898299	0.0668121	-5.96148	2.4996e-09	6.22433e-08
Fendrr	9.38911	-3.33711	0.476213	-5.95765	2.55894e-09	6.36211e-08
Htra3	23.5547	-2.44016	0.325729	-5.95635	2.57935e-09	6.40283e-08
Sepp1	712.426	1.8949	0.234444	5.94984	2.68402e-09	6.65226e-08
Syndig1	9.24432	-3.22726	0.458458	-5.94876	2.70174e-09	6.68576e-08
Psmd10	677.182	-1.18016	0.114624	-5.93385	2.95914e-09	7.31132e-08
Prob1	373.196	1.81645	0.222304	5.92182	3.18401e-09	7.85472e-08
Zfr2	579.64	2.20624	0.288603	5.91206	3.37865e-09	8.32195e-08
Nova2	52.6317	2.42814	0.326287	5.90932	3.43513e-09	8.44798e-08
Lrguk	83.2479	1.97474	0.249651	5.9072	3.47964e-09	8.54421e-08
Csrp2	758.194	-1.12013	0.105197	-5.89494	3.74808e-09	9.18917e-08
Rtkn2	274.187	-1.16688	0.113166	-5.89297	3.79317e-09	9.28538e-08
Uckl1	873.863	1.20754	0.120199	5.88639	3.94731e-09	9.64784e-08
Spice1	1549.01	1.09907	0.102006	5.87285	4.2836e-09	1.04537e-07
Mgmt	130.636	1.5323	0.176086	5.86252	4.55899e-09	1.11087e-07
Dlk2	254.711	-2.33595	0.313454	-5.85715	4.70891e-09	1.14564e-07
Syngr3	398.337	1.52085	0.174537	5.84891	4.94805e-09	1.20198e-07
Acyp1	374.705	1.14711	0.110688	5.84629	5.02662e-09	1.2192e-07
Slc6a8	5043.01	-0.924942	0.0727406	-5.84188	5.16146e-09	1.25e-07
Cyp4f13	252.723	1.92753	0.24468	5.83429	5.40192e-09	1.30625e-07
Sec31b	102.496	2.14576	0.282725	5.82107	5.84718e-09	1.41177e-07
Nav3	643.71	1.07958	0.0996157	5.81815	5.9501e-09	1.43443e-07
Tctn2	965.162	1.06321	0.0968335	5.81623	6.01905e-09	1.44886e-07
Aldh6a1	1023.1	1.26992	0.13239	5.81553	6.0442e-09	1.45271e-07
Abhd14b	485.396	-1.26129	0.130925	-5.81469	6.07448e-09	1.45778e-07
Ces1g	15.3474	-2.98953	0.428623	-5.80819	6.31512e-09	1.51325e-07
Fxyd5	1437.95	1.07359	0.0987713	5.80727	6.35005e-09	1.51932e-07
Cd274	202.26	1.83826	0.230504	5.80579	6.40617e-09	1.53045e-07
Cirbp	996.318	1.26877	0.132481	5.80286	6.51941e-09	1.55516e-07
U90926	7.90928	-3.34774	0.490914	-5.8009	6.59594e-09	1.57106e-07
Immp2l	176.89	1.70183	0.207251	5.79889	6.67545e-09	1.58762e-07
Srrm4	8.77552	-3.3421	0.490934	-5.78917	7.0735e-09	1.67977e-07
Pdp2	716.695	-1.2646	0.132127	-5.78687	7.1708e-09	1.70034e-07
2210013O21Rik	583.758	-1.07967	0.100179	-5.78632	7.19445e-09	1.7034e-07
Tnnt2	254.685	2.79923	0.398153	5.77473	7.70748e-09	1.82215e-07
Habp4	1289.86	-1.14874	0.112357	-5.77391	7.74513e-09	1.82833e-07
P2rx5	137.992	-2.38852	0.327245	-5.77098	7.88097e-09	1.85764e-07
Raet1e	1325.5	1.72376	0.212091	5.76999	7.92782e-09	1.86591e-07
Col4a4	209.825	3.08657	0.448449	5.76782	8.03031e-09	1.88445e-07
Clgn	72.0929	2.20359	0.29536	5.76784	8.02934e-09	1.88445e-07
Fbxo36	177.322	1.25872	0.131607	5.76504	8.16401e-09	1.913e-07
Tmem260	1867.9	1.18247	0.118387	5.76478	8.17655e-09	1.91312e-07
Tmem237	1322.32	0.941721	0.0766474	5.76303	8.26194e-09	1.93026e-07
Bdkrb2	54.295	2.21158	0.297006	5.76277	8.27425e-09	1.93029e-07
Tuba8	6.8546	-3.21637	0.471426	-5.76202	8.31134e-09	1.9361e-07
Tollip	1751.59	-1.07473	0.0997737	-5.76037	8.39304e-09	1.95227e-07
Atp6v0a1	2081.19	-1.23136	0.127055	-5.75628	8.59886e-09	1.99722e-07
Rttn	2822.69	0.851963	0.0613352	5.73835	9.56045e-09	2.21733e-07
Bcap31	2944.62	-0.947619	0.0780814	-5.73272	9.88322e-09	2.28884e-07
Ppp1r14c	7.12281	-3.31933	0.492042	-5.72987	1.0051e-08	2.32432e-07
Auts2	9.68698	-3.30423	0.489913	-5.72393	1.04088e-08	2.40355e-07
Tbc1d2	539.28	1.86448	0.238684	5.7167	1.08615e-08	2.50446e-07
Zxdb	956.464	-0.998925	0.0873309	-5.71305	1.10972e-08	2.55509e-07
Enpp5	1237.82	0.886713	0.0677051	5.71173	1.11835e-08	2.57124e-07
Macc1	28.5017	-2.11295	0.282421	-5.71116	1.12209e-08	2.5761e-07
Ripk3	373.654	-2.37635	0.328938	-5.70428	1.16836e-08	2.67846e-07
Efhb	45.0995	2.49743	0.350851	5.69311	1.24749e-08	2.85164e-07
Siah1b	676.832	-0.890217	0.0685395	-5.69332	1.2459e-08	2.85164e-07
Hao1	52.4943	2.84988	0.412889	5.6913	1.26075e-08	2.8778e-07
Siae	784.26	1.12094	0.109171	5.68778	1.28702e-08	2.93355e-07
D030025P21Rik	16.4176	-2.81185	0.40671	-5.68428	1.31362e-08	2.9899e-07
Cdh19	17.8163	3.18223	0.472047	5.68213	1.33027e-08	3.02345e-07
Ptprn	220.752	2.20412	0.300055	5.67937	1.35191e-08	3.06389e-07
Foxa3	44.799	2.4559	0.344386	5.67937	1.35189e-08	3.06389e-07
Lhx8	8.75681	-3.27749	0.490167	-5.66642	1.45815e-08	3.29994e-07
H2-M3	163.075	1.50562	0.177481	5.66605	1.46123e-08	3.30221e-07
Wdr78	292.59	2.10219	0.283036	5.66073	1.50727e-08	3.40141e-07
Atl1	184.849	1.77694	0.225621	5.65965	1.51682e-08	3.41812e-07
4930402H24Rik	4007.52	1.14796	0.114586	5.65478	1.56048e-08	3.51153e-07
Fbxo9	726.347	-1.30148	0.141804	-5.65207	1.58529e-08	3.56231e-07
Pak3	2116.13	-1.09467	0.105298	-5.64751	1.6279e-08	3.6529e-07
Prpf40b	1868.3	1.18797	0.12183	5.64698	1.63292e-08	3.65899e-07
5033428I22Rik	8.60884	-3.26749	0.490136	-5.64638	1.63866e-08	3.66667e-07
Catip	53.9671	1.83572	0.236694	5.64322	1.66896e-08	3.72851e-07
Ubxn11	176.319	2.07007	0.278232	5.64301	1.67099e-08	3.72851e-07
Kitl	6941.45	1.38055	0.156107	5.64069	1.69371e-08	3.7739e-07
Mesp2	40.7042	2.39614	0.336414	5.63633	1.73717e-08	3.86531e-07
Lama2	1091.49	-2.63551	0.379302	-5.6301	1.801e-08	4.00175e-07
Mettl4	1180.4	1.00833	0.0902934	5.62978	1.8044e-08	4.00371e-07
Ppp3ca	5006.85	0.899752	0.0710258	5.62827	1.82028e-08	4.0333e-07
Bend4	210.945	-2.9644	0.438374	-5.62168	1.89111e-08	4.18441e-07
Sobp	112.106	-2.84088	0.416516	-5.62013	1.90809e-08	4.21611e-07
Scara5	8.52883	-3.25124	0.489973	-5.61507	1.96479e-08	4.33535e-07
Ift140	2426.35	0.828278	0.0585634	5.60551	2.0764e-08	4.57528e-07
Ephx1	3603.39	0.849983	0.0624563	5.60364	2.09897e-08	4.61221e-07
Ell2	1264.76	-0.997393	0.0887589	-5.60387	2.09617e-08	4.61221e-07
Bhlhe40	2220.38	-1.56778	0.190878	-5.59402	2.21875e-08	4.86868e-07
Zfp839	705.411	1.2099	0.126931	5.59276	2.23488e-08	4.89731e-07
Maats1	165.005	2.9836	0.44428	5.59016	2.26864e-08	4.96444e-07
Crem	613.002	1.77591	0.228294	5.58887	2.28556e-08	4.99459e-07
Slc2a3	13.7026	-2.62938	0.381062	-5.58802	2.29675e-08	5.01214e-07
Cldn15	26.1903	-2.06005	0.27919	-5.58777	2.30003e-08	5.01243e-07
Slc4a11	662.524	2.32197	0.32628	5.58407	2.34955e-08	5.11332e-07
Atg9b	301.102	2.844	0.420784	5.57055	2.53932e-08	5.51876e-07
Klhl32	95.2307	1.87171	0.246373	5.56762	2.58247e-08	5.60487e-07
Smarca1	140.056	1.40463	0.162607	5.56329	2.64732e-08	5.73779e-07
Sirpa	133.095	-3.07962	0.463784	-5.56212	2.66516e-08	5.76859e-07
Bcap29	1863.46	1.20902	0.127716	5.55155	2.83147e-08	6.12021e-07
Svip	29.4582	2.12319	0.292609	5.54729	2.90132e-08	6.26266e-07
Gch1	285.075	1.50235	0.180796	5.54412	2.95443e-08	6.36865e-07
Slc27a4	1852.07	-1.16723	0.120403	-5.54164	2.99659e-08	6.45079e-07
Six2	195.164	-1.91936	0.256141	-5.54131	3.00218e-08	6.45408e-07
Wnt5a	434.129	-2.00834	0.272223	-5.54081	3.01068e-08	6.46361e-07
Gm12603	474.284	1.88266	0.249619	5.53907	3.04079e-08	6.51943e-07
Tmem200a	172.088	2.16121	0.30002	5.53702	3.0767e-08	6.58754e-07
Mical2	3006.67	-0.980677	0.0868675	-5.53345	3.13992e-08	6.71385e-07
Barx1	8.35498	-3.20364	0.489416	-5.52422	3.30944e-08	7.06681e-07
Zfp503	243.588	-3.06483	0.464505	-5.52163	3.35872e-08	7.16242e-07
Usp28	1004.84	-0.794036	0.0532603	-5.52073	3.37588e-08	7.18935e-07
Fam57a	339.354	-1.08182	0.105435	-5.51826	3.42377e-08	7.28157e-07
Ppp1r3c	26.5435	2.35375	0.33621	5.51366	3.51446e-08	7.46447e-07
Trim54	82.0006	2.14848	0.29901	5.51311	3.5254e-08	7.47771e-07
Lamp2	8897.14	-0.99296	0.0894697	-5.50979	3.59259e-08	7.61006e-07
Spp1	24371.8	2.20725	0.310056	5.50626	3.66539e-08	7.74893e-07
Vopp1	2458.13	0.904522	0.0734675	5.50614	3.6679e-08	7.74893e-07
Wdr31	385.6	1.50759	0.183037	5.50483	3.6953e-08	7.79645e-07
Fam219a	609.615	-1.49966	0.181799	-5.4987	3.8261e-08	8.06171e-07
Ube2a	1258.99	-1.23679	0.134254	-5.48804	4.06422e-08	8.55209e-07
Prickle2	904.05	1.15336	0.119069	5.48721	4.08329e-08	8.58086e-07
Dscc1	384.882	-1.06938	0.103779	-5.48647	4.10049e-08	8.60562e-07
Sema4d	328.548	1.23744	0.134699	5.47472	4.38212e-08	9.18454e-07
Pign	3692.43	0.821513	0.0587437	5.47314	4.42132e-08	9.25448e-07
Afap1l2	37.8685	-2.91249	0.440954	-5.47107	4.47321e-08	9.34811e-07
Prrg4	690.74	1.45745	0.175008	5.47089	4.47782e-08	9.34811e-07
Tigd5	191.047	-1.3273	0.151305	-5.46779	4.55678e-08	9.50046e-07
Mfap2	14.7709	-2.60828	0.385812	-5.46454	4.64121e-08	9.66381e-07
Pdha1	7231.16	-1.18689	0.125838	-5.45853	4.80094e-08	9.98332e-07
Dcaf5	3244.33	0.780392	0.05146	5.44872	5.07322e-08	1.05325e-06
1700003M07Rik	27.2621	2.36113	0.341582	5.44855	5.07831e-08	1.05325e-06
Enpp3	47.017	-1.80618	0.240027	-5.44178	5.27509e-08	1.09264e-06
Arhgap36	826.669	-3.13707	0.485645	-5.43004	5.63418e-08	1.1655e-06
Fam212b	396.713	2.23707	0.319956	5.42911	5.66353e-08	1.17005e-06
Phf21b	52.3863	2.21773	0.316536	5.42666	5.74185e-08	1.18469e-06
Cdca7l	2805.41	0.902531	0.074254	5.421	5.92667e-08	1.22123e-06
Tmem179b	622.787	0.947949	0.0827895	5.41069	6.27811e-08	1.29197e-06
Pxylp1	477.42	-1.10294	0.111513	-5.40694	6.41097e-08	1.31761e-06
Scube3	103.904	-2.19474	0.313918	-5.39866	6.71387e-08	1.37808e-06
Soat1	7941.27	0.709398	0.0387902	5.39821	6.73107e-08	1.37983e-06
Mybl2	2320.82	-1.13118	0.116936	-5.39765	6.75177e-08	1.38229e-06
Bcl6b	7.83203	-3.1076	0.483446	-5.39378	6.89922e-08	1.41065e-06
Gtdc1	623.689	0.85603	0.0660104	5.39354	6.90824e-08	1.41068e-06
Syn1	107.706	-2.13022	0.302406	-5.39085	7.01252e-08	1.43014e-06
Fam60a	2598.25	0.992217	0.0913417	5.38874	7.09515e-08	1.44514e-06
Itpr2	2634.91	1.97743	0.274636	5.3796	7.46502e-08	1.51853e-06
Emilin1	3997.98	-2.00146	0.279276	-5.37625	7.60532e-08	1.54509e-06
Hmgn5	982.891	-1.57156	0.199421	-5.37333	7.72971e-08	1.56835e-06
Wnt5b	11.1793	-2.58952	0.389255	-5.36798	7.96218e-08	1.61346e-06
Rad51b	382.521	1.17008	0.124866	5.36642	8.03149e-08	1.62543e-06
Lpar2	879.36	-0.964024	0.0865021	-5.36431	8.12577e-08	1.64242e-06
Anks1b	105.853	2.4933	0.371652	5.36336	8.16867e-08	1.64899e-06
Gnai1	185.96	1.75312	0.233906	5.35736	8.44489e-08	1.70259e-06
Cep170b	21124.5	0.910709	0.0767147	5.35372	8.6163e-08	1.73495e-06
Apopt1	1086.28	1.1129	0.114589	5.34868	8.85997e-08	1.78175e-06
Ifih1	334.35	-1.59789	0.20541	-5.34484	9.04955e-08	1.81758e-06
Adamts7	88.8595	1.79936	0.243211	5.34251	9.16663e-08	1.83876e-06
Slc50a1	781.712	0.912995	0.0773668	5.33815	9.39018e-08	1.88123e-06
Adh7	1862.07	1.738	0.232194	5.33174	9.72776e-08	1.94641e-06
1700003E16Rik	174.641	1.29118	0.148572	5.32526	1.00809e-07	2.01452e-06
Mex3a	2708.95	1.11242	0.115042	5.32342	1.01837e-07	2.03251e-06
Pdzd7	536.653	2.59419	0.393775	5.31823	1.0478e-07	2.08863e-06
D130017N08Rik	6.97799	-3.07608	0.485952	-5.3011	1.15106e-07	2.29158e-06
Nme5	84.7852	2.0454	0.291742	5.29715	1.17621e-07	2.33873e-06
Rfxap	576.91	-0.949925	0.0850382	-5.29086	1.21744e-07	2.41769e-06
9930014A18Rik	851.196	2.18445	0.318469	5.28923	1.2283e-07	2.4362e-06
Aifm1	2365.12	-1.29046	0.149497	-5.28746	1.24024e-07	2.45681e-06
Tmem86a	216.617	-1.24156	0.140394	-5.282	1.27783e-07	2.52813e-06
Ccdc71l	959.895	0.902926	0.0763877	5.27474	1.32943e-07	2.62694e-06
Lacc1	829.117	1.2767	0.147303	5.27281	1.34348e-07	2.65142e-06
Sytl5	5.6448	-3.0745	0.488554	-5.26962	1.36703e-07	2.69455e-06
Smoc2	49.4976	-1.82695	0.251973	-5.26623	1.39254e-07	2.74142e-06
Fcna	28.3449	2.37732	0.356998	5.25863	1.45136e-07	2.85368e-06
Kbtbd6	130.539	-1.31267	0.155218	-5.23563	1.64425e-07	3.22894e-06
Nubpl	477.491	1.32216	0.157059	5.23474	1.65218e-07	3.24051e-06
Acsl3	2229.57	-1.3014	0.153119	-5.23385	1.66017e-07	3.25217e-06
Lingo2	60.36	2.74472	0.429001	5.23244	1.67285e-07	3.27298e-06
Amfr	6365.73	-0.886562	0.0739324	-5.22859	1.70808e-07	3.33779e-06
Crnde	100.964	-1.29468	0.152514	-5.21053	1.88306e-07	3.67521e-06
Irf1	765.503	-1.24441	0.142934	-5.20808	1.90804e-07	3.71939e-06
Lin52	748.346	0.933469	0.0832489	5.20691	1.92014e-07	3.73839e-06
Nrgn	49.7549	3.00807	0.48203	5.20315	1.95941e-07	3.81018e-06
Arntl	1057.84	1.40586	0.174178	5.20078	1.98457e-07	3.85439e-06
Lipo1	9.02383	-2.89284	0.460246	-5.19905	2.00307e-07	3.88556e-06
BC068281	530.353	0.98335	0.093054	5.19429	2.05497e-07	3.98138e-06
Dusp10	630.265	-0.829932	0.0635765	-5.18952	2.10836e-07	4.07985e-06
Ubqln2	4325.04	-1.19162	0.133547	-5.17882	2.23294e-07	4.31567e-06
Tgif1	4495.1	1.37231	0.168636	5.17276	2.30662e-07	4.45265e-06
Hrct1	10.6244	-2.66642	0.419715	-5.16166	2.44774e-07	4.71932e-06
Acy3	189.316	1.28652	0.15239	5.16124	2.45326e-07	4.72423e-06
Bach2	466.37	-2.43296	0.375096	-5.15324	2.56025e-07	4.9243e-06
Per3	605.547	-1.15405	0.127043	-5.1482	2.62992e-07	5.05219e-06
Sp3os	253.367	1.25385	0.146459	5.14717	2.64449e-07	5.07403e-06
St3gal6	54.0374	-2.62386	0.413136	-5.14082	2.73541e-07	5.24216e-06
Efemp2	5315.45	-0.774176	0.0534707	-5.12758	2.93484e-07	5.61757e-06
Pcyt2	1367.03	-1.47114	0.189424	-5.1268	2.94714e-07	5.63432e-06
Bcam	259.71	2.39431	0.369888	5.12131	3.03424e-07	5.79386e-06
Arhgap28	1319.51	-1.77234	0.248793	-5.11407	3.15296e-07	6.01334e-06
Inpp4b	338.507	1.85933	0.266008	5.11011	3.21968e-07	6.13322e-06
Mtmr7	44.4976	-1.97995	0.289653	-5.10938	3.23219e-07	6.14967e-06
Mknk2	8852.18	-1.08578	0.114676	-5.10814	3.25348e-07	6.18278e-06
Exoc3l4	210.762	1.3508	0.16667	5.10468	3.3136e-07	6.28951e-06
Pccb	683.523	-0.941112	0.0865199	-5.09838	3.42574e-07	6.49459e-06
Atg4a	415.838	-1.22084	0.141419	-5.09716	3.4478e-07	6.52863e-06
Fn1	203342	1.01259	0.10076	5.08725	3.633e-07	6.87113e-06
Gata3	423.42	-2.70346	0.433196	-5.08652	3.64691e-07	6.88924e-06
Fmnl1	138.495	-2.2077	0.335771	-5.08592	3.65846e-07	6.90284e-06
Epb41l4a	3333.73	0.725586	0.0443682	5.08441	3.68776e-07	6.94987e-06
Il4ra	633.924	-1.12388	0.122816	-5.07978	3.77871e-07	7.11284e-06
Snora74a	3224.19	1.38041	0.173425	5.07662	3.84203e-07	7.21494e-06
Yipf6	1010.56	-0.946303	0.087912	-5.0767	3.84039e-07	7.21494e-06
Tbc1d25	526.205	-1.19886	0.137724	-5.07435	3.88814e-07	7.29291e-06
Lmf1	810.184	1.28713	0.155155	5.07319	3.91203e-07	7.32905e-06
Tbc1d16	1351.56	1.86408	0.269044	5.07009	3.97622e-07	7.44055e-06
Ncam2	18.9359	2.7588	0.446005	5.06452	4.09422e-07	7.65234e-06
Prkar2a	6525.89	-0.834514	0.0660541	-5.06424	4.10028e-07	7.65465e-06
2610316D01Rik	16.4142	2.499	0.394771	5.06368	4.11236e-07	7.66821e-06
Plcb4	1032.08	0.888184	0.0766642	5.06344	4.11757e-07	7.66892e-06
Dapk1	5.81764	-2.97828	0.489487	-5.06301	4.12686e-07	7.67721e-06
Ifngr2	1667.84	-0.803434	0.0599403	-5.06226	4.14306e-07	7.69834e-06
Kcnab3	178.997	1.29191	0.156462	5.06136	4.16275e-07	7.72588e-06
Dag1	11606.1	-1.0698	0.112601	-5.06031	4.18574e-07	7.7595e-06
Arhgap27	206.478	2.51492	0.398414	5.05735	4.2512e-07	7.87167e-06
Znrd1as	281.765	1.19773	0.138187	5.04917	4.43723e-07	8.20655e-06
Dzank1	84.5511	1.84732	0.267005	5.04604	4.51055e-07	8.33246e-06
Nol4	434.15	1.81554	0.260876	5.04277	4.58841e-07	8.46645e-06
Prdx4	2442.28	-1.05202	0.109486	-5.04199	4.60718e-07	8.49121e-06
Idh1	1906.31	-1.0991	0.118829	-5.04172	4.61376e-07	8.49348e-06
Gm9855	3580.6	-0.927614	0.084908	-5.0362	4.74853e-07	8.73148e-06
Pdk3	1917.29	-1.09566	0.118456	-5.02855	4.94204e-07	9.07679e-06
Ahrr	46.1333	-2.36203	0.370557	-5.02494	5.03582e-07	9.23835e-06
Areg	64.6736	2.38211	0.375118	5.0174	5.23757e-07	9.59738e-06
Katnal1	1336.08	0.879219	0.0757476	5.00635	5.54708e-07	1.01528e-05
Lrrc48	121.299	1.99872	0.299514	5.00383	5.62022e-07	1.02749e-05
Zfp532	2517.16	0.884331	0.076861	5.00034	5.72299e-07	1.04507e-05
Gpc6	2207.71	1.18954	0.137992	4.99696	5.824e-07	1.0623e-05
Pianp	34.4729	2.27203	0.354713	4.99566	5.86351e-07	1.06827e-05
Pmaip1	1077.81	2.41604	0.383739	4.99307	5.9427e-07	1.08146e-05
Mr1	172.942	1.25639	0.151501	4.99262	5.95665e-07	1.08276e-05
Mpv17l2	422.052	-1.18632	0.137534	-4.99022	6.03105e-07	1.09503e-05
Snx12	1989.4	-1.45901	0.192352	-4.98569	6.17415e-07	1.11973e-05
Ereg	1012.03	1.94193	0.28946	4.98144	6.3112e-07	1.14328e-05
Pik3r1	2510.68	-0.88761	0.0779124	-4.97494	6.5268e-07	1.17965e-05
Ndufb11	1650.61	-1.10632	0.121869	-4.97515	6.51974e-07	1.17965e-05
Pdlim4	601.853	-1.16251	0.133176	-4.97469	6.53528e-07	1.17984e-05
Hemk1	238.405	1.35534	0.172053	4.97136	6.64857e-07	1.19893e-05
Pcdh9	1975.98	2.09083	0.320042	4.9707	6.67117e-07	1.20164e-05
Prkx	1132.97	-0.976795	0.0959744	-4.96794	6.76669e-07	1.21747e-05
Cul4b	6035.69	-1.22103	0.145323	-4.96158	6.99237e-07	1.25665e-05
Adcy4	5.54148	-2.93352	0.490653	-4.95975	7.05825e-07	1.26706e-05
Poli	708.692	1.17807	0.136737	4.95898	7.08658e-07	1.27071e-05
Arel1	4142.13	0.915993	0.0839542	4.955	7.23317e-07	1.29462e-05
Sil1	2216.08	0.96384	0.0936122	4.95491	7.23625e-07	1.29462e-05
Slc26a10	42.6606	2.25572	0.354514	4.95247	7.32791e-07	1.30954e-05
Ttll12	5317.37	-1.09736	0.120696	-4.94932	7.44737e-07	1.3294e-05
Atp6v1b2	2661.37	-0.833013	0.0673413	-4.94515	7.60836e-07	1.35661e-05
Abca9	12.0375	2.75471	0.456067	4.94381	7.66104e-07	1.36447e-05
Zfp862-ps	477.094	0.969212	0.095048	4.93658	7.95044e-07	1.41443e-05
BC039966	8.98181	2.81826	0.470159	4.9308	8.18924e-07	1.45366e-05
Wbp5	4508.01	-0.979847	0.0973145	-4.93089	8.18558e-07	1.45366e-05
Elavl4	171.154	1.99489	0.30349	4.92567	8.40729e-07	1.4907e-05
Ccdc7b	87.2211	2.76179	0.459207	4.92543	8.41749e-07	1.49084e-05
Rnf32	70.6074	2.36966	0.380057	4.91942	8.68032e-07	1.53481e-05
Msn	32263.7	-0.887702	0.0788122	-4.91931	8.68502e-07	1.53481e-05
Igf2bp3	1784.1	-1.58406	0.221094	-4.90317	9.43004e-07	1.66461e-05
Mpp5	3377.04	1.01276	0.104594	4.90237	9.46864e-07	1.66957e-05
Trappc12	2117.04	0.871597	0.0758248	4.90073	9.54833e-07	1.68176e-05
Bdh2	183.022	2.15	0.336886	4.89779	9.69224e-07	1.70521e-05
Nox4	114.816	-1.5218	0.208879	-4.89182	9.9906e-07	1.75576e-05
Tango2	427.876	-1.01408	0.105096	-4.89159	1.00026e-06	1.75592e-05
Pnpla8	2609.13	0.787613	0.0588278	4.88906	1.01321e-06	1.77669e-05
Crispld2	18.914	-2.46402	0.40239	-4.88088	1.05613e-06	1.84991e-05
Ank2	3040.71	1.65451	0.236627	4.87903	1.06611e-06	1.86533e-05
Slc35a2	557.015	-1.02097	0.106811	-4.87747	1.07453e-06	1.878e-05
Hmx2	6.45309	-2.88818	0.489781	-4.87601	1.08253e-06	1.8899e-05
Gdi1	3771.51	-0.843249	0.0704154	-4.87462	1.09016e-06	1.90114e-05
Otog	78.2702	2.86694	0.485606	4.87419	1.09254e-06	1.90321e-05
Lima1	5989.45	-0.898153	0.0817206	-4.87212	1.10406e-06	1.92116e-05
Eno4	92.9001	2.01045	0.310331	4.86722	1.13179e-06	1.96726e-05
Srebf1	4398.68	-1.03486	0.109931	-4.86548	1.1418e-06	1.98248e-05
Smpdl3b	424.403	-1.20163	0.144244	-4.86418	1.1493e-06	1.99334e-05
Fam69b	536.244	-0.990839	0.100952	-4.86213	1.16132e-06	2.00979e-05
Irf5	30.9919	-1.92873	0.293847	-4.86214	1.16122e-06	2.00979e-05
Fibin	226.166	2.46115	0.403621	4.8589	1.18042e-06	2.04062e-05
Mut	3046.15	0.959939	0.0946688	4.8584	1.18338e-06	2.04352e-05
Ano6	5902.32	-0.970958	0.0970823	-4.85112	1.22765e-06	2.11767e-05
Fam65b	1227.99	-1.82641	0.273539	-4.84909	1.24032e-06	2.13719e-05
Jun	7886.89	0.877473	0.0778922	4.8461	1.25912e-06	2.16725e-05
Vwa1	160.881	1.30186	0.165577	4.84281	1.28018e-06	2.2011e-05
Naip2	241.765	2.69642	0.453867	4.83936	1.3026e-06	2.23723e-05
Zfp397	3916.18	1.08467	0.120872	4.83712	1.31734e-06	2.2601e-05
Clcn6	1864.89	-0.991598	0.101764	-4.83077	1.36007e-06	2.3309e-05
Lpcat3	2149.21	-0.943351	0.0918684	-4.82594	1.39344e-06	2.38552e-05
Cacng8	76.7516	2.04237	0.32035	4.81465	1.47456e-06	2.52168e-05
Des	28.8043	2.00272	0.312239	4.81271	1.48898e-06	2.5436e-05
Zfp449	348.843	-1.0449	0.113256	-4.81117	1.50049e-06	2.5605e-05
Efcab11	346.385	1.08684	0.122029	4.80899	1.51695e-06	2.58582e-05
Scn9a	6.04617	-2.83755	0.486244	-4.80736	1.52936e-06	2.60417e-05
Neto2	1333.63	1.59038	0.227133	4.80061	1.58181e-06	2.69059e-05
Capg	6081.13	1.06586	0.118074	4.79245	1.64758e-06	2.79947e-05
Cxcl5	26.7052	-2.81894	0.484141	-4.78981	1.6694e-06	2.83353e-05
Rhob	9290.96	0.946123	0.0932434	4.7845	1.71414e-06	2.90635e-05
Podn	89.386	1.43686	0.195857	4.7834	1.72355e-06	2.9192e-05
Nfia	3593.79	0.830051	0.0691431	4.77345	1.81092e-06	3.06392e-05
2017-03-09	579.768	1.91694	0.297672	4.76007	1.93529e-06	3.27085e-05
Rab8b	2034.65	-0.931942	0.090806	-4.75676	1.96721e-06	3.32126e-05
Rcor2	1002.18	1.12992	0.132464	4.75541	1.98045e-06	3.34007e-05
Slc31a1	2642.33	-0.757466	0.0541538	-4.75435	1.99086e-06	3.35406e-05
Dhrs7	1208.58	1.51173	0.213025	4.74936	2.04059e-06	3.4342e-05
Tmem164	3247.03	-1.24836	0.157617	-4.74794	2.05497e-06	3.45474e-05
Trim7	89.047	1.6237	0.236939	4.74256	2.11035e-06	3.54409e-05
Dapk2	17.8117	-2.70323	0.464608	-4.74213	2.11478e-06	3.54779e-05
Ecsit	839.868	-0.911177	0.0867451	-4.74006	2.13655e-06	3.58053e-05
Col15a1	5.15385	-2.83278	0.492237	-4.73915	2.14622e-06	3.59293e-05
Ifi203	40.874	1.81347	0.277905	4.72632	2.2863e-06	3.82341e-05
Flna	78756.8	-0.936472	0.0924039	-4.72353	2.3179e-06	3.87218e-05
Klhl23	494.55	-1.80692	0.277077	-4.71681	2.39566e-06	3.99788e-05
Glis1	37.0933	-2.0503	0.32884	-4.71446	2.42348e-06	4.04007e-05
Rsad2	5.16325	-2.82033	0.492258	-4.71365	2.43323e-06	4.05207e-05
Gnpda2	929.653	1.09181	0.125572	4.71294	2.44164e-06	4.06181e-05
Cfh	245.5	2.52302	0.430439	4.6999	2.60293e-06	4.3256e-05
Arhgap22	3276.17	0.813682	0.0667572	4.69885	2.6163e-06	4.34327e-05
Cemip	55.1195	-2.15955	0.35358	-4.69356	2.68485e-06	4.45242e-05
Reep6	2367.74	2.19052	0.360725	4.68646	2.77969e-06	4.60489e-05
Sox5	12.7001	-2.48019	0.423089	-4.68032	2.8643e-06	4.74012e-05
Ahi1	2758.16	1.53452	0.221293	4.67489	2.94106e-06	4.86209e-05
Plaur	3225.22	1.01512	0.110243	4.67264	2.97354e-06	4.91067e-05
Blnk	10.2011	-2.7441	0.480324	-4.67205	2.98207e-06	4.91964e-05
Pigh	522.392	0.968067	0.100193	4.67166	2.98776e-06	4.92391e-05
Foxj2	2038.01	-0.695816	0.0419383	-4.66913	3.02474e-06	4.97969e-05
Capn5	670.056	0.948937	0.0962511	4.66423	3.09769e-06	5.09451e-05
Ptx3	2372.17	-2.1683	0.357865	-4.66182	3.1343e-06	5.1494e-05
Ptprg	4210.39	0.768811	0.0577097	4.65798	3.19325e-06	5.24083e-05
Xpc	1032.29	0.916158	0.0893733	4.6564	3.21784e-06	5.27029e-05
Dchs1	115.799	-1.47397	0.209165	-4.65645	3.21711e-06	5.27029e-05
Tubb2b	2275.62	-1.64263	0.245647	-4.65149	3.2955e-06	5.39193e-05
Zfp763	434.163	0.90481	0.087083	4.64855	3.34274e-06	5.46358e-05
Magt1	3778.82	-1.12352	0.13415	-4.64792	3.35301e-06	5.47475e-05
Gata6	260.073	1.92645	0.306937	4.64737	3.36198e-06	5.48207e-05
Artn	75.5584	-2.01068	0.325072	-4.64722	3.3644e-06	5.48207e-05
Eif1ax	4326.14	-1.13273	0.136211	-4.64523	3.39703e-06	5.52958e-05
Il11	47.5508	1.99342	0.321872	4.63979	3.48755e-06	5.67111e-05
Dclk1	672.591	-2.06815	0.338229	-4.63636	3.54596e-06	5.76019e-05
Zfp467	65.3453	2.24724	0.377269	4.63127	3.63429e-06	5.89764e-05
Them6	675.831	-1.07146	0.123442	-4.62938	3.66754e-06	5.94554e-05
Rxra	3261.98	-0.838845	0.0732541	-4.62562	3.73483e-06	6.04845e-05
Adamts15	4.84297	-2.76592	0.490809	-4.6167	3.89897e-06	6.30784e-05
Rlim	9048.07	-0.989334	0.10607	-4.61333	3.96269e-06	6.40439e-05
Pcdhb21	85.3848	1.96664	0.317934	4.61303	3.96847e-06	6.40723e-05
Syt17	134.248	2.30537	0.392073	4.60468	4.13094e-06	6.66277e-05
Itm2c	3277.32	0.923628	0.0920291	4.6032	4.16057e-06	6.70375e-05
Cpt1c	1519.34	1.00142	0.108947	4.60239	4.17676e-06	6.72301e-05
Cxcl10	293.148	-1.96639	0.318873	-4.59868	4.25176e-06	6.83681e-05
2017-09-03	65.6356	1.50871	0.219367	4.59831	4.2594e-06	6.84217e-05
Bmpr1b	174.692	1.83083	0.289437	4.59799	4.26589e-06	6.84567e-05
Dpep2	5.95559	2.67364	0.472901	4.59639	4.29869e-06	6.89135e-05
Tmem130	8.47208	-2.53227	0.442169	-4.59614	4.30382e-06	6.89262e-05
Twistnb	2440.01	0.886653	0.084191	4.59257	4.37817e-06	7.00463e-05
2017-09-05	1947.87	-1.34681	0.184437	-4.59134	4.40411e-06	7.03904e-05
Gpt2	5771.72	1.57634	0.234574	4.5885	4.46439e-06	7.12821e-05
Onecut2	22.7662	2.34383	0.402014	4.58647	4.50801e-06	7.19064e-05
Timm17b	907.053	-0.976626	0.103976	-4.584	4.56172e-06	7.26902e-05
Akr1c14	186.878	-1.19189	0.151236	-4.5749	4.76438e-06	7.58433e-05
Ogn	2522.14	-1.88331	0.302537	-4.57239	4.82199e-06	7.66836e-05
Tram2	691.974	-1.34703	0.185483	-4.56663	4.95617e-06	7.87386e-05
Soga1	3994.67	-1.26296	0.1672	-4.56314	5.03941e-06	7.99811e-05
Map3k14	609.559	-1.32353	0.180741	-4.55639	5.20409e-06	8.25124e-05
Tapbp	2838.22	-1.19632	0.152893	-4.5543	5.25607e-06	8.32534e-05
Gzme	13.3282	2.7104	0.485411	4.55367	5.27168e-06	8.34175e-05
Tom1l1	932.266	1.19922	0.153622	4.55158	5.32446e-06	8.41688e-05
Wash1	1662.4	-0.748118	0.0545591	-4.54768	5.424e-06	8.56571e-05
Ttc30b	164.445	-1.34493	0.185848	-4.54638	5.45764e-06	8.61027e-05
Noct	2168.12	-1.18769	0.15129	-4.5455	5.48058e-06	8.6379e-05
Ccdc120	624.774	-0.875064	0.08261	-4.54017	5.62081e-06	8.85013e-05
Atp7a	1460.76	-1.01294	0.11309	-4.53572	5.74081e-06	9.03012e-05
Fabp4	25.096	-1.87688	0.303607	-4.53506	5.75882e-06	9.03578e-05
2410004B18Rik	452.082	-0.885648	0.0850388	-4.53496	5.76147e-06	9.03578e-05
Ift81	1707.21	0.987991	0.107597	4.53535	5.75074e-06	9.03578e-05
Haus7	1169.76	-1.492	0.218817	-4.53347	5.8023e-06	9.09084e-05
Sesn2	4549.4	1.92391	0.314264	4.53094	5.87214e-06	9.1912e-05
Mpzl2	5.41133	-2.71092	0.48805	-4.5301	5.8956e-06	9.21885e-05
Hsf4	88.3824	-1.87535	0.303745	-4.52799	5.9547e-06	9.3021e-05
Dnajc28	232.802	1.32954	0.18325	4.52682	5.98791e-06	9.34478e-05
Slco1a5	5.01687	-2.7253	0.491797	-4.52483	6.04438e-06	9.42366e-05
Fam46d	35.6836	2.05015	0.342699	4.52335	6.08689e-06	9.48064e-05
Nsg1	42.9833	-2.34234	0.407599	-4.51998	6.18455e-06	9.62331e-05
Enpp1	444.593	-1.30277	0.17777	-4.51576	6.30897e-06	9.80731e-05
Ccdc6	8851.77	-0.782094	0.0625799	-4.50775	6.55201e-06	0.000101752
Prokr1	302.094	2.27726	0.395039	4.49896	6.8288e-06	0.000105946
Prkg1	297.265	1.53764	0.230697	4.49787	6.86379e-06	0.000106385
Osr2	80.7494	-2.55079	0.456226	-4.49511	6.95353e-06	0.000107566
St3gal5	1752	-1.28906	0.175532	-4.49528	6.94776e-06	0.000107566
Ttc12	218.801	1.54673	0.232873	4.49488	6.96093e-06	0.000107576
Gm16845	107.625	1.70823	0.268953	4.49236	7.04375e-06	0.00010875
Reln	5.33105	2.66137	0.481339	4.49032	7.11156e-06	0.000109691
Plxdc1	12.9583	-2.21797	0.383623	-4.47828	7.52463e-06	0.000115949
Snapc1	1169.83	0.954713	0.101638	4.47387	7.68178e-06	0.000118256
Elovl5	3374.83	-1.30032	0.179046	-4.46991	7.82522e-06	0.000120348
Gdf5	13.1065	-2.45487	0.437684	-4.4664	7.95463e-06	0.00012222
1700003F12Rik	124.743	1.60364	0.247185	4.46484	8.01282e-06	0.000122995
Pfkfb1	154.796	-1.05519	0.124374	-4.46383	8.05086e-06	0.000123459
Tctn3	691.247	0.861229	0.0809526	4.46223	8.11127e-06	0.000124266
Phyhd1	627.726	2.08467	0.355235	4.46091	8.16117e-06	0.00012491
Arf6	20146	0.873252	0.0837156	4.45857	8.25089e-06	0.000126162
Magel2	5.50979	-2.68795	0.491178	-4.45449	8.40942e-06	0.000128462
Arl4a	674.16	1.30528	0.180856	4.45257	8.48472e-06	0.000129488
Zc3h6	950.132	1.45302	0.214271	4.44773	8.67836e-06	0.000132189
1700013F07Rik	25.535	2.41083	0.429614	4.44778	8.67631e-06	0.000132189
Ppt1	4264.41	0.879712	0.0853824	4.44719	8.70023e-06	0.000132395
Scamp5	47.2174	-2.4931	0.448558	-4.44336	8.85668e-06	0.000134647
Taf7l	40.5146	2.5766	0.467552	4.44144	8.93596e-06	0.000135722
Ptpru	33.1895	2.39595	0.426956	4.44063	8.96964e-06	0.000136104
Zdhhc18	1558.48	-0.887416	0.0874866	-4.42829	9.49834e-06	0.000143989
Gm5622	35.598	1.96768	0.33164	4.42551	9.6215e-06	0.000145717
Bbof1	114.934	1.56172	0.239935	4.42503	9.64268e-06	0.000145898
Chst7	214.392	-1.71275	0.274243	-4.42218	9.77118e-06	0.000147702
9430037G07Rik	134.342	-1.455	0.215981	-4.4217	9.79253e-06	0.000147884
Rpl10	27727.2	-0.946541	0.100998	-4.42128	9.81201e-06	0.000148037
Tle6	207.529	-1.36636	0.196058	-4.41891	9.91978e-06	0.000149521
Fscn1	20732.7	-1.18575	0.155214	-4.41813	9.95606e-06	0.000149814
Nrg1	179.257	-1.39256	0.202025	-4.41808	9.95802e-06	0.000149814
AY358078	36.9831	1.95696	0.32998	4.41529	1.00872e-05	0.000151614
Pgbd5	4.91772	-2.62396	0.481463	-4.41148	1.02668e-05	0.000154167
Lrrc28	572.68	1.10087	0.136301	4.4084	1.04135e-05	0.000156222
Nid2	3791.04	-1.36973	0.197498	-4.40376	1.06391e-05	0.000159457
Foxq1	46.7191	-2.21634	0.389881	-4.4022	1.07158e-05	0.000160454
Mid1	2679.63	-1.23528	0.167288	-4.3953	1.10621e-05	0.000165484
Rab9	773.611	-1.23053	0.166221	-4.39493	1.1081e-05	0.000165611
Fam219aos	77.8562	-1.50962	0.230061	-4.38851	1.14129e-05	0.00017041
Vps26b	2588.39	-0.763322	0.0600292	-4.38656	1.15156e-05	0.000171783
Sox9	711.643	-1.07822	0.13189	-4.38411	1.16459e-05	0.000173563
Crabp1	249.409	-2.38346	0.429718	-4.38301	1.17052e-05	0.000174284
Dars2	1041.48	0.791022	0.0664258	4.38116	1.18049e-05	0.000175603
Plek	29.111	2.62247	0.484861	4.37749	1.20053e-05	0.000178417
Zfp93	336.538	0.925149	0.0972557	4.37146	1.23421e-05	0.000183251
Otud5	2353.32	-0.792414	0.0669222	-4.36946	1.24557e-05	0.000184765
Prox2	195.617	1.20641	0.161694	4.36884	1.24909e-05	0.000185115
Acbd4	540.109	0.924371	0.0973128	4.3609	1.29529e-05	0.000191782
Calcrl	890.225	1.42995	0.213364	4.35852	1.30943e-05	0.000193696
Slc29a3	1352.03	-0.796579	0.068119	-4.35385	1.3377e-05	0.00019751
Smek1	9005.97	0.800776	0.0690799	4.35403	1.3366e-05	0.00019751
Tmem97	2123.48	-1.26476	0.17595	-4.34649	1.38332e-05	0.000203867
Pdgfrb	3505.06	-1.53333	0.237737	-4.34653	1.38308e-05	0.000203867
Slitrk5	188.717	2.59204	0.481486	4.34497	1.39295e-05	0.000205095
Gm8267	82.6688	1.66639	0.268503	4.34403	1.3989e-05	0.00020578
Gsto2	92.6849	2.40638	0.439017	4.34237	1.40954e-05	0.000207155
Zbtb25	989.9	0.784974	0.0656505	4.34078	1.4198e-05	0.000208469
Rbm11	77.3887	1.85741	0.312892	4.33827	1.43608e-05	0.000210666
Mitf	690.223	1.29066	0.182285	4.33747	1.4413e-05	0.000211236
Elmod1	6.78789	-2.55426	0.474064	-4.33331	1.46886e-05	0.000215076
Hapln3	5.04071	-2.62943	0.492289	-4.32556	1.52148e-05	0.000222576
Cxxc1	4136.07	0.80309	0.0701526	4.32043	1.55724e-05	0.000227597
Anpep	207.617	1.37659	0.203249	4.31288	1.61143e-05	0.000235301
Rab32	1009.5	-1.54512	0.242599	-4.30803	1.64717e-05	0.000240299
Zmat3	7182.16	1.25737	0.175987	4.30357	1.68067e-05	0.000244961
Tbc1d8b	1510.75	-1.41551	0.212954	-4.2991	1.71493e-05	0.000249726
Mid1ip1	1856.34	-1.0503	0.128196	-4.29267	1.76536e-05	0.000256833
Tsacc	30.1732	1.85802	0.316403	4.29207	1.77013e-05	0.000257293
Hdac9	25.3146	1.81159	0.306179	4.28375	1.83769e-05	0.000266868
Mvp	1462.2	-1.21351	0.166621	-4.28223	1.85028e-05	0.00026845
Snord32a	29.1648	1.87969	0.322216	4.28189	1.85312e-05	0.000268617
Acsl6	109.784	2.39044	0.441763	4.27932	1.87467e-05	0.000271495
Fancl	431.837	0.980508	0.112369	4.27618	1.90131e-05	0.000275101
Bicc1	281.787	-2.5353	0.476711	-4.26947	1.95938e-05	0.000283245
Kif9	160.804	2.17381	0.392391	4.26566	1.99315e-05	0.000287865
Gpx1	5684.24	-0.948749	0.105228	-4.26452	2.00329e-05	0.000289067
Ucp2	17.9797	-1.94067	0.338256	-4.25911	2.0524e-05	0.000295884
E130311K13Rik	289.62	0.952605	0.106297	4.25793	2.06327e-05	0.000297181
Nptn	5659.77	-0.702635	0.0476454	-4.25299	2.10935e-05	0.000303543
Ptpre	321.287	1.16085	0.155771	4.24245	2.21089e-05	0.000317868
Rprd1a	4081.86	0.820873	0.0756797	4.23989	2.23634e-05	0.000321236
Atp11a	5766.75	-1.06738	0.133946	-4.2359	2.27638e-05	0.000326692
Avil	822.212	2.48532	0.468925	4.23378	2.29798e-05	0.000329495
Tmem220	47.9376	1.67791	0.278271	4.23296	2.30634e-05	0.000330395
Olfr1318	18.3659	2.53985	0.482082	4.23134	2.32303e-05	0.000332486
Per1	1392.27	-0.883241	0.0905919	-4.23041	2.33266e-05	0.000333564
Sorl1	132.717	-2.42371	0.454846	-4.22937	2.34349e-05	0.000334811
E330013P04Rik	6.68067	-2.47029	0.46594	-4.22863	2.35118e-05	0.000335609
Pag1	700.928	-2.45962	0.463484	-4.22802	2.35759e-05	0.000336222
Myl6b	882.157	1.26851	0.181854	4.22596	2.37925e-05	0.000338398
Lrsam1	1155.98	0.767929	0.0633976	4.22618	2.37693e-05	0.000338398
Mgam	18.7344	2.53176	0.480774	4.22602	2.37862e-05	0.000338398
Ercc6l	2587.04	-0.9872	0.115351	-4.22364	2.40386e-05	0.000341593
Fam43a	674.064	-1.44925	0.225032	-4.21828	2.46176e-05	0.000349508
Nek9	8031.8	0.950089	0.106708	4.21794	2.46546e-05	0.000349721
Slc8a1	139.399	2.37366	0.444414	4.21602	2.4865e-05	0.00035239
AI597479	1502.91	0.901497	0.0953072	4.21266	2.52377e-05	0.000357036
Ostn	690.627	2.51221	0.477643	4.2128	2.52229e-05	0.000357036
Dyrk3	719.535	1.02615	0.125141	4.20446	2.61706e-05	0.000369904
Fam110b	306.043	-0.896548	0.094329	-4.20388	2.62374e-05	0.000370519
Cnih2	273.743	2.01381	0.360403	4.20032	2.66539e-05	0.000376067
Bcl7a	804.873	0.803523	0.0723025	4.19795	2.69339e-05	0.00037968
Fam175a	1003.8	0.981077	0.114669	4.19536	2.72434e-05	0.000383702
Apobec1	136.791	1.9499	0.345987	4.19062	2.78199e-05	0.000391474
Gemin2	1001.67	0.890311	0.0931555	4.18988	2.79098e-05	0.000392392
Agbl2	57.5486	-2.2818	0.425624	-4.18633	2.83504e-05	0.000398235
Kctd4	240.752	2.08192	0.377965	4.18536	2.8471e-05	0.000399575
Tm7sf3	2022.09	0.955085	0.108763	4.18418	2.86193e-05	0.000401302
Csrp1	5990.78	-0.904504	0.0967393	-4.18138	2.89743e-05	0.000405921
Dpysl3	23085.5	1.01933	0.124295	4.17819	2.93834e-05	0.00041129
Dnal1	1307.1	0.764006	0.0632936	4.17113	3.03086e-05	0.000423867
Cdan1	1223.43	-0.880348	0.0914258	-4.16018	3.17994e-05	0.000444324
Amer1	910.859	-1.06796	0.136531	-4.15998	3.18275e-05	0.000444326
Ccdc134	426.336	-0.862748	0.0872412	-4.15799	3.21066e-05	0.000447829
Matn3	24.7334	-1.77574	0.307066	-4.15462	3.25833e-05	0.00045408
Gdnf	305.486	-2.36378	0.449313	-4.14806	3.35307e-05	0.000466872
1110008L16Rik	913.018	0.840192	0.0820742	4.14493	3.39923e-05	0.000472885
Il17d	38.36	-2.3474	0.446719	-4.13548	3.54209e-05	0.000492329
Rnpep	1654.32	-0.921616	0.102005	-4.13328	3.57628e-05	0.000496646
Tnn	4.48768	-2.52861	0.491221	-4.12973	3.6319e-05	0.00050393
Rsph4a	26.8757	1.92246	0.344588	4.12799	3.65944e-05	0.000507308
C1qtnf5	50.3866	-1.60647	0.268193	-4.12567	3.69663e-05	0.000512017
Nol3	14.8081	-2.34731	0.447787	-4.12542	3.70062e-05	0.000512123
Rufy4	30.4402	1.76195	0.306797	4.11332	3.90002e-05	0.000539248
Rhpn1	126.857	1.54465	0.254003	4.11274	3.90984e-05	0.000540135
Gyltl1b	36.036	1.67851	0.28657	4.11245	3.9148e-05	0.000540351
Ctage5	5423.5	0.953773	0.110403	4.11016	3.95379e-05	0.00054526
Rdh12	113.903	1.35968	0.209264	4.1081	3.98934e-05	0.000549685
Smim8	334.257	0.94311	0.107942	4.10509	4.04156e-05	0.000556397
Trappc6a	563.382	1.49274	0.241849	4.10477	4.04714e-05	0.000556683
Cpne7	9.59276	2.24804	0.425988	4.1035	4.0695e-05	0.000559275
Zfp644	6293.75	0.767021	0.0651039	4.10146	4.10544e-05	0.000563727
Sgcd	879.062	1.29405	0.193675	4.0999	4.13333e-05	0.000567065
Pxmp4	171.128	-1.4014	0.219899	-4.09914	4.14691e-05	0.000568439
Psmd3	9179.36	-1.02439	0.127991	-4.09709	4.18382e-05	0.000573004
Efr3b	222.52	1.67261	0.28629	4.09588	4.20563e-05	0.000575494
Spry1	512.78	1.13545	0.155157	4.09552	4.21217e-05	0.000575893
Snora7a	136.524	1.26909	0.187838	4.09442	4.23235e-05	0.000578154
Alpl	71.695	2.49757	0.488428	4.08979	4.31773e-05	0.000589311
Txndc15	1530.79	-0.77324	0.0668871	-4.08509	4.40588e-05	0.000600826
Tmem170b	1782.94	-0.911321	0.100782	-4.0813	4.47848e-05	0.000610203
C3ar1	39.346	2.10432	0.393437	4.07771	4.54812e-05	0.000619161
Creb3	1162.92	-0.838285	0.0829645	-4.07747	4.55276e-05	0.000619261
Crat	2490.71	-0.930387	0.105584	-4.07625	4.57669e-05	0.000621984
Apoo	636.765	-0.975796	0.116777	-4.07439	4.61352e-05	0.000626453
Foxred2	1840.84	0.711386	0.0518852	4.07411	4.61899e-05	0.00062666
Cdk2	3919.82	-0.825048	0.0800788	-4.0591	4.92628e-05	0.00066778
Adamts18	4.05754	-2.48695	0.489924	-4.05563	5.00003e-05	0.0006772
Fancb	595.956	-1.22475	0.178827	-4.05281	5.06068e-05	0.00068483
Dpyd	87.9174	2.16651	0.411793	4.04697	5.18839e-05	0.000701515
Usp9x	17138.9	-0.868142	0.091002	-4.04543	5.2228e-05	0.000705566
Kdm5c	9128.58	-0.989889	0.121126	-4.04445	5.24455e-05	0.000707903
Fbln2	52527.5	0.894549	0.097583	4.04321	5.27237e-05	0.000711054
Frs3	186.2	1.18201	0.168741	4.04176	5.30523e-05	0.000714879
BC029214	114.201	-1.11752	0.152807	-4.04113	5.31937e-05	0.000716176
Wnt9a	1175.26	2.10237	0.396857	4.03764	5.39905e-05	0.000726289
Cox7b	2832.81	-1.09103	0.146411	-4.03681	5.41833e-05	0.000728266
Pbp2	505.828	1.63361	0.280845	4.03644	5.42687e-05	0.000728797
Rad52	490.793	0.817893	0.078788	4.03478	5.46528e-05	0.000733335
Rin1	8725.32	1.39874	0.222865	4.03266	5.51491e-05	0.00073937
Nans	2505.23	-0.853415	0.0876677	-4.0313	5.54702e-05	0.000743048
Lyplal1	272.204	1.02732	0.130872	4.02926	5.59526e-05	0.000748879
4930483K19Rik	21.0078	-2.39934	0.471429	-4.02889	5.60398e-05	0.000749415
Tmem179	14.3345	2.26157	0.437588	4.02563	5.68242e-05	0.000759264
Smoc1	5.66628	-2.35337	0.460543	-4.02432	5.71404e-05	0.000762849
Dhrs4	82.4357	-2.47122	0.490301	-4.02044	5.80906e-05	0.000774883
Sertad4	1058.78	-1.47743	0.243214	-4.01879	5.84975e-05	0.000779656
Spidr	3105.85	0.747155	0.0615656	4.0145	5.95709e-05	0.000793297
Isoc1	3217.93	1.44828	0.236244	4.01398	5.9704e-05	0.000794403
Amz1	188.808	2.11273	0.401901	4.01277	6.00112e-05	0.000797823
Anxa8	464.444	-1.1165	0.15389	-4.00608	6.17337e-05	0.000820037
Pdgfb	129.357	-2.10491	0.401182	-4.00045	6.32209e-05	0.000838718
Igfbp6	209.988	-2	0.374967	-4.00036	6.32457e-05	0.000838718
Rit1	807.7	-0.789073	0.0722765	-3.99955	6.34633e-05	0.000840902
AW011738	7.91429	-2.30309	0.45113	-3.99682	6.41985e-05	0.000849935
Taf9b	224.963	-1.18255	0.171036	-3.99071	6.58771e-05	0.000871431
Plekhm3	1418.38	0.972045	0.11834	3.98888	6.63861e-05	0.000875977
Cers5	5204.37	-0.712847	0.0533596	-3.98891	6.63765e-05	0.000875977
Tppp3	117.883	1.32374	0.206497	3.98913	6.63157e-05	0.000875977
9430018G01Rik	68.5841	1.59465	0.27476	3.98403	6.77566e-05	0.000893319
Noxo1	128.481	1.23916	0.18582	3.97781	6.95518e-05	0.000916227
Uprt	336.528	-0.982574	0.121461	-3.97307	7.09528e-05	0.000933909
Gxylt1	3251.34	-0.945437	0.112223	-3.96923	7.21062e-05	0.000948304
4930480K23Rik	63.1473	1.38227	0.222339	3.96812	7.24425e-05	0.000951939
Snx25	1413.72	-1.34448	0.212893	-3.96669	7.28779e-05	0.000956869
Ndnf	14.2062	-2.40871	0.481504	-3.96405	7.36882e-05	0.000966709
Eno3	2045.74	0.897432	0.100293	3.9627	7.4106e-05	0.000971388
Sh3bgrl2	3823.53	1.46368	0.243648	3.95521	7.64669e-05	0.00100151
Kcnk2	296.62	1.42813	0.234835	3.95227	7.7414e-05	0.00101308
Cnnm1	5.72245	-2.36377	0.471717	-3.95103	7.78147e-05	0.00101748
Focad	1676.51	-0.763888	0.0668137	-3.9496	7.82804e-05	0.00102273
Cp	397.593	1.90795	0.356865	3.94532	7.9695e-05	0.00104036
Ccdc191	622.424	0.964826	0.117837	3.94465	7.99179e-05	0.00104241
Atp8a1	896.703	1.89821	0.354482	3.94437	8.00115e-05	0.00104277
Ace	14.9416	2.25154	0.44443	3.9411	8.11082e-05	0.0010562
Kctd7	370.104	-0.937583	0.111108	-3.93835	8.20445e-05	0.00106752
Prss35	54.8065	-1.39877	0.228335	-3.93621	8.27802e-05	0.00107621
Kifc3	1477.81	-0.875187	0.0954502	-3.93071	8.46951e-05	0.00110021
Vars2	2638.6	0.764457	0.0673026	3.92937	8.51676e-05	0.00110538
Rapgef4	40.5561	1.70592	0.306914	3.92919	8.52328e-05	0.00110538
2310022B05Rik	7024.58	-1.17799	0.172629	-3.92746	8.58475e-05	0.00111245
Gvin1	129.793	-2.18884	0.430327	-3.92454	8.68949e-05	0.0011251
Caps2	22.071	2.00248	0.382882	3.92413	8.70421e-05	0.00112609
Mc5r	6.92142	-2.25854	0.448813	-3.9182	8.92118e-05	0.00115245
Ptpn3	862.176	0.825148	0.0829847	3.91817	8.92249e-05	0.00115245
Irx1	712.8	-2.29786	0.459125	-3.91585	9.00866e-05	0.00116264
Gltscr1l	2211.56	0.66899	0.0431773	3.91385	9.08355e-05	0.00117135
Chadl	27.6361	-1.54012	0.26577	-3.91361	9.0928e-05	0.00117159
Crip2	1163.73	1.2415	0.189536	3.9122	9.14594e-05	0.00117748
Ccnd1	18254.7	0.784859	0.0728517	3.91012	9.2249e-05	0.00118669
Col5a1	15815.3	-1.59877	0.281242	-3.90683	9.35132e-05	0.00120198
Tspyl2	1172.79	-1.60024	0.281733	-3.90525	9.4127e-05	0.00120889
Sema3e	1709.39	-0.953999	0.11634	-3.90235	9.52649e-05	0.00122252
Atp6v1g2	128.859	1.26365	0.196	3.89618	9.77224e-05	0.00125304
Tnfrsf9	14.8777	-1.97107	0.377738	-3.89442	9.84357e-05	0.00126117
Aig1	160.276	1.41426	0.235033	3.88994	0.00010027	0.00128364
Stim1	687.977	-0.950753	0.115974	-3.88666	0.000101633	0.00130003
Elfn1	12.4075	-2.23814	0.447423	-3.88479	0.000102418	0.00130902
Rnd3	3329.91	-1.19332	0.178484	-3.88448	0.000102548	0.00130963
Chd3	8352.28	-1.17006	0.172508	-3.88425	0.000102644	0.00130981
Inca1	53.129	1.45606	0.246168	3.88379	0.000102841	0.00131126
Thbs1	23147.3	-1.70078	0.309265	-3.88269	0.000103309	0.00131617
BC020402	166.703	-1.16224	0.170725	-3.87896	0.000104902	0.00133433
9130019O22Rik	17.5417	-1.70484	0.310607	-3.87899	0.000104893	0.00133433
Adamts2	96.0465	-2.00519	0.388147	-3.87788	0.000105369	0.0013392
Fchsd1	872.352	0.871321	0.0958201	3.87519	0.00010654	0.00135192
Morn1	82.4492	1.51941	0.263049	3.87536	0.000106467	0.00135192
Trib3	6557.82	2.02796	0.394348	3.87466	0.000106773	0.00135379
Gm13247	27.5618	2.39618	0.489598	3.87293	0.000107535	0.00136236
Mxd4	581.492	-1.27388	0.199846	-3.87236	0.000107787	0.00136447
Mxra7	1585.02	-0.910218	0.105989	-3.87037	0.000108669	0.00137454
Capn6	2590.12	-1.42788	0.239826	-3.86897	0.000109294	0.00138135
Ccdc103	52.1332	1.45925	0.248192	3.86494	0.000111116	0.00140326
Acsl1	1469.82	-0.875238	0.0971831	-3.86115	0.000112856	0.0014241
Mettl7a1	140.445	-1.15139	0.168714	-3.86091	0.000112967	0.00142437
Cav3	4.29785	-2.32443	0.473091	-3.8564	0.000115069	0.00144972
Fam102a	639.843	1.49207	0.257453	3.85341	0.000116486	0.00146641
Ankrd1	6544.79	1.13572	0.165423	3.84299	0.000121547	0.00152891
Slc36a1	1143.99	-0.836053	0.0875035	-3.84045	0.000122808	0.00154355
Slc46a1	143.551	-1.1154	0.16026	-3.84	0.000123032	0.00154515
Krcc1	3399.76	0.983275	0.125868	3.83955	0.000123262	0.00154681
Bak1	3323.43	-1.26849	0.200216	-3.83828	0.000123898	0.00155356
Cd36	7.10206	2.34047	0.479997	3.83434	0.000125904	0.00157748
Tgif2	357.985	-1.95188	0.378876	-3.83208	0.000127064	0.00159075
Htatsf1	2250.64	-0.859853	0.0939351	-3.83087	0.000127692	0.00159735
Zbed4	1492.95	-0.744757	0.0639068	-3.8299	0.000128196	0.00160241
Lbh	513.594	-2.35119	0.483443	-3.82918	0.000128571	0.00160582
Fmr1	5234.39	-0.986378	0.127029	-3.82887	0.000128731	0.00160656
Gdf7	9.94856	-2.22892	0.451578	-3.82862	0.000128863	0.00160695
Nlrx1	5.18176	-2.38405	0.492133	-3.82833	0.000129018	0.00160761
Gjb5	20.5862	-2.13261	0.426509	-3.82783	0.000129276	0.00160957
Socs6	4094.66	0.912475	0.107778	3.82709	0.000129667	0.00161317
Hcn2	244.481	-0.980246	0.125499	-3.82668	0.000129881	0.00161457
Ogdhl	374.052	2.18404	0.440211	3.82553	0.00013049	0.00162088
Cyp27a1	61.0086	2.01279	0.395528	3.82473	0.000130916	0.00162109
Bcl2	1924.2	0.810226	0.0811052	3.82498	0.000130782	0.00162109
Mfsd4b3	40.9645	2.04885	0.404944	3.82484	0.000130857	0.00162109
Lmln	628.041	0.964341	0.121401	3.82486	0.000130845	0.00162109
BC003965	1332.5	0.757502	0.0673788	3.82171	0.000132528	0.00163978
Lin28b	43.8147	2.22459	0.451823	3.81695	0.00013511	0.00167042
Emc8-1190005i06rik	55.4309	-1.85225	0.354589	-3.81357	0.000136974	0.00169216
Cr2	94.5323	2.11186	0.422771	3.81261	0.000137505	0.00169739
Ctps2	1531.32	-0.743701	0.0639552	-3.81049	0.000138689	0.00171068
Robo3	16.8646	2.30079	0.472739	3.80926	0.000139381	0.00171788
Duox1	47.1045	-1.36422	0.227834	-3.79321	0.000148711	0.00183146
Btn2a2	144.017	1.89008	0.366733	3.79045	0.000150374	0.0018505
Sspo	140.921	2.33237	0.483452	3.79019	0.000150534	0.00185104
Zfp703	2074.95	-0.791351	0.0768793	-3.78972	0.000150819	0.0018531
Ndrg2	599.944	1.77962	0.33787	3.78733	0.000152276	0.00186956
Tgfb3	1579.83	-0.960993	0.121826	-3.78404	0.000154302	0.00189297
2010111I01Rik	1501.03	-1.65905	0.306377	-3.78308	0.000154901	0.00189886
1700088E04Rik	99.2495	1.57801	0.285331	3.77809	0.000158036	0.0019328
Pakap	774.301	-2.26449	0.467001	-3.77834	0.00015788	0.0019328
Kif17	22.9108	1.93407	0.379564	3.7782	0.000157967	0.0019328
Runx3	421.159	-2.32638	0.483612	-3.77655	0.000159016	0.0019433
Ccdc85a	9.04741	-2.2954	0.475444	-3.77627	0.000159196	0.00194401
Gfra1	416.957	1.30661	0.213681	3.77486	0.000160095	0.00195348
Ube2d1	1044.29	-0.80785	0.0816019	-3.77258	0.000161566	0.00196991
Tmem158	661.773	1.43198	0.247188	3.77032	0.000163037	0.00198632
Tmem41b	1466.2	-0.834112	0.0886465	-3.76903	0.000163881	0.00199508
Cep41	1115.95	0.768671	0.0714941	3.75795	0.000171312	0.00208381
Sumf1	3853.69	0.988245	0.129929	3.75777	0.000171432	0.00208381
Zkscan7	4.55399	-2.27319	0.471962	-3.75705	0.000171926	0.00208822
Rbp4	8.47391	2.2184	0.45747	3.7563	0.000172441	0.00209288
Gfra4	63.8026	1.72358	0.326005	3.75325	0.000174559	0.00211697
Ppp2r5e	5045.93	0.658288	0.0421935	3.75148	0.000175795	0.00213032
Fmod	12.3407	-2.30026	0.480064	-3.75004	0.000176806	0.00214069
Cmpk2	4.4455	-2.25964	0.469253	-3.74988	0.000176919	0.00214069
Slc4a8	292.152	1.9359	0.383738	3.74187	0.000182654	0.00220839
Maoa	3420.42	-1.20644	0.188924	-3.73927	0.000184553	0.00222965
Nbas	5059.3	0.701353	0.0538567	3.73868	0.00018499	0.00223324
Iqck	56.5901	2.01373	0.40513	3.7364	0.000186673	0.00225184
Ttc26	1661.01	1.04	0.144589	3.7347	0.000187938	0.00226538
Mgarp	75.3679	1.82003	0.354105	3.72778	0.000193172	0.00232671
Csnk1a1	17631.4	0.827346	0.0878407	3.72659	0.000194089	0.00233598
Card6	114.802	1.4113	0.244565	3.72621	0.000194379	0.00233769
Chchd10	1408.29	2.30722	0.485391	3.72323	0.000196692	0.00236373
Slc9b2	3.47105	-2.32595	0.490497	-3.72266	0.000197133	0.00236724
Bmyc	3.16576	-2.28221	0.478917	-3.72134	0.000198167	0.00237786
Agap2	36.4277	2.08528	0.426021	3.72113	0.000198331	0.00237802
Zfp94	127.342	1.03572	0.144025	3.71961	0.000199531	0.00239061
Fxn	968.403	-0.916869	0.112096	-3.71886	0.000200123	0.00239589
Psma2	5611.43	-0.788475	0.0775944	-3.71772	0.000201026	0.00240489
Wdr81	2159.43	-0.849015	0.0939933	-3.71318	0.000204667	0.00244661
Ddx4	12.0482	2.15441	0.445835	3.71081	0.000206593	0.00246778
Sfi1	983.712	1.11901	0.166923	3.70837	0.000208594	0.00248794
Ggact	497.735	-0.902777	0.108609	-3.70851	0.000208484	0.00248794
Samhd1	5480.62	-1.06268	0.152406	-3.69196	0.00022253	0.00265145
Txnip	1034.14	1.05786	0.151107	3.69184	0.000222637	0.00265145
Scml4	12.3796	-1.86964	0.371201	-3.68977	0.00022446	0.00267115
Fkbp14	223.725	-1.33756	0.227155	-3.68718	0.000226749	0.00269638
Raet1a	383.151	1.63612	0.308444	3.6834	0.000230142	0.00273263
Shq1	1034.34	0.86318	0.0985979	3.68345	0.000230101	0.00273263
Junb	1886.87	-0.888053	0.105581	-3.67539	0.000237487	0.00281775
9230114K14Rik	209.624	1.02348	0.142463	3.67452	0.000238295	0.00282522
Slc6a15	1285.12	1.74722	0.340215	3.66598	0.000246393	0.00291905
Pkn1	2298.97	-0.906747	0.110979	-3.66509	0.000247251	0.00292703
Wbscr27	425.125	1.38189	0.240973	3.65969	0.00025252	0.00298718
Dfna5	1208.01	1.15428	0.178829	3.6587	0.000253503	0.00299658
Kdm7a	897.76	1.28074	0.213405	3.65849	0.000253701	0.0029967
Arap3	142.072	2.04449	0.422572	3.65497	0.000257217	0.00303584
Homer2	7.07802	-2.29401	0.490867	-3.65478	0.000257398	0.00303584
Hdhd2	2291.21	0.694446	0.0532232	3.6534	0.000258792	0.00305002
4930503L19Rik	2918.47	0.907972	0.111915	3.64536	0.000267013	0.00314458
Abcc12	6.34068	-2.16532	0.457151	-3.64283	0.000269657	0.00317336
Pxdc1	1216.8	-0.869215	0.101439	-3.63976	0.000272889	0.00320903
Msl3l2	98.2226	-1.43399	0.25688	-3.63591	0.000276998	0.00325493
Ankrd6	303.782	2.149	0.453764	3.63405	0.000279007	0.00327611
Gng4	8.94462	2.18433	0.46397	3.63024	0.000283154	0.00332236
Thumpd3	2728.51	0.900597	0.110356	3.63005	0.000283369	0.00332242
Adcy1	6.70504	-2.225	0.475499	-3.62777	0.000285878	0.00334937
Ppm1j	104.452	2.00762	0.415617	3.62742	0.000286271	0.0033515
Synj1	1950.33	-0.763554	0.0726907	-3.6257	0.000288182	0.00337139
Zeb2	3733.6	0.890317	0.107703	3.62401	0.000290075	0.00339104
Thumpd2	365.093	0.863526	0.100621	3.61284	0.000302864	0.00353578
Cyp2j9	11.2828	2.12555	0.449941	3.61281	0.000302902	0.00353578
Akr1b7	97.8746	2.25889	0.486888	3.61253	0.000303228	0.00353699
Gm14430	676.403	1.96107	0.404781	3.60954	0.000306738	0.00357531
Pkd2l2	176.878	1.06551	0.156764	3.6074	0.000309286	0.00360237
Dhtkd1	234.145	1.0235	0.145335	3.60206	0.00031571	0.00367449
1700007K13Rik	26.0447	1.76586	0.35151	3.6012	0.000316746	0.00368385
Cygb	4.98737	-2.22554	0.479803	-3.59635	0.00032271	0.00374773
Cyp1a1	4.95585	-2.25761	0.488702	-3.59648	0.000322548	0.00374773
Slc6a17	3344.99	1.12403	0.173543	3.59581	0.00032339	0.00375288
Stk32a	114.025	2.23609	0.483268	3.5924	0.000327649	0.00379954
Hcfc1r1	4178.1	0.862619	0.10103	3.58921	0.000331679	0.00384346
1110019D14Rik	115.615	1.15621	0.183054	3.58478	0.000337364	0.00390649
Mctp1	44.0311	2.10698	0.448581	3.58237	0.000340491	0.00393982
Dok6	8.3206	2.20745	0.476776	3.58123	0.000341976	0.00395413
Tgfb1i1	1238.75	-0.954674	0.127089	-3.57759	0.000346771	0.00400666
Pkn3	755.376	0.959743	0.128691	3.57246	0.00035364	0.00408305
Pla2g7	250.12	1.59521	0.306791	3.5699	0.000357118	0.00412022
Irx2	1073.97	-1.15722	0.184259	-3.56683	0.000361326	0.00416574
Rdh14	527.511	1.01242	0.143679	3.56647	0.000361827	0.00416849
Pfn2	2916.03	-0.988389	0.136983	-3.56533	0.000363401	0.00418359
Ccl27a	11.8947	-2.0722	0.441062	-3.56457	0.000364452	0.00419264
Luzp1	7149.56	-0.707078	0.0581611	-3.56043	0.000370251	0.0042532
Rbbp7	11678.2	-0.967415	0.13128	-3.56046	0.000370212	0.0042532
Dtnb	1938.65	0.910216	0.115248	3.55941	0.000371687	0.00426661
Agrn	4602.74	1.52204	0.287269	3.55778	0.000374006	0.00429014
Arhgap12	3568.02	0.755842	0.0719191	3.55736	0.0003746	0.00429384
Abcb10	1452.94	-1.08948	0.165832	-3.55469	0.000378426	0.00433458
Slc36a4	403.366	-0.842302	0.0963654	-3.55212	0.000382139	0.00437395
Klra18	1066.15	1.00971	0.143557	3.55059	0.000384365	0.00439626
Arfgef2	3923.6	-0.725754	0.0635931	-3.54998	0.000385267	0.00440341
Sema5a	998.588	1.03665	0.151202	3.54922	0.000386378	0.00441294
Nabp1	2341.05	1.36606	0.244227	3.54613	0.000390931	0.00446172
Itga6	5348.93	0.901405	0.113202	3.54591	0.000391266	0.00446234
Tmem169	103.778	1.5036	0.283317	3.54233	0.000396611	0.00451997
Gm15694	72.7984	-1.20133	0.197997	-3.54214	0.000396888	0.00451997
Spred3	986.13	1.01106	0.144303	3.54155	0.000397782	0.00452691
Cul2	6624.22	0.841855	0.0965727	3.53988	0.000400314	0.00455246
Ypel3	576.483	1.44593	0.267306	3.53876	0.000402016	0.00456854
Top3b	3008.48	0.660794	0.0454559	3.53736	0.000404143	0.00458943
Trim30a	57.1506	1.36333	0.244365	3.53296	0.000410939	0.00466328
Asb13	367.143	-0.851698	0.0995709	-3.53214	0.000412217	0.00467444
Dnaic2	31.3872	1.68953	0.336935	3.53043	0.000414888	0.00470138
Fuz	250.313	0.951096	0.127894	3.5271	0.000420136	0.00475745
Ppm1a	6774.57	0.852305	0.0998928	3.52683	0.000420571	0.00475899
Cfp	86.3632	-1.39405	0.253543	-3.52622	0.00042154	0.00476655
Vcl	15138.2	-1.2379	0.209428	-3.52338	0.000426072	0.00481437
Prodh	468.868	1.41771	0.260477	3.52318	0.000426398	0.00481463
Cenpi	1957.81	-0.982368	0.137196	-3.5159	0.000438264	0.00494509
Fabp5	3867.54	-0.998238	0.14172	-3.51564	0.000438699	0.00494649
Hivep3	571.557	-1.35056	0.242051	-3.51396	0.000441474	0.00497425
Lrriq1	31.1209	2.13071	0.464264	3.51247	0.000443965	0.00499877
Gss	1182.73	-0.784916	0.0811705	-3.51009	0.000447947	0.00504004
Itgb4	161.957	1.97235	0.41976	3.5076	0.000452166	0.00508391
Dok4	681.216	-0.876001	0.107223	-3.50671	0.000453677	0.00509572
Acat1	3484.01	-0.723672	0.0637859	-3.50661	0.000453858	0.00509572
Slc35c1	1018.29	-0.889129	0.111046	-3.5042	0.000457973	0.00513829
Hid1	418.75	-1.29913	0.228079	-3.50376	0.00045873	0.00514315
Fastkd2	1743.59	0.854514	0.101207	3.50288	0.000460262	0.00515669
Gdpd2	26.1007	1.80474	0.372691	3.50086	0.00046376	0.00519222
Zfp563	525.444	0.947679	0.127963	3.4985	0.000467881	0.00523466
Sema6d	18.0392	2.1983	0.485573	3.49751	0.000469624	0.00525047
Fam19a5	15.538	-2.20323	0.48705	-3.49702	0.000470485	0.0052564
Coro2b	21.2965	-1.67853	0.337087	-3.49622	0.000471902	0.00526852
Tnfrsf25	13.5018	-1.88372	0.39596	-3.49459	0.000474798	0.00529713
Syt1	28.3059	2.1493	0.472037	3.494	0.000475838	0.005305
Iqcg	83.6852	1.3106	0.232107	3.49234	0.000478816	0.00532327
Tfr2	10.1083	2.13152	0.46717	3.49234	0.000478804	0.00532327
Ccdc155	30.919	2.19581	0.485516	3.4928	0.000477993	0.00532327
Klhl18	647.53	-1.02383	0.14998	-3.49264	0.000478273	0.00532327
Kcnn3	5.57628	-2.18851	0.48371	-3.49075	0.000481658	0.00535112
Gm6548	545.009	-0.930159	0.123326	-3.48797	0.000486701	0.00540337
Pcdh10	39.0818	1.90987	0.404324	3.48698	0.000488517	0.00541974
Lyrm9	417.085	1.14043	0.183695	3.48638	0.000489597	0.00542793
Tlr7	5.50365	-2.10128	0.459419	-3.48545	0.000491315	0.00544318
Med12	4804.63	-0.785469	0.0819746	-3.48241	0.000496921	0.00550145
Adamtsl4	1197.27	-1.37999	0.252939	-3.47906	0.000503185	0.00556692
Pla2g4a	4553.24	0.773793	0.078785	3.47518	0.000510502	0.00564394
Pithd1	1245.95	-0.768086	0.077184	-3.47334	0.000514021	0.00567889
Tcam1	171.396	2.06861	0.452021	3.47022	0.000520027	0.00574125
Fam228b	73.9553	1.59922	0.317062	3.4669	0.000526491	0.00580858
Plekho2	3145.79	-0.908392	0.117828	-3.46602	0.000528234	0.00582377
Gadd45g	1882.7	-0.958615	0.132414	-3.46348	0.000533233	0.00587481
Klhdc9	348.017	0.807334	0.0887897	3.46137	0.000537425	0.00591279
Sod3	272.454	-1.68915	0.34353	-3.46155	0.000537081	0.00591279
Gm16907	235.186	-1.74597	0.360207	-3.45904	0.000542108	0.00596018
Atp6v1c2	6.93985	-2.18894	0.488617	-3.45657	0.000547095	0.00601085
Specc1	5113.39	-0.799422	0.086643	-3.45581	0.000548634	0.0060236
Cln3	48.7495	-1.74415	0.360331	-3.45279	0.000554815	0.00608725
Tecpr2	2194.59	0.699899	0.0579387	3.45018	0.000560223	0.00614234
Bmp4	1305.81	-1.34211	0.244145	-3.44923	0.000562179	0.00615954
Ptgs1	1598.48	1.50625	0.291812	3.44828	0.000564161	0.006177
Plpp1	2109.6	-0.980974	0.139879	-3.43851	0.000584922	0.0063999
1700016K19Rik	26.5141	2.15591	0.482114	3.43469	0.000593229	0.00648186
D430042O09Rik	1413.65	0.686053	0.0541661	3.43485	0.000592881	0.00648186
Dach1	9.9666	2.17211	0.486949	3.43385	0.000595067	0.00649747
Bcar1	5605.03	-0.827266	0.0953459	-3.43241	0.000598247	0.00652772
Slc11a2	1601.81	-0.864652	0.106289	-3.43076	0.000601903	0.00656309
Ier3	2454.8	1.29772	0.232707	3.42799	0.000608073	0.00662582
Fgfr2	607.831	-1.93	0.417295	-3.42682	0.000610686	0.00664973
Mapk12	1278.55	1.17197	0.196468	3.42022	0.000625703	0.00680859
Kctd15	58.6256	1.65739	0.338438	3.41979	0.000626703	0.0068148
Pcdhga7	60.3022	-1.93558	0.419863	-3.41916	0.000628138	0.00682574
Ccdc163	539.674	1.41332	0.267442	3.41501	0.000637807	0.00692607
Col4a2	3360.92	-1.87566	0.402882	-3.41454	0.000638891	0.0069331
Col27a1	77.263	-1.8782	0.4038	-3.41307	0.000642349	0.00696587
Atf5	4822.51	1.23325	0.214885	3.4123	0.000644165	0.0069808
4833427G06Rik	17.6032	1.69339	0.35012	3.40851	0.000653192	0.00707379
Cd99l2	1703.53	-0.87551	0.110187	-3.40793	0.000654587	0.00708408
Araf	1839.22	-0.790991	0.0854077	-3.40709	0.000656606	0.00710109
Pcdhgb5	57.985	-1.70387	0.353636	-3.40426	0.00066344	0.00717011
Pvrl2	2086.99	1.75971	0.370345	3.40146	0.00067028	0.00723911
Fam13a	44.01	1.60232	0.324128	3.40087	0.000671722	0.00724977
Elavl2	70.3476	1.43129	0.274233	3.39598	0.000683827	0.00737539
Rgs3	487.967	-0.787564	0.0847176	-3.39438	0.000687831	0.00741354
Hotair	5.59818	-2.03073	0.451251	-3.3922	0.000693346	0.00746715
Ext2	4466.71	-0.827908	0.0966698	-3.39204	0.000693745	0.00746715
Dock11	3768.46	-0.892151	0.115712	-3.38903	0.000701392	0.00754436
Prss22	242.729	1.5679	0.315315	3.38678	0.000707192	0.00759646
Sema3b	393.51	0.978124	0.141169	3.38689	0.000706887	0.00759646
Slc40a1	134.871	1.92265	0.420169	3.38589	0.000709469	0.00761577
Glipr1	15.1835	-1.65026	0.339881	-3.38432	0.000713545	0.00765435
Dnase1l1	187.493	-0.958262	0.135417	-3.38409	0.000714142	0.00765558
Pkhd1l1	209.764	2.11896	0.478902	3.38056	0.000723374	0.00774932
Naglu	1250.18	0.974836	0.140482	3.38006	0.000724708	0.00775838
Zscan18	4.72094	-2.14895	0.488154	-3.37792	0.000730362	0.00781364
Adrm1	4546.18	-0.787556	0.0851947	-3.37529	0.000737391	0.00788353
Gng2	1159.45	1.09116	0.17533	3.37171	0.000747027	0.00798118
Kcnq4	7.28284	2.1151	0.479316	3.36959	0.000752812	0.00803758
Gldc	18.4018	-1.70037	0.35633	-3.3687	0.000755242	0.00805811
Cyp2d22	17.1158	1.79924	0.385811	3.36755	0.000758398	0.00808636
Tmem141	134.522	1.17106	0.199389	3.36558	0.000763832	0.00813883
Klhl28	595.446	0.886305	0.11482	3.36444	0.000766986	0.00816696
Tnfsf9	338.063	1.00748	0.150853	3.36408	0.000767992	0.00817219
Egln3	933.386	1.0694	0.169594	3.35744	0.000786674	0.00835979
Cpeb3	228.079	-0.85624	0.106101	-3.35756	0.00078633	0.00835979
Stard6	441.297	1.36485	0.257642	3.35679	0.000788516	0.00837376
Cacna1a	733.843	-1.16904	0.199424	-3.35487	0.000794011	0.00842649
Dnaic1	6.24583	2.11466	0.481367	3.35433	0.000795588	0.00843759
Morn2	241.893	1.07352	0.17099	3.35412	0.000796185	0.00843829
Col4a3	104.399	2.04128	0.459605	3.35349	0.000797994	0.00845182
Prkce	1506.21	0.834849	0.0998755	3.35266	0.000800393	0.00847158
Kctd12b	8.47372	-2.12585	0.484999	-3.35226	0.000801535	0.00847802
Prelp	8.93529	-2.11166	0.480936	-3.35108	0.000804963	0.00850862
Acsbg1	140.434	2.12258	0.484344	3.35005	0.000807958	0.00853459
Zdhhc23	58.5608	1.94558	0.431691	3.34865	0.000812058	0.0085722
Sbsn	43.0482	-1.36307	0.257849	-3.34718	0.000816392	0.00861223
Cbx4	1160.84	0.738867	0.0713918	3.34586	0.000820281	0.00864752
AU021092	5.69941	-2.12892	0.486945	-3.34518	0.00082229	0.00866295
Rnh1	4274.28	-0.929916	0.128695	-3.34058	0.000836023	0.00880179
Vsir	36.0378	-1.60244	0.330845	-3.33218	0.000861693	0.00906603
Prelid2	381.897	1.07927	0.173905	3.33096	0.000865483	0.00909989
Nploc4	7883.35	-0.765092	0.0796058	-3.33006	0.00086827	0.00911555
Chmp1b	1934.13	0.767542	0.0803363	3.33028	0.00086759	0.00911555
Insl6	80.7832	1.15879	0.19785	3.32974	0.000869268	0.00911555
Fam234b	1178.4	0.954419	0.136472	3.32977	0.000869181	0.00911555
Cetn2	797.72	-0.921404	0.126656	-3.32715	0.000877395	0.00919471
Huwe1	30315.6	-0.773661	0.0823603	-3.32273	0.000891397	0.00933528
Ezr	10696.5	1.12877	0.189289	3.32173	0.000894618	0.00936284
C920009B18Rik	115.926	1.52413	0.308754	3.31698	0.000909954	0.00951707
Bnc1	5.23574	-1.99044	0.449588	-3.31513	0.000916008	0.0095741
Adcy8	14.3529	2.11579	0.487647	3.31343	0.000921585	0.00962605
Vma21	1930.52	-1.04831	0.165642	-3.31022	0.000932241	0.00973095
Gabarapl1	2055.69	-0.727082	0.0686568	-3.30749	0.000941357	0.00981321
Idh3g	2172.26	-0.89599	0.119721	-3.3076	0.000940974	0.00981321
Vipr2	47.0584	2.10101	0.48444	3.30487	0.000950201	0.00989891
Sparc	12482.3	-1.44184	0.285127	-3.30321	0.00095585	0.00995123
Kank3	257.402	1.12637	0.189655	3.30271	0.000957558	0.0099625

## Sheet: Section III - DEG Clusters
PKO Specific - Cluster 3 (641)	Shared DEGs - Cluster 2 (886)	Rho0 Specific DEGs - Cluster 1 (743)
Svep1	Cxcl12	Mgat3
Fam129a	Fhl1	Sulf2
Zdhhc15	Sfrp2	Gata4
Btg1	Ltbp4	Entpd5
St3gal1	Thbs2	Fhod3
Ptp4a3	Fdft1	Dthd1
Piezo2	Vldlr	Sh3d19
C530008M17Rik	Cacna1c	Aim1
Ptgr2	Ldlr	Bhlhb9
Eps8	Ccl7	Eml2
Ccbe1	Alx4	Lgr6
Pcdh7	Hand2	Ptprq
Cd80	Mmp2	Lynx1
Pgf	Xdh	Lurap1l
Car8	Dhcr7	Klhl22
Col4a6	Hoxd13	B3galnt1
Ccng1	Nynrin	Rab7b
Asb4	Postn	Arhgdig
Gnao1	Npr3	Apol9a
Me1	Col8a2	Gba
Exoc4	Lgr4	Creld2
Cd93	Rcan2	Nudt4
Tom1	Slc5a7	Tnfrsf23
Bgn	Lss	Kif7
Prkg2	Tmem47	Zhx1
Pax9	Lifr	S1pr1
Vwf	Slc1a3	H1f0
Gm13152	Wisp2	Tmsb4x
Raet1d	Prss23	Apln
Dusp6	Sqle	Apol9b
Cacnb2	Scn3a	Ptchd1
Adam22	Creb3l1	Cxcl1
Antxr2	Nrcam	Tert
Gm17026	Zfp518b	Ly6e
Mfsd2a	Pmvk	Ifi204
Ugt1a6a	Idi1	Pir
Hmox1	S1pr3	Casp12
Ppp1r18	Pitx1	Pmp22
9030617O03Rik	Prkar1b	Hhipl1
Etv1	Msmo1	Pik3r3
Per2	Fads1	Mettl22
Wdr35	Slc38a4	Dph6
Ramp3	Fam13c	Hsph1
Aco1	Ednrb	Sfmbt2
Chst2	Lipg	Zfp661
Scn1a	Ano3	Neurl1b
Commd7	Zfp608	Coro1c
Camk2n1	Ntn1	Gm2115
Hmga2	Sema3f	Tbc1d5
Cnrip1	Tnc	Gla
Loxl1	Tuba1a	Col11a1
Sync	Rorb	Angpt1
Usp2	Ctso	Bzw2
Kdm5b	Hoxd11	Chrd
Pde3b	Adssl1	Ar
Dcn	Col5a2	Eps8l2
Pitpnc1	Klf4	Tbc1d4
Mxi1	Rbpj	Cst3
Nptx1	Gatm	Ptpn13
Ptger4	Ophn1	Ddx58
Mical1	Tfap2a	Syce2
1700091H14Rik	Nsdhl	Cyr61
Shroom4	Ctsk	Ak1
Pde4b	Cdon	Ralgapa1
Serpini1	Tef	Primpol
C2cd2l	Bmper	S100a11
Igsf1	Hmgcr	Rbm47
Acsl4	Hoxc10	Pttg1ip
Ccdc181	Daam2	Tle4
Slc9a9	Notch3	Fmnl3
Fam107b	Proser2	Cep85l
Btc	Cdsn	2700081O15Rik
Btn1a1	Itm2a	Hsd17b1
Cd74	Elovl6	Nos1ap
Wdr60	Lrrc17	Adat1
Gm13154	P3h1	Skp2
Zkscan1	Flrt3	Dnaja3
Zfp52	Sh3rf2	Cpt1a
Celf2	Foxd1	Epg5
Stac2	Cyp51	Cldn1
Sipa1l1	Il13ra1	Ankrd54
Thtpa	5730409E04Rik	Glrx
Enah	Atp6ap2	Pcdhac2
Spry4	Tshz2	Cebpg
Snta1	Igfbp4	Snx5
Ercc1	Foxf1	Hs6st1
Robo1	Osmr	Trap1
Dock8	Panx1	Supt3
Cflar	Hoxd10	Etl4
A630001G21Rik	Insig1	Sipa1l2
Rprm	Cdhr1	Sgsm2
4930503E14Rik	Zbtb7c	Ak5
Spink2	Fdps	Nfatc4
Errfi1	Tpm1	Fam73a
Nr4a1	Lactb	Nfkbia
Mast4	Cadm1	Iqsec2
Osbp2	Nog	Dus2
9530053A07Rik	Cntnap1	Gm7694
Wisp1	Sc5d	Slc45a4
Timm21	Ankrd52	Chrnb2
Loxl2	Hmgcs1	Zfp580
Rgs17	Katnal2	Gdf11
Ank3	Bend5	Rassf6
Pde8b	Plag1	Asrgl1
Ammecr1	Tex15	Ckb
Utp14b	Nipsnap1	Micall2
Dlx5	Slc4a4	Coro7
1810030O07Rik	Cdh11	Kalrn
Morc4	Egfr	Gnb4
1700012B09Rik	Wnt10a	Clybl
Fasn	Nr2f1	Kif5c
Dgkg	Fads2	Cog5
Psrc1	St5	Zfp275
Zc2hc1c	Ubl4a	Ing5
Dcxr	Cdh3	Zfp706
Dirc2	Ngfrap1	Man1a
Gpr149	Tubb2a	Gpr19
Gm5124	Slc2a10	Scx
Zfp534	Tshz3	Rin2
Tpp1	En1	Fam71f1
Slc27a3	Nhs	Car5b
Gm13051	Ttc9	Usp12
Mtmr10	Tsr2	Kirrel
Arhgef15	Garem	Nfu1
Smpd3	Atp2a3	Ifngr1
Nsfl1c	Mapk13	Nrep
Isg15	Dtna	Asap1
Gstm4	Ebp	Fst
C130083M11Rik	Cbr3	Gal3st1
Mcpt8	Rarb	Arc
Acot9	Qpct	Catsperg1
Vps37c	Fam189a2	Phf10
Pacrg	Maf	Ift27
1700023F06Rik	G6pdx	1110012L19Rik
Foxc2	BC023829	Ubl3
Ccl9	Parvb	Gatsl2
Asb7	Plcl2	Creb5
Phf8	Zfp13	Ccdc57
Scd1	Esr1	Mef2b
Pcdhga5	Antxr1	Hspb11
Abcb1a	Col18a1	Wars
Ccdc39	Mei4	Bnc2
Klrg2	Mipol1	Tceal3
Eef2kmt	Tgfbr2	Tmem189
Psma4	Gjb2	Slit1
Htra3	Eya4	Aldh1l2
Sepp1	Aacs	Mthfd2
Acyp1	Hoxa13	C1galt1c1
Nav3	Spry3	Rpl17
Tctn2	Cdk16	Lars
Abhd14b	1110002L01Rik	Flt3l
Fxyd5	Cxx1b	Bcr
Tnnt2	Sim2	Fam132b
Habp4	Glis3	B930041F14Rik
P2rx5	Klra2	Hs6st2
Col4a4	Srebf2	Ptpn2
Clgn	Cd82	Man2a2
Fbxo36	Scd2	Pkdcc
Tmem237	Tgfb2	Ppp3cc
Bdkrb2	Fez1	Gm5820
Tollip	Pcyt1b	Tnfrsf1a
Atp6v0a1	Fam150a	Sned1
Tbc1d2	Lamb1	Nin
Zxdb	Kirrel3	Ssbp3
Enpp5	Kctd12	Cyp26b1
Efhb	Abcd1	Ttc23
Hao1	Ablim1	8030462N17Rik
Siae	Hoxc11	Lmcd1
Cdh19	Sox11	Bcor
Ptprn	Rasl11a	Egr2
Fbxo9	Adra1d	Abracl
Kitl	Aoc3	Picalm
Lama2	Acad10	Hsp90b1
Ppp3ca	Hk2	Trpv4
Bend4	Rgs2	Pcdhga3
Ephx1	Lmod1	Bud31
Bhlhe40	Maml2	Tac1
Maats1	Gclm	Lmo7
Slc2a3	Dhcr24	Lgals9
Slc4a11	Zfp422	Efcab12
Atg9b	Armcx3	Ctgf
Svip	Negr1	Adgrl3
Gch1	H2-Ke6	Plekha2
Wnt5a	Mest	Lama5
Gm12603	Cd24a	Qtrtd1
Tmem200a	Bche	Thpo
Mical2	Mvd	Gprc5b
Usp28	Smad6	Pcdhb5
Fam57a	Lxn	Dock6
Ppp1r3c	Clcn5	Dqx1
Trim54	Grem1	Mmp19
Spp1	Lamb2	Zfp945
Vopp1	1810011O10Rik	Arl14ep
Fam219a	Cnn1	Prdm9
Prickle2	Ptk2b	Hspa9
Sema4d	Manea	Gnptab
Prrg4	Syngr1	Polr3h
Dcaf5	Dync2li1	Dgat2
1700003M07Rik	Atp2b4	Zfp385a
Enpp3	Smim3	Nab1
Fam212b	Tagln	Casp6
Mybl2	Fam20a	Iqcc
Syn1	Gas6	Emx2os
Fam60a	Ppbp	Elmo1
Lpar2	Nuak1	Ost4
Anks1b	Ero1l	Twf1
Gnai1	Elovl1	Zfp583
Cep170b	Atp6ap1	Clu
Adamts7	Mospd2	Mkl1
Slc50a1	Otub2	Tns2
1700003E16Rik	Gp1bb	Dmpk
Mex3a	AA414768	Elovl7
Nme5	Boc	Lingo3
Ccdc71l	Acat2	Fam91a1
Sytl5	Tmod2	Ankzf1
Kbtbd6	Chrdl1	Tigd2
Acsl3	Hspb8	Limk1
Amfr	Etv5	Mrps21
Irf1	Hmga1	Sh2d1b1
Lin52	Pja1	Fam135a
Nrgn	Irx3	4930509E16Rik
Arntl	Stard4	Ormdl2
BC068281	Esm1	Camk1
Tgif1	Cables1	Tns1
Acy3	Fam50a	Htr1b
Bach2	Irx5	Cep85
Per3	Kcnk5	Kif1bp
Pcyt2	Tox	Gdap2
Bcam	Ly6c1	Prtg
Inpp4b	Zdhhc9	Enoph1
Mtmr7	Fndc3c1	Chst12
Exoc3l4	Stac	Epc1
Pccb	Hook2	Chst11
Fmnl1	Ccdc40	Cnn2
Epb41l4a	Sybu	Slc39a13
Ncam2	Mafb	Slc4a3
2610316D01Rik	Slc2a6	Il18rap
Kcnab3	Obfc1	Cpox
Dag1	Rab3il1	Cx3cl1
Arhgap27	Mras	Emp2
Znrd1as	Peg3	Zfp827
Dzank1	Tacc1	Slc1a4
Nol4	Oasl1	Sdc3
Idh1	Plch1	2410006H16Rik
Gm9855	Sema3d	Ctsd
Areg	Mcf2l	Crtap
Katnal1	P2rx3	Map2k6
Lrrc48	Gjb4	B4galt6
Gpc6	Htr2a	Efcab2
Pianp	Kcnt2	Coasy
Pmaip1	Gpx7	Gcnt1
Mr1	Actg2	Has2
Ereg	Mtmr1	Dennd4b
Pik3r1	Msx2	Synj2bp-cox16
Pdlim4	LOC102636514	Arid2
Pcdh9	Arxes2	Rgs11
Prkx	Fam13b	Eif2b4
Slc26a10	Hacd3	Hoxa11os
Atp6v1b2	Zcwpw1	Myo10
Abca9	Msx1	Tmem65
BC039966	Fosb	Iah1
Mpp5	Bbs1	Tm2d2
Bdh2	Sema7a	Robo2
Nox4	Alg13	Socs2
Gdi1	Slc9a6	Atg10
Otog	Cep97	Cyb5r1
Eno4	Kdelr3	Ccdc62
Srebf1	Cxx1a	Slc22a13b-ps
Smpdl3b	Hacd4	Slc6a9
Mut	Plp2	Gars
Ano6	Cthrc1	Tcea1
Fam65b	Pcdhgb6	Fam117a
Jun	Trp53cor1	Gtpbp2
Vwa1	Arhgap20	Atp5sl
Clcn6	Klf2	Dnmt3a
Lpcat3	Abcb6	Acss2
Cacng8	Evx2	Rnaseh1
Des	Nme4	Cdk1
Zfp449	Mvk	Cmss1
Efcab11	Phka1	Pcnx
Scn9a	Hoxc13	Mir155hg
Neto2	Acvr2b	Itgbl1
Capg	Oasl2	Pop5
Podn	Nr4a2	Synpo
Nfia	Hlx	S100a7a
Rab8b	Chst15	Prkdc
Rcor2	Gmds	Psma5
Slc31a1	Pdk4	Epb41l4aos
Ecsit	Clip4	Il12rb1
Ifi203	D330045A20Rik	Nr6a1
Klhl23	Eapp	Zc3hav1
Gnpda2	Samd12	Ehd3
Cfh	Akt3	Srfbp1
Arhgap22	Tfeb	Pla2g12a
Reep6	A4galt	Tep1
Plaur	Col12a1	Rnasek
Foxj2	Cdkn1a	Id1
Capn5	Lpin1	Plxnb2
Ptx3	Ptpn22	Pkp3
Ptprg	Whrn	Pdzd2
Tubb2b	Tprn	Pate2
Zfp763	Dolpp1	Borcs6
Gata6	Spata7	Cep78
Artn	Stxbp6	Fam210a
Zfp467	Pik3cb	Ppip5k2
Pcdhb21	Chodl	Nrip2
Syt17	Il1rn	Plppr2
Itm2c	Fam3a	Tmem80
Cpt1c	Lhfpl4	Foxs1
Sept3	Ids	Pcdh18
Bmpr1b	Nova1	Fgf1
Dpep2	Lpin3	Tm4sf1
Ogn	Mpp1	C1s1
Soga1	Gas2	2310015A10Rik
Map3k14	Phka2	Tcp11l2
Gzme	Tfe3	Nfkbid
Wash1	Ephx2	Arl15
Ttc30b	Adam12	Ccdc159
Noct	Hmga1-rs1	Dera
Ccdc120	Itgb2	Dpf2
Ift81	Rnf144a	Hspa1b
Hsf4	Gpr137b	Mroh6
Dnajc28	Nnmt	Evc
Fam46d	2200002D01Rik	Nsun3
Nsg1	Fosl1	Unc119b
Prokr1	Cap2	Nrk
Prkg1	Kctd17	Ubox5
Reln	Cxxc4	Mum1l1
Snapc1	Lonrf3	Midn
Elovl5	Ssbp2	Acot2
Pfkfb1	Suv39h1	Apbb2
Tctn3	Lrp8	Gas5
Arf6	Enpp2	Trim68
Arl4a	Tmem26	Eif4ebp2
Ppt1	Atp6v0d1	Ncoa1
Scamp5	Pabpc4l	Hoxb3
Taf7l	Isyna1	Pck2
Zdhhc18	Ephb4	Jup
Gm5622	Klhl30	Sap30l
Chst7	Elf4	AA415398
Rpl10	Lrrc75b	Pole4
AY358078	Sema3g	Abhd8
Lrrc28	Pdzd11	Rccd1
Mid1	Krt80	Slc25a14
Fam219aos	Apob	Slco4a1
Vps26b	Peli2	Lonp1
Crabp1	Tcn2	Plpp3
Dars2	Arhgef6	Tnfaip6
Plek	Ccnd2	C030037D09Rik
Otud5	Hoxd12	Mme
Calcrl	Emd	Serinc5
Smek1	Mtrf1	BC017158
Tmem97	Ccl2	Cd46
Pdgfrb	Pogk	Ube2w
Slitrk5	Dnah7b	Tmeff1
Gm8267	Pdzrn3	Prr32
Gsto2	Lck	Rhobtb2
Rbm11	Nod1	Sh3tc2
Mitf	Map3k9	Eml6
Hapln3	Snx8	Hoxa11
Cxxc1	Nbea	Lamtor4
Anpep	Itga7	Dhdh
Zmat3	Slc39a8	Traf1
Mid1ip1	Gstz1	LOC106740
Hdac9	Dip2b	Akap5
Mvp	Shc2	Ddah1
Acsl6	Cmklr1	Fam208a
Bicc1	Serpine1	Lage3
Gpx1	Setd7	Msra
Ptpre	Trp53inp1	Apol7a
Rprd1a	Rnf150	Car9
Atp11a	Isca2	Mrvi1
Olfr1318	Fgd1	Foxg1
Per1	A830082K12Rik	Irs1
E330013P04Rik	Htra1	Prune2
Pag1	Dus4l	Nars
Myl6b	Kif26b	Bmp1
Lrsam1	Amot	Pisd-ps3
Mgam	Grem2	Slc4a10
Slc8a1	Acta2	Scarb1
AI597479	Akna	Eprs
Dyrk3	Rassf5	Hnrnph2
Fam110b	Gdf15	Gnpnat1
Cnih2	Slc7a3	D330041H03Rik
Bcl7a	Ptpn1	Srf
Tm7sf3	Maged1	Ppl
Csrp1	Slc25a43	Slco3a1
Dnal1	Ccdc80	Sgk2
Cdan1	Col10a1	E2f7
Il17d	Deptor	Slc9a3r1
Rnpep	Hsd17b7	Zfp777
Rsph4a	Wdpcp	Lnx2
C1qtnf5	Apol6	Cd9
Nol3	Amigo2	Gltp
Rufy4	9330182L06Rik	Wdr1
Rhpn1	Lpar3	Zbtb33
Rdh12	Stc2	2310011J03Rik
Smim8	Procr	Zmym6
Cpne7	Igfbp2	Ifit1
Zfp644	Hs3st3a1	Nop56
Sgcd	Agfg2	Psmb4
Pxmp4	Gna14	Pfkp
Efr3b	Eif4g3	Txnrd3
Spry1	Chdh	Xlr3a
Alpl	Gtf2a1	Prkag1
C3ar1	Hapln4	Mettl2
Creb3	Igf1	Paqr3
Cdk2	Vcp	Acadm
Dpyd	Lypd6	Htr1f
Kdm5c	4930432K21Rik	Ggnbp1
Fbln2	Wnt16	Ap1s1
BC029214	Fam179b	Clcnkb
Pbp2	Abcd4	Mrgprf
Nans	Bmp2	Ikbip
4930483K19Rik	Wsb2	Cacna1i
Tmem179	Zic2	Nek1
Smoc1	Hlcs	Ppp1r15a
Isoc1	Ccdc30	Atp1b1
Igfbp6	Cdk10	Clcn3
Rit1	Osgin1	Vegfa
AW011738	Tnfaip2	Phf7
Taf9b	Epn3	Ptgfrn
Plekhm3	Slc7a11	Kif4
Tppp3	Syt7	A230057D06Rik
9430018G01Rik	Kcnh5	Ptpn6
Uprt	Hmgb3	Etnk2
Snx25	Il6ra	Sh3bp4
Eno3	Angptl4	Chpf2
Kcnk2	Vdr	Dbi
Cnnm1	Pknox2	Galntl6
Focad	C1qtnf6	Arhgef25
Atp8a1	Slc16a13	Figf
Ace	Sox13	Msrb3
Prss35	Dnajc22	Clmn
Kifc3	Tll1	Tmem64
Vars2	Taf1	Cntln
Rapgef4	Gjb3	Ddx59
2310022B05Rik	Pde5a	Gm8773
Gvin1	Parp3	Ephb2
Mc5r	Elk1	Lipa
Ptpn3	Abca8b	Surf4
Irx1	Fam20c	Lamtor3
Gltscr1l	Fkbp1b	Tmem33
Chadl	Myo5c	Bop1
Crip2	Mpp3	1700016C15Rik
Ccnd1	Atf6	Slc25a26
Col5a1	Zcchc11	Cby1
Tspyl2	Snai1	Zfp420
Aig1	Tgm1	Pard3
Chd3	Lpcat2	Dcaf13
BC020402	Tenm4	C1rl
9130019O22Rik	Tmem241	Kctd10
Adamts2	Kif21b	Cdh26
Gm13247	Suclg2	Pmepa1
Capn6	Tfpi	Vangl1
Ccdc103	Wdr25	Csf1
Acsl1	Saxo2	Fam129c
Cav3	Abca1	Camk2b
Fam102a	Epha4	Dlk1
Ankrd1	Apex2	BC030499
Slc46a1	Sept11	Rab39b
Cd36	Sorcs1	Oaz1
Tgif2	Atp8b1	Ppp4r1l-ps
Htatsf1	Ly6a	Entpd7
Fmr1	Esyt2	Grtp1
Gdf7	Hectd2	Hmgcll1
Nlrx1	Ntn4	Hgf
Socs6	Cth	Slc30a7
Bcl2	Magee1	Sord
Mfsd4b3	Smad9	Il15ra
Lmln	Tgm5	Alkbh1
BC003965	Nr2c2ap	Tspyl5
Emc8-1190005i06rik	Bcar3	Plxdc2
Robo3	Zcchc4	Cubn
Duox1	Stmn2	Rbp1
Sspo	Ryk	Bace1
Zfp703	Abi3bp	Steap3
Ndrg2	Akr1b10	Dazap2
2010111I01Rik	Decr2	4933408B17Rik
1700088E04Rik	Rbms3	Hdgfrp3
Pakap	Krt7	Igsf10
Runx3	Cltb	S100a6
Gfra1	Olfm1	Macrod1
Ube2d1	Six3	Adamtsl5
Tmem158	Dtd2	Stxbp4
Tmem41b	Plat	4632404H12Rik
Sumf1	Commd9	Gm15413
Zkscan7	Ror2	Zyg11b
Rbp4	B4galnt1	Commd10
Gfra4	Akap6	Prss36
Ppp2r5e	Ctsh	Uqcrh
Fmod	Klhdc1	Trabd
Cmpk2	Got1	5031414D18Rik
Slc4a8	Fendrr	Ghitm
Maoa	Syndig1	Vimp
Ttc26	Psmd10	Smdt1
Mgarp	Prob1	Pten
Card6	Zfr2	Lmbrd2
Chchd10	Nova2	Zfp277
Slc9b2	Lrguk	Slc1a5
Bmyc	Csrp2	Heg1
Agap2	Rtkn2	St6galnac6
Fxn	Uckl1	Clpb
Psma2	Spice1	Pygo1
Samhd1	Mgmt	Ssx2ip
Txnip	Dlk2	C920006O11Rik
Raet1a	Syngr3	Tmem29
Shq1	Slc6a8	Galnt10
9230114K14Rik	Cyp4f13	Cnn3
Pkn1	Sec31b	Cryz
Wbscr27	Aldh6a1	Selk
Dfna5	Ces1g	Igfbp5
Arap3	Cd274	Dolk
Homer2	Cirbp	Ift88
Abcc12	U90926	Dclk2
Pxdc1	Immp2l	Uba3
Msl3l2	Srrm4	Cstb
Ankrd6	Pdp2	Sp4
Gng4	2210013O21Rik	Gna11
Thumpd3	Raet1e	Ndufa1
Adcy1	Tmem260	Efna1
Ppm1j	Tuba8	Rabgef1
Synj1	Rttn	Myc
Thumpd2	Bcap31	Fam180a
Cyp2j9	Ppp1r14c	Dad1
Akr1b7	Auts2	Mib2
Gm14430	Macc1	Plb1
Pkd2l2	Ripk3	Hdac6
Dhtkd1	Siah1b	S1pr2
1700007K13Rik	D030025P21Rik	Apobr
Cygb	Foxa3	Spag4
Slc6a17	Lhx8	Klhl25
Stk32a	H2-M3	5031439G07Rik
Hcfc1r1	Wdr78	Glrb
1110019D14Rik	Atl1	Zc4h2
Mctp1	4930402H24Rik	A430078I02Rik
Dok6	Pak3	A330076H08Rik
Tgfb1i1	Prpf40b	Gpr162
Pkn3	5033428I22Rik	Zfp354b
Pla2g7	Catip	Tha1
Irx2	Ubxn11	Chd2
Ccl27a	Mesp2	Tceal8
Luzp1	Mettl4	Bcat1
Rbbp7	Sobp	Lztr1
Dtnb	Scara5	Ift172
Agrn	Ift140	Slc16a6
Abcb10	Ell2	Tmem176a
Slc36a4	Zfp839	Kctd13
Klra18	Crem	4932416H05Rik
Arfgef2	Cldn15	6330408A02Rik
Sema5a	Klhl32	Mfn1
Nabp1	Smarca1	Ccdc125
Itga6	Sirpa	Dkk3
Tmem169	Bcap29	Ica1l
Gm15694	Slc27a4	Gdpd5
Top3b	Six2	Cngb1
Trim30a	Barx1	Morf4l2
Asb13	Zfp503	Grk5
Dnaic2	Lamp2	Ptprf
Ppm1a	Wdr31	Iglon5
Cfp	Ube2a	Sub1
Vcl	Dscc1	Ppp2r3c
Prodh	Pign	Brpf3
Itgb4	Afap1l2	AI182371
Dok4	Tigd5	2610020H08Rik
Acat1	Mfap2	Dlec1
Slc35c1	Pdha1	Ppp1r9b
Hid1	Arhgap36	9630028B13Rik
Fastkd2	Phf21b	Cdh17
Gdpd2	Cdca7l	Zbtb18
Zfp563	Tmem179b	Cd300lb
Sema6d	Pxylp1	Ncln
Coro2b	Scube3	Tdp1
Tnfrsf25	Soat1	Tgfbr3l
Syt1	Bcl6b	Mrps10
Iqcg	Gtdc1	Nes
Tfr2	Itpr2	AA986860
Ccdc155	Emilin1	Usp11
Klhl18	Hmgn5	Mob3a
Gm6548	Wnt5b	Ankrd13a
Pcdh10	Rad51b	Adamts9
Med12	Apopt1	Gm684
Pithd1	Ifih1	Pacsin2
Tcam1	Adh7	D030028A08Rik
Plekho2	Pdzd7	Tmem25
Gadd45g	D130017N08Rik	Ptprv
Klhdc9	Rfxap	Sh2d5
Gm16907	9930014A18Rik	Guca1b
Atp6v1c2	Aifm1	Atp5s
Cln3	Tmem86a	Gm1976
Ptgs1	Lacc1	Cisd1
1700016K19Rik	Smoc2	Arl1
Dach1	Fcna	Mettl3
Bcar1	Nubpl	Eif3c
Ier3	Lingo2	Aldh18a1
Fgfr2	Crnde	Spata24
Pcdhga7	Lipo1	Fam207a
Ccdc163	Dusp10	1700026L06Rik
Col4a2	Ubqln2	Erlin1
Atf5	Hrct1	Map2k3
4833427G06Rik	Sp3os	Tpk1
Araf	St3gal6	Pias2
Pcdhgb5	Efemp2	Tmem50b
Fam13a	Arhgap28	A230050P20Rik
Elavl2	Mknk2	C3
Hotair	Atg4a	Ly6g
Ext2	Fn1	Mrpl22
Dock11	Gata3	Ddr2
Prss22	Il4ra	Arid5b
Slc40a1	Snora74a	Islr2
Dnase1l1	Yipf6	Nat14
Pkhd1l1	Tbc1d25	Mapk1ip1
Zscan18	Lmf1	Metap1d
Kcnq4	Tbc1d16	Prmt7
Gldc	Prkar2a	Aebp1
Cyp2d22	Plcb4	Polr3e
Tmem141	Dapk1	Zfp760
Klhl28	Ifngr2	Prdm5
Tnfsf9	Prdx4	Ltbp2
Egln3	Pdk3	Egr1
Dnaic1	Ahrr	Cox6c
Morn2	Zfp532	Ostc
Col4a3	Mpv17l2	Tmem40
Kctd12b	Snx12	Slc25a17
Prelp	Ndufb11	Prr5
Acsbg1	Hemk1	Gadd45a
Zdhhc23	Cul4b	Rbbp8
Sbsn	Adcy4	Tmem151a
AU021092	Poli	Ptpdc1
Rnh1	Arel1	Hacd1
Nploc4	Sil1	Pycr1
Chmp1b	Ttll12	Tmbim6
Insl6	Zfp862-ps	Prdm15
Fam234b	Wbp5	Mgst1
Huwe1	Elavl4	Add2
Ezr	Ccdc7b	Dctd
Bnc1	Rnf32	C1qtnf1
Adcy8	Msn	Mus81
Idh3g	Igf2bp3	Rasgrp3
Vipr2	Trappc12	Pip5k1c
Kank3	Tango2	Zdhhc1
	Pnpla8	Calr
	Crispld2	Asns
	Ank2	Brwd3
	Slc35a2	Unc5c
	Hmx2	9930111J21Rik1
	Lima1	Zfp786
	Fam69b	Zbtb37
	Irf5	Pdlim2
	Fibin	Tbkbp1
	Naip2	Pgp
	Zfp397	Nlrc5
	Cxcl5	Neurl4
	Rhob	Vcam1
	March9	Aldh3b1
	Dhrs7	Fam102b
	Tmem164	Lrig3
	Trim7	Cgn
	Dapk2	Arsg
	Col15a1	Gpt
	Flna	Srsf5
	Glis1	Fkrp
	Rsad2	Extl1
	Cemip	Taf15
	Sox5	Thnsl2
	Ahi1	Tspan4
	Blnk	Lct
	Pigh	Chd5
	Xpc	Gpr39
	Dchs1	Snx7
	Magt1	Tnfaip8
	Eif1ax	9430015G10Rik
	Il11	Klhl13
	Dclk1	Fbxl20
	Them6	Tada3
	Rxra	Lypd6b
	Adamts15	Snx32
	Rlim	Fas
	Cxcl10	Plekha7
	Tmem130	Gpatch2l
	Twistnb	Scarf2
	Sept5	Zfp952
	Gpt2	Nbeal1
	Onecut2	Lhfpl2
	Timm17b	Rars2
	Akr1c14	Zfp329
	Tram2	Rps7
	Tapbp	Glb1l
	Tom1l1	Xrcc5
	Atp7a	Lfng
	Fabp4	Pnkp
	2410004B18Rik	Sf3b5
	Haus7	Pqbp1
	Sesn2	Atp9b
	Mpzl2	Tbc1d31
	Slco1a5	2700054A10Rik
	Enpp1	Rffl
	Ccdc6	Sclt1
	Osr2	Ap1s2
	St3gal5	Rp2
	Ttc12	Spin4
	Gm16845	Schip1
	Plxdc1	Tpcn1
	Gdf5	Fundc2
	1700003F12Rik	6330416G13Rik
	Phyhd1	Ctf1
	Magel2	Soat2
	Zc3h6	Sh3kbp1
	1700013F07Rik	Mtfr2
	Ptpru	Bmf
	Bbof1	Mdfic
	9430037G07Rik	Vamp1
	Tle6	Fam171b
	Fscn1	Unc13c
	Nrg1	Gk
	Pgbd5	Jdp2
	Nid2	P3h3
	Foxq1	Mta1
	Rab9	Ckap4
	Sox9	1700024P16Rik
	Zfp93	Ftsj1
	Prox2	Gem
	Acbd4	Rrm2b
	Slc29a3	Slc1a7
	Zbtb25	Sel1l
	Elmod1	Slc35f5
	Rab32	Atg12
	Tbc1d8b	Faim2
	Tsacc	Ccbl1
	Snord32a	Sardh
	Fancl	Wasf3
	Kif9	Paxbp1
	Ucp2	Fes
	E130311K13Rik	Pex6
	Nptn	Arpc1a
	Avil	Col4a5
	Tmem220	Cxadr
	Sorl1	Tmem132a
	Ercc6l	Mfsd7b
	Fam43a	Slc25a33
	Nek9	Commd1
	Ostn	Lhx6
	Fam175a	Nono
	Apobec1
	Gemin2
	Agbl2
	Kctd4
	Dpysl3
	Amer1
	Ccdc134
	Matn3
	Gdnf
	1110008L16Rik
	Tnn
	Gyltl1b
	Ctage5
	Trappc6a
	Psmd3
	Snora7a
	Txndc15
	Tmem170b
	Crat
	Apoo
	Foxred2
	Adamts18
	Fancb
	Usp9x
	Frs3
	Wnt9a
	Cox7b
	Rad52
	Rin1
	Lyplal1
	Dhrs4
	Sertad4
	Spidr
	Amz1
	Anxa8
	Pdgfb
	Cers5
	Noxo1
	Gxylt1
	4930480K23Rik
	Ndnf
	Sh3bgrl2
	Cp
	Ccdc191
	Kctd7
	Caps2
	Sema3e
	Atp6v1g2
	Tnfrsf9
	Stim1
	Elfn1
	Rnd3
	Inca1
	Thbs1
	Fchsd1
	Morn1
	Trib3
	Mxd4
	Mxra7
	Mettl7a1
	Slc36a1
	Krcc1
	Bak1
	Zbed4
	Lbh
	Gjb5
	Hcn2
	Ogdhl
	Cyp27a1
	Lin28b
	Cr2
	Ctps2
	Btn2a2
	Tgfb3
	Kif17
	Ccdc85a
	Cep41
	Nbas
	Iqck
	Csnk1a1
	Zfp94
	Wdr81
	Ddx4
	Sfi1
	Ggact
	Scml4
	Fkbp14
	Junb
	Slc6a15
	Kdm7a
	Hdhd2
	4930503L19Rik
	Zeb2
	Cyp1a1
	Rdh14
	Pfn2
	Arhgap12
	Spred3
	Cul2
	Ypel3
	Fuz
	Cenpi
	Fabp5
	Hivep3
	Lrriq1
	Gss
	Fam19a5
	Kcnn3
	Lyrm9
	Tlr7
	Adamtsl4
	Pla2g4a
	Fam228b
	Sod3
	Specc1
	Tecpr2
	Bmp4
	Plpp1
	D430042O09Rik
	Slc11a2
	Mapk12
	Kctd15
	Col27a1
	Cd99l2
	Pvrl2
	Rgs3
	Sema3b
	Glipr1
	Naglu
	Adrm1
	Gng2
	Cpeb3
	Stard6
	Cacna1a
	Prkce
	Cbx4
	Vsir
	Prelid2
	Cetn2
	C920009B18Rik
	Vma21
	Gabarapl1
	Sparc

## Sheet: Section IV - Cluster ORA
DEG Cluster	Gene Ontology ID	Gene Ontology Description	Gene Count in DEG Cluster Indicated	DEG Cluster Ratio	Mouse Genome Background Ratio	P value	Adjusted P value (FDR = 0.25)	q value (FDR = 0.01)	List of Gene Symbols Associated
PKOSpecific	GO:0003013	circulatory system process	31	31/591	450/23454	5.05272e-07	0.00222092	0.00176179	Ptp4a3/Gnao1/Cacnb2/Hmox1/Per2/Wdr35/Ramp3/Scn1a/Pde4b/Snta1/Smpd3/Foxc2/Tnnt2/Bdkrb2/Gch1/Pik3r1/Srebf1/Prokr1/Prkg1/Anpep/Gpx1/Slc8a1/Rnpep/Sgcd/C3ar1/Ace/Cav3/Cd36/Agrn/Ptgs1/Ier3
PKOSpecific	GO:0033598	mammary gland epithelial cell proliferation	8	8/591	32/23454	9.56061e-07	0.00222092	0.00176179	Kdm5b/Robo1/Wnt5a/Areg/Gpx1/Ccnd1/Zfp703/Agap2
PKOSpecific	GO:0008015	blood circulation	30	30/591	446/23454	1.2638e-06	0.00222092	0.00176179	Ptp4a3/Gnao1/Cacnb2/Hmox1/Per2/Wdr35/Scn1a/Pde4b/Snta1/Smpd3/Foxc2/Tnnt2/Bdkrb2/Gch1/Pik3r1/Srebf1/Prokr1/Prkg1/Anpep/Gpx1/Slc8a1/Rnpep/Sgcd/C3ar1/Ace/Cav3/Cd36/Agrn/Ptgs1/Ier3
PKOSpecific	GO:0001525	angiogenesis	29	29/591	432/23454	1.97554e-06	0.00260376	0.00206548	Btg1/Ccbe1/Pgf/Hmox1/Pde3b/Dcn/Robo1/Nr4a1/Loxl2/Foxc2/Wnt5a/Ereg/Prkx/Jun/Arhgap22/Gata6/Calcrl/Pdgfrb/Anpep/Hdac9/Gpx1/C3ar1/Ace/Cd36/Sema5a/Fgfr2/Col4a2/Col4a3/Rnh1
PKOSpecific	GO:0048511	rhythmic process	23	23/591	306/23454	3.57875e-06	0.00369184	0.00292862	Prkg2/Per2/Usp2/Kdm5b/Ptger4/Gpr149/Ptprn/Kitl/Bhlhe40/Arntl/Per3/Ereg/Srebf1/Bmpr1b/Noct/Prokr1/Prkg1/Per1/Dpyd/Kdm5c/Bcl2/Adcy1/Atf5
PKOSpecific	GO:0035725	sodium ion transmembrane transport	12	12/591	95/23454	4.77542e-06	0.00369184	0.00292862	Slc9a9/Snta1/Ank3/Fxyd5/Slc4a11/Ano6/Scn9a/Neto2/Slc8a1/Ptpn3/Cav3/Agrn
PKOSpecific	GO:0010039	response to iron ion	6	6/591	19/23454	5.11914e-06	0.00369184	0.00292862	Hmox1/Aco1/Bcl2/Fxn/Tfr2/Slc40a1
PKOSpecific	GO:0007623	circadian rhythm	17	17/591	187/23454	5.60219e-06	0.00369184	0.00292862	Prkg2/Per2/Usp2/Kdm5b/Ptger4/Bhlhe40/Arntl/Per3/Srebf1/Noct/Prokr1/Prkg1/Per1/Dpyd/Kdm5c/Adcy1/Atf5
PKOSpecific	GO:0033599	regulation of mammary gland epithelial cell proliferation	6	6/591	20/23454	7.15754e-06	0.00419273	0.00332595	Kdm5b/Robo1/Gpx1/Ccnd1/Zfp703/Agap2
PKOSpecific	GO:0030335	positive regulation of cell migration	28	28/591	440/23454	8.11866e-06	0.00428016	0.00339531	Ccbe1/Pgf/Ptger4/Cd74/Foxc2/Kitl/Wnt5a/Sema4d/Pik3r1/Nox4/Ano6/Jun/Reln/Pdgfrb/Hdac9/Slc8a1/C3ar1/Creb3/Atp8a1/Rapgef4/Bcl2/Zfp703/Pla2g7/Ccl27a/Sema5a/Itga6/Sema6d/Bcar1
PKOSpecific	GO:0007409	axonogenesis	27	27/591	419/23454	9.3765e-06	0.0044939	0.00356487	Etv1/Nptx1/Sipa1l1/Enah/Robo1/Ank3/Dlx5/Lama2/Wnt5a/Sema4d/Dag1/Gdi1/Artn/Bmpr1b/Ogn/Reln/Slitrk5/Gdf7/Bcl2/Robo3/Runx3/Fxn/Adcy1/Agrn/Sema5a/Vcl/Fgfr2
PKOSpecific	GO:0061564	axon development	28	28/591	450/23454	1.22878e-05	0.00473578	0.00375674	Etv1/Nptx1/Sipa1l1/Enah/Robo1/Ank3/Dlx5/Lama2/Wnt5a/Sema4d/Dag1/Gdi1/Jun/Artn/Bmpr1b/Ogn/Reln/Slitrk5/Gdf7/Bcl2/Robo3/Runx3/Fxn/Adcy1/Agrn/Sema5a/Vcl/Fgfr2
PKOSpecific	GO:0001547	antral ovarian follicle growth	4	4/591	7/23454	1.31495e-05	0.00473578	0.00375674	Ptger4/Gpr149/Ereg/Bmpr1b
PKOSpecific	GO:0003015	heart process	17	17/591	201/23454	1.45796e-05	0.00473578	0.00375674	Gnao1/Cacnb2/Ramp3/Scn1a/Pde4b/Snta1/Tnnt2/Gch1/Pik3r1/Srebf1/Prkg1/Gpx1/Slc8a1/Sgcd/Ace/Cav3/Agrn
PKOSpecific	GO:2000147	positive regulation of cell motility	28	28/591	455/23454	1.50336e-05	0.00473578	0.00375674	Ccbe1/Pgf/Ptger4/Cd74/Foxc2/Kitl/Wnt5a/Sema4d/Pik3r1/Nox4/Ano6/Jun/Reln/Pdgfrb/Hdac9/Slc8a1/C3ar1/Creb3/Atp8a1/Rapgef4/Bcl2/Zfp703/Pla2g7/Ccl27a/Sema5a/Itga6/Sema6d/Bcar1
PKOSpecific	GO:0042752	regulation of circadian rhythm	12	12/591	107/23454	1.64698e-05	0.00473578	0.00375674	Per2/Usp2/Kdm5b/Ptger4/Bhlhe40/Arntl/Per3/Noct/Prkg1/Per1/Kdm5c/Adcy1
PKOSpecific	GO:0033002	muscle cell proliferation	17	17/591	204/23454	1.76811e-05	0.00473578	0.00375674	Hmox1/Cflar/Wisp1/Foxc2/Ereg/Pik3r1/Jun/Gata6/Calcrl/Pdgfrb/Nol3/C3ar1/Kcnk2/Ndrg2/Rbp4/Fgfr2/Vipr2
PKOSpecific	GO:0040017	positive regulation of locomotion	29	29/591	485/23454	1.81598e-05	0.00473578	0.00375674	Ccbe1/Pgf/Ptger4/Cd74/Foxc2/Kitl/Wnt5a/Sema4d/Pik3r1/Nox4/Ano6/Jun/Artn/Reln/Pdgfrb/Hdac9/Slc8a1/C3ar1/Creb3/Atp8a1/Rapgef4/Bcl2/Zfp703/Pla2g7/Ccl27a/Sema5a/Itga6/Sema6d/Bcar1
PKOSpecific	GO:0061180	mammary gland epithelium development	10	10/591	75/23454	1.81986e-05	0.00473578	0.00375674	Kdm5b/Robo1/Wnt5a/Areg/Gpx1/Ccnd1/Cav3/Zfp703/Agap2/Fgfr2
PKOSpecific	GO:0007411	axon guidance	16	16/591	184/23454	1.83494e-05	0.00473578	0.00375674	Etv1/Enah/Robo1/Ank3/Dlx5/Lama2/Wnt5a/Dag1/Artn/Bmpr1b/Reln/Gdf7/Robo3/Runx3/Agrn/Sema5a
PKOSpecific	GO:1902532	negative regulation of intracellular signal transduction	29	29/591	486/23454	1.88641e-05	0.00473578	0.00375674	Bgn/Dusp6/Hmga2/Dcn/Cd74/Spry4/Errfi1/Bdkrb2/Nme5/Irf1/Arntl/Dag1/Podn/Plaur/Gpx1/Per1/Dyrk3/Nol3/Spry1/Creb3/Cav3/Nlrx1/Socs6/Bcl2/Ndrg2/Arap3/Ppm1a/Nploc4/Ezr
PKOSpecific	GO:0097485	neuron projection guidance	16	16/591	186/23454	2.09845e-05	0.00489546	0.00388341	Etv1/Enah/Robo1/Ank3/Dlx5/Lama2/Wnt5a/Dag1/Artn/Bmpr1b/Reln/Gdf7/Robo3/Runx3/Agrn/Sema5a
PKOSpecific	GO:0006814	sodium ion transport	17	17/591	207/23454	2.13573e-05	0.00489546	0.00388341	Scn1a/Slc9a9/Snta1/Ank3/Fxyd5/Slc4a11/Ano6/Scn9a/Neto2/Per1/Slc8a1/Ptpn3/Cav3/Mfsd4b3/Slc4a8/Slc9b2/Agrn
PKOSpecific	GO:0051272	positive regulation of cellular component movement	28	28/591	467/23454	2.40433e-05	0.00528151	0.00418965	Ccbe1/Pgf/Ptger4/Cd74/Foxc2/Kitl/Wnt5a/Sema4d/Pik3r1/Nox4/Ano6/Jun/Reln/Pdgfrb/Hdac9/Slc8a1/C3ar1/Creb3/Atp8a1/Rapgef4/Bcl2/Zfp703/Pla2g7/Ccl27a/Sema5a/Itga6/Sema6d/Bcar1
PKOSpecific	GO:0030031	cell projection assembly	27	27/591	444/23454	2.62022e-05	0.00552551	0.00438321	Wdr35/Wdr60/Ccdc39/Tctn2/Tmem237/Nme5/Ano6/Capg/Ttc30b/Ift81/Tctn3/Arf6/Rsph4a/Ccdc103/Fmr1/Ttc26/Agrn/Itga6/Dnaic2/Vcl/Itgb4/Iqcg/Cln3/Dock11/Tmem141/Dnaic1/Ezr
PKOSpecific	GO:0001578	microtubule bundle formation	10	10/591	80/23454	3.2299e-05	0.00642151	0.00509397	Psrc1/Ccdc39/Rsph4a/Tppp3/Capn6/Ccdc103/Dnaic2/Iqcg/Tmem141/Dnaic1
PKOSpecific	GO:1901342	regulation of vasculature development	19	19/591	258/23454	3.28871e-05	0.00642151	0.00509397	Btg1/Ccbe1/Pgf/Asb4/Hmox1/Pde3b/Dcn/Ptger4/Cflar/Foxc2/Wnt5a/Gata6/Hdac9/C3ar1/Cd36/Sema5a/Col4a2/Col4a3/Rnh1
PKOSpecific	GO:0050679	positive regulation of epithelial cell proliferation	15	15/591	173/23454	3.44156e-05	0.00647997	0.00514035	Pgf/Hmga2/Kdm5b/Cflar/Nr4a1/Dlx5/Ptprn/Wnt5a/Jun/Ccnd1/Zfp703/Agap2/Sema5a/Fgfr2/Bnc1
PKOSpecific	GO:0060047	heart contraction	16	16/591	198/23454	4.50741e-05	0.00799	0.0063382	Gnao1/Cacnb2/Scn1a/Pde4b/Snta1/Tnnt2/Gch1/Pik3r1/Srebf1/Prkg1/Gpx1/Slc8a1/Sgcd/Ace/Cav3/Agrn
PKOSpecific	GO:0033601	positive regulation of mammary gland epithelial cell proliferation	4	4/591	9/23454	4.54666e-05	0.00799	0.0063382	Kdm5b/Ccnd1/Zfp703/Agap2
PKOSpecific	GO:0015672	monovalent inorganic cation transport	26	26/591	437/23454	5.29743e-05	0.00900904	0.00714658	Scn1a/Slc9a9/Snta1/Ank3/Fxyd5/Atp6v0a1/Slc4a11/Kcnab3/Atp6v1b2/Ano6/Scn9a/Neto2/Prkg1/Per1/Slc8a1/Cdk2/Kcnk2/Ptpn3/Cav3/Slc46a1/Mfsd4b3/Slc4a8/Slc9b2/Agrn/Atp6v1c2/Kcnq4
PKOSpecific	GO:0046847	filopodium assembly	8	8/591	55/23454	6.65063e-05	0.010737	0.00851732	Arf6/Fmr1/Agrn/Itga6/Itgb4/Cln3/Dock11/Ezr
PKOSpecific	GO:0060562	epithelial tube morphogenesis	23	23/591	368/23454	6.76933e-05	0.010737	0.00851732	Pgf/Hmga2/Kdm5b/Enah/Robo1/Foxc2/Ccdc39/Wnt5a/Tgif1/Dag1/Areg/Prkx/Spry1/Irx1/Ccdc103/Cav3/Gdf7/Bcl2/Irx2/Luzp1/Sema5a/Med12/Fgfr2
PKOSpecific	GO:0006631	fatty acid metabolic process	22	22/591	344/23454	6.92448e-05	0.010737	0.00851732	Ptgr2/Per2/Acsl4/Cd74/Fasn/Slc27a3/Scd1/Hao1/Acsl3/Bdh2/Srebf1/Cpt1c/Elovl5/Mid1ip1/Acsl6/Acsl1/Cd36/Cygb/Acat1/Ptgs1/Cyp2d22/Acsbg1
PKOSpecific	GO:0001836	release of cytochrome c from mitochondria	8	8/591	57/23454	8.63629e-05	0.013	0.0103125	Wdr35/Pmaip1/Jun/Plaur/Gpx1/Nol3/Bcl2/Fxn
PKOSpecific	GO:0010631	epithelial cell migration	17	17/591	232/23454	8.96427e-05	0.013	0.0103125	Ptp4a3/Ccbe1/Dcn/Robo1/Nr4a1/Loxl2/Foxc2/Wnt5a/Prkx/Jun/Ptprg/Hdac9/Gpx1/Pkn1/Pkn3/Sema5a/Bcar1
PKOSpecific	GO:0048732	gland development	25	25/591	426/23454	9.12368e-05	0.013	0.0103125	Vwf/Hmox1/Hmga2/Kdm5b/Robo1/Cflar/Fasn/Scd1/Ccdc39/Wnt5a/Dag1/Areg/Jun/Plaur/Gata6/Arf6/Pdgfrb/Gpx1/Ccnd1/Cav3/Gdf7/Bcl2/Zfp703/Agap2/Fgfr2
PKOSpecific	GO:0090132	epithelium migration	17	17/591	234/23454	9.95634e-05	0.0138131	0.0109575	Ptp4a3/Ccbe1/Dcn/Robo1/Nr4a1/Loxl2/Foxc2/Wnt5a/Prkx/Jun/Ptprg/Hdac9/Gpx1/Pkn1/Pkn3/Sema5a/Bcar1
PKOSpecific	GO:0042391	regulation of membrane potential	23	23/591	379/23454	0.000105263	0.0142295	0.0112878	Piezo2/Cacnb2/Scn1a/Dcn/Snta1/Ank3/P2rx5/Ppp3ca/Pmaip1/Slc26a10/Jun/Scn9a/Reln/Slc8a1/Cnih2/Kcnk2/Rapgef4/Ptpn3/Cav3/Fmr1/Bcl2/Agrn/Cln3
PKOSpecific	GO:0090130	tissue migration	17	17/591	236/23454	0.000110435	0.0145554	0.0115463	Ptp4a3/Ccbe1/Dcn/Robo1/Nr4a1/Loxl2/Foxc2/Wnt5a/Prkx/Jun/Ptprg/Hdac9/Gpx1/Pkn1/Pkn3/Sema5a/Bcar1
PKOSpecific	GO:0035239	tube morphogenesis	24	24/591	407/23454	0.000116542	0.0149856	0.0118876	Pgf/Hmga2/Kdm5b/Enah/Robo1/Foxc2/Ccdc39/Wnt5a/Tgif1/Dag1/Areg/Prkx/Gata6/Spry1/Irx1/Ccdc103/Cav3/Gdf7/Bcl2/Irx2/Luzp1/Sema5a/Med12/Fgfr2
PKOSpecific	GO:0032922	circadian regulation of gene expression	8	8/591	60/23454	0.000125169	0.0156102	0.012383	Prkg2/Per2/Usp2/Bhlhe40/Arntl/Per3/Noct/Per1
PKOSpecific	GO:0050673	epithelial cell proliferation	23	23/591	385/23454	0.000132765	0.0156102	0.012383	Pgf/Hmga2/Kdm5b/Robo1/Cflar/Errfi1/Nr4a1/Loxl2/Dlx5/Ptprn/Wnt5a/Areg/Ereg/Prkx/Jun/Gpx1/Ccnd1/Zfp703/Runx3/Agap2/Sema5a/Fgfr2/Bnc1
PKOSpecific	GO:0001667	ameboidal-type cell migration	21	21/591	335/23454	0.000132904	0.0156102	0.012383	Ptp4a3/Ccbe1/Dcn/Robo1/Nr4a1/Loxl2/Foxc2/Kitl/Wnt5a/Prkx/Jun/Ptprg/Hdac9/Gpx1/Slc8a1/Pkn1/Cygb/Pkn3/Sema5a/Itgb4/Bcar1
PKOSpecific	GO:0014706	striated muscle tissue development	24	24/591	411/23454	0.000135155	0.0156102	0.012383	Usp2/Cflar/Nr4a1/Wisp1/Foxc2/Tnnt2/Ppp3ca/Wnt5a/Arntl/Nox4/Gata6/Prkg1/Pdgfrb/Hdac9/Gpx1/Myl6b/Slc8a1/Sgcd/Kcnk2/Cav3/Ankrd1/Bcl2/Rbp4/Fgfr2
PKOSpecific	GO:0007015	actin filament organization	21	21/591	336/23454	0.000138504	0.0156102	0.012383	Eps8/Ptger4/Mical1/Shroom4/Enah/Arhgef15/Tnnt2/Mical2/Pik3r1/Nox4/Capg/Arf6/Plek/Cav3/Bcl2/Sema5a/Gdpd2/Ccdc155/Bcar1/Ezr/Kank3
PKOSpecific	GO:0072001	renal system development	19	19/591	288/23454	0.00014245	0.0156102	0.012383	Pgf/Cflar/Foxc2/Col4a4/Wnt5a/Prkx/Nfia/Pdgfrb/Spry1/C3ar1/Ace/Irx1/Bcl2/Rbp4/Irx2/Itga6/Itgb4/Fgfr2/Col4a3
PKOSpecific	GO:0034762	regulation of transmembrane transport	24	24/591	413/23454	0.000145417	0.0156102	0.012383	Cacnb2/Scn1a/Pde4b/Snta1/Ank3/Abcb1a/Fxyd5/Kcnab3/Ano6/Cacng8/Scn9a/Neto2/Prkg1/Reln/Acsl6/Slc8a1/Cnih2/Nol3/Ptpn3/Cav3/Fmr1/Bcl2/Agrn/Kcnq4
PKOSpecific	GO:0006790	sulfur compound metabolic process	18	18/591	265/23454	0.000147356	0.0156102	0.012383	Bgn/Chst2/Dcn/Mical1/Thtpa/Fasn/Slc27a3/Gstm4/Acot9/Mical2/Idh1/Nox4/Mut/Chst7/Gpx1/Fxn/Acat1/Ext2
PKOSpecific	GO:0043542	endothelial cell migration	13	13/591	154/23454	0.000148048	0.0156102	0.012383	Ptp4a3/Ccbe1/Dcn/Robo1/Nr4a1/Loxl2/Foxc2/Wnt5a/Prkx/Hdac9/Gpx1/Sema5a/Bcar1
PKOSpecific	GO:0044723	single-organism carbohydrate metabolic process	24	24/591	420/23454	0.000187005	0.0193312	0.0153348	St3gal1/Ugt1a6a/Per2/Ptger4/Dcxr/Ppp1r3c/Inpp4b/Mtmr7/Idh1/Pik3r1/Otog/Eno4/Soga1/Prkg1/Pfkfb1/Plek/Gsto2/Nans/Eno3/Rbp4/Synj1/Dhtkd1/Ier3/Ext2
PKOSpecific	GO:0034765	regulation of ion transmembrane transport	23	23/591	397/23454	0.000207543	0.0210417	0.0166917	Cacnb2/Scn1a/Pde4b/Snta1/Ank3/Abcb1a/Fxyd5/Kcnab3/Ano6/Cacng8/Scn9a/Neto2/Prkg1/Reln/Acsl6/Slc8a1/Cnih2/Nol3/Ptpn3/Cav3/Fmr1/Agrn/Kcnq4
PKOSpecific	GO:0051261	protein depolymerization	10	10/591	100/23454	0.000216719	0.0215574	0.0171008	Eps8/Mical1/Mical2/Trim54/Capg/Mid1/Plek/Mid1ip1/Synj1/Sema5a
PKOSpecific	GO:0007018	microtubule-based movement	16	16/591	227/23454	0.000223238	0.0217711	0.0172703	Wdr35/Ccdc39/Nme5/Ttc30b/Ift81/Cnih2/Rsph4a/Kifc3/Ccdc103/Fmr1/Ttc26/Mgarp/Dnaic2/Cln3/Tmem141/Dnaic1
PKOSpecific	GO:0070286	axonemal dynein complex assembly	5	5/591	23/23454	0.00023065	0.0217711	0.0172703	Ccdc39/Ccdc103/Dnaic2/Tmem141/Dnaic1
PKOSpecific	GO:0001933	negative regulation of protein phosphorylation	23	23/591	400/23454	0.000231256	0.0217711	0.0172703	Fam129a/Bgn/Dusp6/Dcn/Mical1/Spry4/Errfi1/Bdkrb2/Sema4d/Irf1/Dag1/Jun/Podn/Mvp/Per1/Spry1/Snx25/Cav3/Socs6/Ndrg2/Pkn1/Gadd45g/Ezr
PKOSpecific	GO:0000226	microtubule cytoskeleton organization	25	25/591	455/23454	0.00025184	0.023293	0.0184775	Psrc1/Ccdc39/Trim54/Mybl2/Dag1/Katnal1/Mid1/Mid1ip1/Rsph4a/Spry1/Cdk2/Tppp3/Chd3/Capn6/Ccdc103/Cav3/Agrn/Dnaic2/Iqcg/Ccdc155/Atf5/Tmem141/Dnaic1/Chmp1b/Ezr
PKOSpecific	GO:0022898	regulation of transmembrane transporter activity	15	15/591	207/23454	0.000258151	0.023465	0.018614	Cacnb2/Pde4b/Ank3/Abcb1a/Fxyd5/Cacng8/Neto2/Prkg1/Reln/Cnih2/Ptpn3/Cav3/Fmr1/Bcl2/Agrn
PKOSpecific	GO:0045137	development of primary sexual characteristics	15	15/591	208/23454	0.000271905	0.0236694	0.0187762	Hmga2/Ptger4/Ercc1/Spink2/Gpr149/Ptprn/Kitl/Wnt5a/Ereg/Bmpr1b/Ccnd1/Bcl2/Rbp4/Dach1/Insl6
PKOSpecific	GO:0060537	muscle tissue development	24	24/591	432/23454	0.000283205	0.0236694	0.0187762	Usp2/Cflar/Nr4a1/Wisp1/Foxc2/Tnnt2/Ppp3ca/Wnt5a/Arntl/Nox4/Gata6/Prkg1/Pdgfrb/Hdac9/Gpx1/Myl6b/Slc8a1/Sgcd/Kcnk2/Cav3/Ankrd1/Bcl2/Rbp4/Fgfr2
PKOSpecific	GO:0015711	organic anion transport	21	21/591	355/23454	0.000292683	0.0236694	0.0187762	Mfsd2a/Per2/Acsl4/Abcb1a/Bdkrb2/Slc2a3/Slc4a11/Acsl3/Slc26a10/Prkg1/Acsl6/Atp11a/Atp8a1/Ace/Acsl1/Slc46a1/Cd36/Slc4a8/Slc6a17/Slc36a4/Cln3
PKOSpecific	GO:0001655	urogenital system development	20	20/591	330/23454	0.000296302	0.0236694	0.0187762	Pgf/Cflar/Foxc2/Col4a4/Wnt5a/Prkx/Nfia/Plaur/Pdgfrb/Spry1/C3ar1/Ace/Irx1/Bcl2/Rbp4/Irx2/Itga6/Itgb4/Fgfr2/Col4a3
PKOSpecific	GO:0045765	regulation of angiogenesis	16	16/591	233/23454	0.000299425	0.0236694	0.0187762	Btg1/Ccbe1/Pgf/Hmox1/Pde3b/Dcn/Foxc2/Wnt5a/Gata6/Hdac9/C3ar1/Cd36/Sema5a/Col4a2/Col4a3/Rnh1
PKOSpecific	GO:0022605	oogenesis stage	3	3/591	6/23454	0.000300806	0.0236694	0.0187762	Gpr149/Ereg/Bmpr1b
PKOSpecific	GO:0035633	maintenance of permeability of blood-brain barrier	3	3/591	6/23454	0.000300806	0.0236694	0.0187762	Abcb1a/Bdkrb2/Ptgs1
PKOSpecific	GO:0044539	long-chain fatty acid import	3	3/591	6/23454	0.000300806	0.0236694	0.0187762	Acsl3/Acsl1/Cd36
PKOSpecific	GO:0098902	regulation of membrane depolarization during action potential	3	3/591	6/23454	0.000300806	0.0236694	0.0187762	Ank3/Ptpn3/Cav3
PKOSpecific	GO:0003012	muscle system process	21	21/591	358/23454	0.000327425	0.0253851	0.0201372	Cacnb2/Scn1a/Ptger4/Pde4b/Snta1/Cflar/Errfi1/Wisp1/Smpd3/Tnnt2/Bdkrb2/Ppp3ca/Gata6/Prkg1/Calcrl/Myl6b/Slc8a1/Nol3/Cav3/Agrn/Ptgs1
PKOSpecific	GO:0048659	smooth muscle cell proliferation	12	12/591	146/23454	0.0003371	0.0257564	0.0204317	Hmox1/Wisp1/Ereg/Pik3r1/Jun/Calcrl/Pdgfrb/Nol3/C3ar1/Ndrg2/Fgfr2/Vipr2
PKOSpecific	GO:0008637	apoptotic mitochondrial changes	10	10/591	106/23454	0.000348665	0.0260804	0.0206887	Wdr35/Nptx1/Pmaip1/Jun/Plaur/Gpx1/Nol3/Bcl2/Fxn/Ier3
PKOSpecific	GO:0035082	axoneme assembly	7	7/591	53/23454	0.000351234	0.0260804	0.0206887	Ccdc39/Rsph4a/Ccdc103/Dnaic2/Iqcg/Tmem141/Dnaic1
PKOSpecific	GO:0009612	response to mechanical stimulus	13	13/591	169/23454	0.000369299	0.0265972	0.0210987	Piezo2/Etv1/Scn1a/Ptger4/Habp4/Dag1/Jun/Clcn6/Slc8a1/Cav3/Ankrd1/Cd36/Pkd2l2
PKOSpecific	GO:0042326	negative regulation of phosphorylation	24	24/591	440/23454	0.00036945	0.0265972	0.0210987	Fam129a/Bgn/Dusp6/Dcn/Mical1/Spry4/Errfi1/Bdkrb2/Sema4d/Irf1/Dag1/Jun/Podn/Mvp/Per1/Spry1/Snx25/Cav3/Socs6/Ndrg2/Pkn1/Gadd45g/Ier3/Ezr
PKOSpecific	GO:0043241	protein complex disassembly	11	11/591	127/23454	0.000377312	0.0265972	0.0210987	Eps8/Per2/Mical1/Mical2/Trim54/Capg/Mid1/Plek/Mid1ip1/Synj1/Sema5a
PKOSpecific	GO:0023061	signal release	24	24/591	441/23454	0.000381708	0.0265972	0.0210987	Per2/Hmga2/Pde3b/Ptger4/C2cd2l/Pde8b/Smpd3/Ptprn/Ppp3ca/Syn1/Sytl5/Arntl/Srebf1/Rab8b/Syt17/Ppt1/Rapgef4/Fmr1/Rbp4/Slc9b2/Synj1/Syt1/Tfr2/Ptgs1
PKOSpecific	GO:0046486	glycerolipid metabolic process	18	18/591	287/23454	0.000389924	0.0265972	0.0210987	Pitpnc1/Acsl4/Dgkg/Scd1/Acsl3/Inpp4b/Mtmr7/Srebf1/Plek/Pdgfrb/Acsl6/Gpx1/Efr3b/Acsl1/Cav3/Cd36/Synj1/Pla2g7
PKOSpecific	GO:0098662	inorganic cation transmembrane transport	26	26/591	496/23454	0.000393196	0.0265972	0.0210987	Cacnb2/Pde4b/Slc9a9/Snta1/Ank3/Fxyd5/Atp6v0a1/Slc4a11/Atp6v1b2/Ano6/Cacng8/Scn9a/Neto2/Slc31a1/Prkg1/Slc8a1/Nol3/Kcnk2/Ptpn3/Cav3/Slc46a1/Fmr1/Agrn/Atp6v1c2/Slc40a1/Kcnq4
PKOSpecific	GO:0050921	positive regulation of chemotaxis	11	11/591	128/23454	0.000403595	0.0265972	0.0210987	Pgf/Cd74/Wnt5a/Ano6/Artn/Pdgfrb/C3ar1/Creb3/Pla2g7/Ccl27a/Sema5a
PKOSpecific	GO:0007009	plasma membrane organization	18	18/591	288/23454	0.000406422	0.0265972	0.0210987	Prkg2/Cacnb2/Ramp3/Ank3/Acsl3/Pik3r1/Mpp5/Ano6/Rab8b/Nsg1/Arf6/Efr3b/Col5a1/Cav3/Agrn/Cln3/Zdhhc23/Ezr
PKOSpecific	GO:0007517	muscle organ development	22	22/591	390/23454	0.000407454	0.0265972	0.0210987	Etv1/Usp2/Cflar/Nr4a1/Wisp1/Foxc2/Tnnt2/Ppp3ca/Wnt5a/Arntl/Des/Gata6/Hdac9/Gpx1/Myl6b/Sgcd/Kcnk2/Cav3/Ankrd1/Bcl2/Rbp4/Fgfr2
PKOSpecific	GO:0002028	regulation of sodium ion transport	9	9/591	89/23454	0.000408645	0.0265972	0.0210987	Snta1/Ank3/Fxyd5/Neto2/Per1/Slc8a1/Ptpn3/Cav3/Agrn
PKOSpecific	GO:0045926	negative regulation of growth	16	16/591	240/23454	0.000415819	0.0267341	0.0212073	Psrc1/Scd1/Wnt5a/Ppt1/Zmat3/Kcnk2/Tspyl2/Cav3/Cd36/Bcl2/Rbp4/Fxn/Gng4/Rbbp7/Sema5a/Idh3g
PKOSpecific	GO:0006869	lipid transport	18	18/591	289/23454	0.000423522	0.026764	0.021231	Mfsd2a/Kdm5b/Pitpnc1/Acsl4/Osbp2/Abcb1a/Bdkrb2/Spp1/Acsl3/Abca9/Ano6/Acsl6/Atp11a/Atp8a1/Ace/Acsl1/Cd36/Rbp4
PKOSpecific	GO:0090002	establishment of protein localization to plasma membrane	12	12/591	150/23454	0.000431329	0.026764	0.021231	Prkg2/Cacnb2/Ramp3/Ank3/Acsl3/Pik3r1/Mpp5/Nsg1/Arf6/Efr3b/Cav3/Ezr
PKOSpecific	GO:0036158	outer dynein arm assembly	4	4/591	15/23454	0.000436591	0.026764	0.021231	Ccdc103/Dnaic2/Tmem141/Dnaic1
PKOSpecific	GO:0072109	glomerular mesangium development	4	4/591	15/23454	0.000436591	0.026764	0.021231	Cflar/Foxc2/Pdgfrb/C3ar1
PKOSpecific	GO:1902305	regulation of sodium ion transmembrane transport	7	7/591	55/23454	0.000442782	0.0268316	0.0212846	Snta1/Ank3/Fxyd5/Neto2/Ptpn3/Cav3/Agrn
PKOSpecific	GO:0060603	mammary gland duct morphogenesis	6	6/591	40/23454	0.000462102	0.0276841	0.0219609	Kdm5b/Robo1/Wnt5a/Areg/Cav3/Fgfr2
PKOSpecific	GO:0032409	regulation of transporter activity	15	15/591	219/23454	0.000470073	0.0278452	0.0220887	Cacnb2/Pde4b/Ank3/Abcb1a/Fxyd5/Cacng8/Neto2/Prkg1/Reln/Cnih2/Ptpn3/Cav3/Fmr1/Bcl2/Agrn
PKOSpecific	GO:0010035	response to inorganic substance	23	23/591	423/23454	0.000507424	0.0297238	0.0235789	Hmox1/Aco1/Nptx1/Cflar/Nr4a1/Loxl2/Ank3/Tnnt2/Ppp3ca/Gch1/Gdi1/Jun/Gpx1/Nol3/Cpne7/Cd36/Fmr1/Bcl2/Fxn/Syt1/Tfr2/Bcar1/Slc40a1
PKOSpecific	GO:0050900	leukocyte migration	18	18/591	295/23454	0.000539785	0.0297767	0.0236209	Eps8/Pgf/Ptger4/Pde4b/Cd74/Dock8/Ccl9/Kitl/Wnt5a/Spp1/Ano6/Artn/Mitf/C3ar1/Creb3/Pla2g7/Ccl27a/Itga6
PKOSpecific	GO:0050920	regulation of chemotaxis	13	13/591	176/23454	0.000544215	0.0297767	0.0236209	Pgf/Cd74/Robo1/Wnt5a/Ano6/Artn/Pdgfrb/C3ar1/Creb3/Pla2g7/Ccl27a/Agrn/Sema5a
PKOSpecific	GO:0051271	negative regulation of cellular component movement	16	16/591	246/23454	0.000544696	0.0297767	0.0236209	Dcn/Ptger4/Robo1/Wnt5a/Fam60a/Dag1/Podn/Ptprg/Prkg1/Cnih2/Bcl2/Arap3/Cygb/Sema5a/Sema6d/Dach1
PKOSpecific	GO:1904018	positive regulation of vasculature development	12	12/591	154/23454	0.000546872	0.0297767	0.0236209	Btg1/Ccbe1/Pgf/Asb4/Hmox1/Cflar/Foxc2/Wnt5a/Gata6/Hdac9/C3ar1/Sema5a
PKOSpecific	GO:0032835	glomerulus development	7	7/591	57/23454	0.00055243	0.0297767	0.0236209	Cflar/Foxc2/Col4a4/Pdgfrb/C3ar1/Bcl2/Col4a3
PKOSpecific	GO:0050678	regulation of epithelial cell proliferation	19	19/591	321/23454	0.000555294	0.0297767	0.0236209	Pgf/Hmga2/Kdm5b/Robo1/Cflar/Errfi1/Nr4a1/Dlx5/Ptprn/Wnt5a/Jun/Gpx1/Ccnd1/Zfp703/Runx3/Agap2/Sema5a/Fgfr2/Bnc1
PKOSpecific	GO:0010038	response to metal ion	15	15/591	223/23454	0.000567809	0.0297767	0.0236209	Hmox1/Aco1/Nptx1/Loxl2/Ank3/Tnnt2/Ppp3ca/Gdi1/Jun/Cpne7/Bcl2/Fxn/Syt1/Tfr2/Slc40a1
PKOSpecific	GO:0032984	macromolecular complex disassembly	12	12/591	155/23454	0.000579508	0.0297767	0.0236209	Eps8/Per2/Mical1/Mical2/Trim54/Capg/Mid1/Plek/Mid1ip1/Dyrk3/Synj1/Sema5a
PKOSpecific	GO:0051453	regulation of intracellular pH	8	8/591	75/23454	0.000593533	0.0297767	0.0236209	Slc9a9/Atp6v0a1/Slc4a11/Slc26a10/Ppt1/Bcl2/Slc4a8/Cln3
PKOSpecific	GO:1904062	regulation of cation transmembrane transport	17	17/591	273/23454	0.00060706	0.0297767	0.0236209	Cacnb2/Pde4b/Snta1/Ank3/Fxyd5/Ano6/Cacng8/Neto2/Prkg1/Reln/Slc8a1/Cnih2/Nol3/Ptpn3/Cav3/Fmr1/Agrn
PKOSpecific	GO:0043171	peptide catabolic process	5	5/591	28/23454	0.000607155	0.0297767	0.0236209	Tpp1/Anpep/Rnpep/Ace/2010111I01Rik
PKOSpecific	GO:0032412	regulation of ion transmembrane transporter activity	14	14/591	201/23454	0.000608592	0.0297767	0.0236209	Cacnb2/Pde4b/Ank3/Abcb1a/Fxyd5/Cacng8/Neto2/Prkg1/Reln/Cnih2/Ptpn3/Cav3/Fmr1/Agrn
PKOSpecific	GO:0030004	cellular monovalent inorganic cation homeostasis	9	9/591	94/23454	0.0006121	0.0297767	0.0236209	Slc9a9/Atp6v0a1/Slc4a11/Slc26a10/Ppt1/Slc8a1/Bcl2/Slc4a8/Cln3
PKOSpecific	GO:0060419	heart growth	9	9/591	94/23454	0.0006121	0.0297767	0.0236209	Dusp6/Wisp1/Foxc2/Gata6/Prkg1/Kcnk2/Cav3/Rbp4/Fgfr2
PKOSpecific	GO:0003341	cilium movement	7	7/591	58/23454	0.000614803	0.0297767	0.0236209	Ccdc39/Nme5/Rsph4a/Ccdc103/Dnaic2/Tmem141/Dnaic1
PKOSpecific	GO:0051591	response to cAMP	7	7/591	58/23454	0.000614803	0.0297767	0.0236209	Pik3r1/Jun/Per1/Slc8a1/Cdk2/Duox1/Ezr
PKOSpecific	GO:0001550	ovarian cumulus expansion	2	2/591	2/23454	0.000633905	0.0297767	0.0236209	Ereg/Bmpr1b
PKOSpecific	GO:0010920	negative regulation of inositol phosphate biosynthetic process	2	2/591	2/23454	0.000633905	0.0297767	0.0236209	Prkg1/Plek
PKOSpecific	GO:0019417	sulfur oxidation	2	2/591	2/23454	0.000633905	0.0297767	0.0236209	Mical1/Mical2
PKOSpecific	GO:0048165	fused antrum stage	2	2/591	2/23454	0.000633905	0.0297767	0.0236209	Ereg/Bmpr1b
PKOSpecific	GO:0072272	proximal/distal pattern formation involved in metanephric nephron development	2	2/591	2/23454	0.000633905	0.0297767	0.0236209	Irx1/Irx2
PKOSpecific	GO:0030879	mammary gland development	11	11/591	135/23454	0.000634074	0.0297767	0.0236209	Kdm5b/Robo1/Fasn/Wnt5a/Areg/Gpx1/Ccnd1/Cav3/Zfp703/Agap2/Fgfr2
PKOSpecific	GO:0048754	branching morphogenesis of an epithelial tube	13	13/591	179/23454	0.000638234	0.0297767	0.0236209	Pgf/Hmga2/Kdm5b/Foxc2/Wnt5a/Dag1/Areg/Spry1/Cav3/Gdf7/Bcl2/Sema5a/Fgfr2
PKOSpecific	GO:0048638	regulation of developmental growth	20	20/591	351/23454	0.000648238	0.0299782	0.0237807	Dusp6/Hmga2/Ptger4/Wisp1/Foxc2/P2rx5/Wnt5a/Sema4d/Gata6/Syt17/Kcnk2/Cav3/Bcl2/Rbp4/Fxn/Agrn/Sema5a/Syt1/Fgfr2/Ezr
PKOSpecific	GO:0046434	organophosphate catabolic process	10	10/591	115/23454	0.000667246	0.0302446	0.0239921	Pde3b/Pde4b/Enpp5/Enpp3/Inpp4b/Mtmr7/Idh1/Smpdl3b/Samhd1/Synj1
PKOSpecific	GO:0001508	action potential	11	11/591	136/23454	0.000674539	0.0302446	0.0239921	Cacnb2/Scn1a/Snta1/Ank3/P2rx5/Scn9a/Rapgef4/Ptpn3/Cav3/Fmr1/Cln3
PKOSpecific	GO:0055067	monovalent inorganic cation homeostasis	11	11/591	136/23454	0.000674539	0.0302446	0.0239921	Ptger4/Slc9a9/Atp6v0a1/Slc4a11/Slc26a10/Ppt1/Anpep/Slc8a1/Bcl2/Slc4a8/Cln3
PKOSpecific	GO:0072659	protein localization to plasma membrane	15	15/591	227/23454	0.000682374	0.0302446	0.0239921	Prkg2/Cacnb2/Ramp3/Ank3/Acsl3/Pik3r1/Mpp5/Rab8b/Nsg1/Arf6/Efr3b/Cav3/Cln3/Zdhhc23/Ezr
PKOSpecific	GO:0044057	regulation of system process	25	25/591	487/23454	0.000682684	0.0302446	0.0239921	Gnao1/Cacnb2/Per2/Ptger4/Pde4b/Snta1/Errfi1/Wisp1/Tnnt2/Ppp3ca/Gch1/Dag1/Pik3r1/Srebf1/Rab8b/Prkg1/Calcrl/Anpep/Slc8a1/Nol3/Rapgef4/Cav3/Fmr1/Agrn/Ptgs1
PKOSpecific	GO:0086010	membrane depolarization during action potential	6	6/591	43/23454	0.000688579	0.0302516	0.0239976	Cacnb2/Scn1a/Ank3/Scn9a/Ptpn3/Cav3
PKOSpecific	GO:0030641	regulation of cellular pH	8	8/591	77/23454	0.000708521	0.0308704	0.0244885	Slc9a9/Atp6v0a1/Slc4a11/Slc26a10/Ppt1/Bcl2/Slc4a8/Cln3
PKOSpecific	GO:0008406	gonad development	14	14/591	205/23454	0.000738819	0.0317454	0.0251826	Hmga2/Ptger4/Ercc1/Spink2/Gpr149/Ptprn/Kitl/Wnt5a/Ereg/Bmpr1b/Ccnd1/Bcl2/Rbp4/Insl6
PKOSpecific	GO:0055001	muscle cell development	13	13/591	182/23454	0.000745596	0.0317454	0.0251826	Cflar/Wisp1/Tnnt2/Ppp3ca/Trim54/Prkg1/Pdgfrb/Hdac9/Gpx1/Slc8a1/Sgcd/Cav3/Bcl2
PKOSpecific	GO:0050730	regulation of peptidyl-tyrosine phosphorylation	15	15/591	229/23454	0.000746667	0.0317454	0.0251826	Cd80/Ptger4/Cd74/Errfi1/Kitl/Sema4d/Irf1/Areg/Ereg/Reln/Pdgfrb/Mvp/Ace/Cd36/Agrn
PKOSpecific	GO:0014910	regulation of smooth muscle cell migration	8	8/591	78/23454	0.000772387	0.0325762	0.0258416	Ptger4/Nox4/Prkg1/Pdgfrb/Ace/Rapgef4/Bcl2/Sema6d
PKOSpecific	GO:0048738	cardiac muscle tissue development	15	15/591	230/23454	0.000780697	0.0326653	0.0259123	Wisp1/Foxc2/Tnnt2/Wnt5a/Nox4/Gata6/Prkg1/Pdgfrb/Slc8a1/Sgcd/Kcnk2/Cav3/Ankrd1/Rbp4/Fgfr2
PKOSpecific	GO:0030072	peptide hormone secretion	16	16/591	255/23454	0.000801525	0.0330933	0.0262518	Per2/Hmga2/Pde3b/Ptger4/C2cd2l/Pde8b/Smpd3/Ptprn/Ppp3ca/Arntl/Srebf1/Rab8b/Rapgef4/Rbp4/Slc9b2/Tfr2
PKOSpecific	GO:0060907	positive regulation of macrophage cytokine production	3	3/591	8/23454	0.000811013	0.0330933	0.0262518	Cd74/Wnt5a/Cd36
PKOSpecific	GO:0043624	cellular protein complex disassembly	10	10/591	118/23454	0.000815872	0.0330933	0.0262518	Eps8/Mical1/Mical2/Trim54/Capg/Mid1/Plek/Mid1ip1/Synj1/Sema5a
PKOSpecific	GO:0051048	negative regulation of secretion	15	15/591	231/23454	0.000816033	0.0330933	0.0262518	Hmox1/Pde3b/Ptger4/Acsl4/Btn1a1/Cd74/Pde8b/Ppp3ca/Srebf1/Prkg1/Otud5/Anpep/Fmr1/Ptgs1/Ezr
PKOSpecific	GO:0000302	response to reactive oxygen species	13	13/591	185/23454	0.000867759	0.0348084	0.0276124	Hmox1/Cflar/Ptprn/Gch1/Nme5/Jun/Gpx1/Slc8a1/Nol3/Cd36/Bcl2/Fxn/Bcar1
PKOSpecific	GO:0042692	muscle cell differentiation	22	22/591	413/23454	0.000871531	0.0348084	0.0276124	Btg1/Cflar/Wisp1/Ccl9/Tnnt2/Ppp3ca/Trim54/Ereg/Pik3r1/Nox4/Gata6/Prkg1/Pdgfrb/Hdac9/Gpx1/Slc8a1/Nol3/Sgcd/Cav3/Ankrd1/Bcl2/Fgfr2
PKOSpecific	GO:0019228	neuronal action potential	6	6/591	45/23454	0.000881696	0.0349496	0.0277244	Scn1a/Ank3/P2rx5/Scn9a/Rapgef4/Fmr1
PKOSpecific	GO:0048660	regulation of smooth muscle cell proliferation	11	11/591	141/23454	0.000910484	0.0354306	0.0281059	Hmox1/Wisp1/Ereg/Pik3r1/Jun/Calcrl/Pdgfrb/C3ar1/Ndrg2/Fgfr2/Vipr2
PKOSpecific	GO:0030258	lipid modification	13	13/591	186/23454	0.000912036	0.0354306	0.0281059	Dgkg/Scd1/Hao1/Inpp4b/Mtmr7/Bdh2/Efr3b/Cd36/Synj1/Cygb/Pla2g7/Acat1/Slc35c1
PKOSpecific	GO:0015908	fatty acid transport	8	8/591	80/23454	0.000913991	0.0354306	0.0281059	Mfsd2a/Acsl4/Bdkrb2/Acsl3/Acsl6/Ace/Acsl1/Cd36
PKOSpecific	GO:2001234	negative regulation of apoptotic signaling pathway	14	14/591	210/23454	0.000934051	0.0359439	0.0285131	Hmox1/Cd74/Cflar/Bdkrb2/Nme5/Plaur/Gpx1/Nol3/Creb3/Bcl2/Agap2/Fxn/Itga6/Ier3
PKOSpecific	GO:0044782	cilium organization	17	17/591	284/23454	0.000941227	0.0359576	0.028524	Wdr35/Wdr60/Ccdc39/Tctn2/Tmem237/Nme5/Eno4/Ttc30b/Ift81/Tctn3/Rsph4a/Ccdc103/Ttc26/Dnaic2/Iqcg/Tmem141/Dnaic1
PKOSpecific	GO:0008016	regulation of heart contraction	12	12/591	164/23454	0.000954016	0.0360572	0.028603	Gnao1/Cacnb2/Pde4b/Snta1/Tnnt2/Gch1/Pik3r1/Srebf1/Prkg1/Slc8a1/Cav3/Agrn
PKOSpecific	GO:0007264	small GTPase mediated signal transduction	21	21/591	389/23454	0.000957512	0.0360572	0.028603	Eps8/Hmox1/Sipa1l1/Robo1/Dock8/Arhgef15/Kitl/Usp28/Lpar2/Gdi1/Jun/Reln/Arf6/Arl4a/Pdgfrb/Spry1/Rit1/Rapgef4/Arap3/Arfgef2/Dock11
PKOSpecific	GO:2000649	regulation of sodium ion transmembrane transporter activity	6	6/591	46/23454	0.000992653	0.0371154	0.0294424	Ank3/Fxyd5/Neto2/Ptpn3/Cav3/Agrn
PKOSpecific	GO:1901565	organonitrogen compound catabolic process	15	15/591	237/23454	0.00105779	0.0392722	0.0311533	Hmox1/Pde3b/Pde4b/Tpp1/Smpdl3b/Anpep/Rnpep/Dpyd/Ace/2010111I01Rik/Maoa/Samhd1/Prodh/Acat1/Gldc
PKOSpecific	GO:0001503	ossification	21	21/591	393/23454	0.00108807	0.0398491	0.031611	Ptger4/Dlx5/Fasn/Isg15/Foxc2/Wnt5a/Spp1/Sema4d/Areg/Ano6/Bmpr1b/Noct/Slc8a1/Alpl/Smoc1/Bcl2/Runx3/Gfra4/Gdpd2/Fgfr2/Ext2
PKOSpecific	GO:0048145	regulation of fibroblast proliferation	9	9/591	102/23454	0.00110423	0.0398491	0.031611	Btc/Cd74/Wnt5a/Tgif1/Pmaip1/Ereg/Jun/Pdgfrb/Dach1
PKOSpecific	GO:0006644	phospholipid metabolic process	18	18/591	314/23454	0.00110675	0.0398491	0.031611	Pitpnc1/Smpd3/Acsl3/Pcyt2/Inpp4b/Mtmr7/Idh1/Pik3r1/Smpdl3b/Lpcat3/Gata6/Plek/Pdgfrb/Acsl6/Efr3b/Synj1/Pla2g7/Cln3
PKOSpecific	GO:0003018	vascular process in circulatory system	13	13/591	190/23454	0.00110855	0.0398491	0.031611	Ptp4a3/Per2/Wdr35/Snta1/Smpd3/Foxc2/Bdkrb2/Gch1/Prkg1/Gpx1/Slc8a1/Ace/Ptgs1
PKOSpecific	GO:0050880	regulation of blood vessel size	12	12/591	167/23454	0.00111665	0.0398491	0.031611	Per2/Wdr35/Snta1/Smpd3/Foxc2/Bdkrb2/Gch1/Prkg1/Gpx1/Slc8a1/Ace/Ptgs1
PKOSpecific	GO:0010959	regulation of metal ion transport	20	20/591	367/23454	0.00111868	0.0398491	0.031611	Gnao1/Cacnb2/Pde4b/Snta1/Ank3/Fxyd5/Ano6/Neto2/Prkg1/Pdgfrb/Per1/Slc8a1/Nol3/Creb3/Ace/Ptpn3/Cav3/Fmr1/Bcl2/Agrn
PKOSpecific	GO:0035994	response to muscle stretch	4	4/591	19/23454	0.00114434	0.0404898	0.0321192	Jun/Slc8a1/Cav3/Ankrd1
PKOSpecific	GO:0035150	regulation of tube size	12	12/591	168/23454	0.00117572	0.0406903	0.0322783	Per2/Wdr35/Snta1/Smpd3/Foxc2/Bdkrb2/Gch1/Prkg1/Gpx1/Slc8a1/Ace/Ptgs1
PKOSpecific	GO:0046620	regulation of organ growth	9	9/591	103/23454	0.00118351	0.0406903	0.0322783	Dusp6/Wisp1/Foxc2/Gata6/Kcnk2/Cav3/Rbp4/Fxn/Fgfr2
PKOSpecific	GO:0021891	olfactory bulb interneuron development	3	3/591	9/23454	0.00119379	0.0406903	0.0322783	Robo1/Wnt5a/Atf5
PKOSpecific	GO:0048341	paraxial mesoderm formation	3	3/591	9/23454	0.00119379	0.0406903	0.0322783	Exoc4/Foxc2/Wnt5a
PKOSpecific	GO:0006979	response to oxidative stress	20	20/591	369/23454	0.00119422	0.0406903	0.0322783	Hmox1/Ercc1/Cflar/Ptprn/Gch1/Nme5/Arntl/Idh1/Jun/Rbm11/Gpx1/Slc8a1/Nol3/Cd36/Bcl2/Fxn/Txnip/Cygb/Ptgs1/Bcar1
PKOSpecific	GO:0060271	cilium assembly	16	16/591	265/23454	0.00120135	0.0406903	0.0322783	Wdr35/Wdr60/Ccdc39/Tctn2/Tmem237/Nme5/Ttc30b/Ift81/Tctn3/Rsph4a/Ccdc103/Ttc26/Dnaic2/Iqcg/Tmem141/Dnaic1
PKOSpecific	GO:0010817	regulation of hormone levels	24	24/591	479/23454	0.00120554	0.0406903	0.0322783	Per2/Hmga2/Pde3b/Ptger4/C2cd2l/Pde8b/Smpd3/Abcb1a/Ptprn/Ppp3ca/Spp1/Arntl/Srebf1/Rab8b/Bmpr1b/Reln/Crabp1/Rdh12/Ace/Rapgef4/Rbp4/Slc9b2/Tfr2/Ptgs1
PKOSpecific	GO:0048639	positive regulation of developmental growth	13	13/591	192/23454	0.00121935	0.0406903	0.0322783	Hmga2/Ptger4/Wisp1/Sema4d/Gata6/Syt17/Bcl2/Fxn/Agrn/Sema5a/Syt1/Fgfr2/Ezr
PKOSpecific	GO:0016311	dephosphorylation	19	19/591	343/23454	0.00121947	0.0406903	0.0322783	Ptp4a3/Dusp6/Thtpa/Ptprn/Ppp3ca/Sema4d/Inpp4b/Mtmr7/Ptprg/Plek/Pdgfrb/Ptpre/Rprd1a/Alpl/Ptpn3/Bcl2/Ppm1j/Synj1/Ppm1a
PKOSpecific	GO:0002690	positive regulation of leukocyte chemotaxis	8	8/591	84/23454	0.00125942	0.0417586	0.0331257	Pgf/Cd74/Wnt5a/Ano6/C3ar1/Creb3/Pla2g7/Ccl27a
PKOSpecific	GO:0048144	fibroblast proliferation	9	9/591	104/23454	0.00126733	0.0417586	0.0331257	Btc/Cd74/Wnt5a/Tgif1/Pmaip1/Ereg/Jun/Pdgfrb/Dach1
PKOSpecific	GO:0051224	negative regulation of protein transport	14	14/591	217/23454	0.00127898	0.0418806	0.0332225	Pde3b/Ptger4/Btn1a1/Pde8b/Ppp3ca/Svip/Gdi1/Srebf1/Otud5/Nol3/Creb3/Cd36/Ppm1a/Ezr
PKOSpecific	GO:0090287	regulation of cellular response to growth factor stimulus	15	15/591	242/23454	0.001303	0.0424037	0.0336374	Ptp4a3/Ccbe1/Dusp6/Dcn/Cflar/Htra3/Wnt5a/Gata6/Spry1/Snx25/Cav3/Zfp703/Tgfb1i1/Ppm1a/Fgfr2
PKOSpecific	GO:0048146	positive regulation of fibroblast proliferation	7	7/591	66/23454	0.0013397	0.0427394	0.0339038	Btc/Cd74/Wnt5a/Tgif1/Ereg/Jun/Pdgfrb
PKOSpecific	GO:0014909	smooth muscle cell migration	8	8/591	85/23454	0.00136021	0.0427394	0.0339038	Ptger4/Nox4/Prkg1/Pdgfrb/Ace/Rapgef4/Bcl2/Sema6d
PKOSpecific	GO:0043244	regulation of protein complex disassembly	8	8/591	85/23454	0.00136021	0.0427394	0.0339038	Eps8/Per2/Trim54/Capg/Mid1/Plek/Mid1ip1/Sema5a
PKOSpecific	GO:0055017	cardiac muscle tissue growth	8	8/591	85/23454	0.00136021	0.0427394	0.0339038	Wisp1/Foxc2/Gata6/Prkg1/Kcnk2/Cav3/Rbp4/Fgfr2
PKOSpecific	GO:2001243	negative regulation of intrinsic apoptotic signaling pathway	8	8/591	85/23454	0.00136021	0.0427394	0.0339038	Cd74/Bdkrb2/Nme5/Plaur/Gpx1/Nol3/Creb3/Bcl2
PKOSpecific	GO:2000377	regulation of reactive oxygen species metabolic process	12	12/591	171/23454	0.00136867	0.0427394	0.0339038	Wdr35/Ptger4/Cflar/Smpd3/Gch1/Nox4/Ptx3/Pdgfrb/Cd36/Bcl2/Trim30a/Ier3
PKOSpecific	GO:0018108	peptidyl-tyrosine phosphorylation	17	17/591	294/23454	0.00137006	0.0427394	0.0339038	Cd80/Ptger4/Cd74/Errfi1/Kitl/Sema4d/Irf1/Areg/Ereg/Reln/Pdgfrb/Mvp/Dyrk3/Ace/Cd36/Agrn/Fgfr2
PKOSpecific	GO:0006898	receptor-mediated endocytosis	13	13/591	195/23454	0.00140274	0.0435014	0.0345082	Ramp3/Arhgap27/Ppt1/Calcrl/Cav3/Cd36/Fmr1/Slc9b2/Synj1/Syt1/Tfr2/Cln3/Ezr
PKOSpecific	GO:0030278	regulation of ossification	14	14/591	220/23454	0.00145645	0.0449029	0.03562	Ptger4/Dlx5/Isg15/Wnt5a/Sema4d/Areg/Ano6/Bmpr1b/Noct/Slc8a1/Smoc1/Bcl2/Gfra4/Gdpd2
PKOSpecific	GO:0018212	peptidyl-tyrosine modification	17	17/591	296/23454	0.00147319	0.0451549	0.0358199	Cd80/Ptger4/Cd74/Errfi1/Kitl/Sema4d/Irf1/Areg/Ereg/Reln/Pdgfrb/Mvp/Dyrk3/Ace/Cd36/Agrn/Fgfr2
PKOSpecific	GO:0002687	positive regulation of leukocyte migration	10	10/591	128/23454	0.00151979	0.0460539	0.0365331	Pgf/Ptger4/Cd74/Kitl/Wnt5a/Ano6/C3ar1/Creb3/Pla2g7/Ccl27a
PKOSpecific	GO:1903522	regulation of blood circulation	14	14/591	221/23454	0.00151999	0.0460539	0.0365331	Gnao1/Cacnb2/Per2/Pde4b/Snta1/Tnnt2/Gch1/Pik3r1/Srebf1/Prkg1/Slc8a1/Cav3/Agrn/Ptgs1
PKOSpecific	GO:1990778	protein localization to cell periphery	15	15/591	247/23454	0.0015943	0.0478464	0.037955	Prkg2/Cacnb2/Ramp3/Ank3/Acsl3/Pik3r1/Mpp5/Rab8b/Nsg1/Arf6/Efr3b/Cav3/Cln3/Zdhhc23/Ezr
PKOSpecific	GO:0060420	regulation of heart growth	7	7/591	68/23454	0.0015973	0.0478464	0.037955	Dusp6/Wisp1/Gata6/Kcnk2/Cav3/Rbp4/Fgfr2
Shared	GO:0016126	sterol biosynthetic process	20	20/825	50/23454	1.16842e-16	6.3519e-13	4.68876e-13	Dhcr7/Fdft1/Sqle/Pmvk/Lss/Ebp/Msmo1/G6pdx/Nsdhl/Cyp51/Mvd/Hmgcr/Hsd17b7/Hmgcs1/Sc5d/Apob/Fdps/Mvk/Insig1/Dhcr24
Shared	GO:0008203	cholesterol metabolic process	28	28/825	114/23454	2.45485e-16	6.3519e-13	4.68876e-13	Vldlr/Dhcr7/Fdft1/Sqle/Pmvk/Lss/Ebp/G6pdx/Nsdhl/Cyp51/Mvd/Hmgcr/Hsd17b7/Hmgcs1/Sc5d/Apob/Fdps/Mvk/Insig1/Dhcr24/Ldlr/Abca1/Ephx2/Sorl1/Lmf1/Srebf2/Soat1/Cyp27a1
Shared	GO:0016125	sterol metabolic process	29	29/825	124/23454	2.96034e-16	6.3519e-13	4.68876e-13	Vldlr/Dhcr7/Fdft1/Sqle/Pmvk/Lss/Ebp/Msmo1/G6pdx/Nsdhl/Cyp51/Mvd/Hmgcr/Hsd17b7/Hmgcs1/Sc5d/Apob/Fdps/Mvk/Insig1/Dhcr24/Ldlr/Abca1/Ephx2/Sorl1/Lmf1/Srebf2/Soat1/Cyp27a1
Shared	GO:1902652	secondary alcohol metabolic process	28	28/825	118/23454	6.45074e-16	1.03809e-12	7.66281e-13	Vldlr/Dhcr7/Fdft1/Sqle/Pmvk/Lss/Ebp/G6pdx/Nsdhl/Cyp51/Mvd/Hmgcr/Hsd17b7/Hmgcs1/Sc5d/Apob/Fdps/Mvk/Insig1/Dhcr24/Ldlr/Abca1/Ephx2/Sorl1/Lmf1/Srebf2/Soat1/Cyp27a1
Shared	GO:0035107	appendage morphogenesis	33	33/825	172/23454	1.39867e-15	1.38637e-12	1.02337e-12	Sfrp2/Cacna1c/Alx4/Hand2/Hoxd13/Pitx1/Hoxd11/Sox9/Tfap2a/Hoxc10/Hoxd10/Rarb/Hoxa13/Hoxc11/Nog/En1/Tgfb2/Sox11/Msx2/Msx1/Evx2/Gdf5/Hoxd12/Osr2/Fuz/Ror2/Wnt9a/Bmp4/Atp7a/Wdpcp/Bak1/Grem1/Ift140
Shared	GO:0035108	limb morphogenesis	33	33/825	172/23454	1.39867e-15	1.38637e-12	1.02337e-12	Sfrp2/Cacna1c/Alx4/Hand2/Hoxd13/Pitx1/Hoxd11/Sox9/Tfap2a/Hoxc10/Hoxd10/Rarb/Hoxa13/Hoxc11/Nog/En1/Tgfb2/Sox11/Msx2/Msx1/Evx2/Gdf5/Hoxd12/Osr2/Fuz/Ror2/Wnt9a/Bmp4/Atp7a/Wdpcp/Bak1/Grem1/Ift140
Shared	GO:0006695	cholesterol biosynthetic process	18	18/825	43/23454	1.50763e-15	1.38637e-12	1.02337e-12	Dhcr7/Fdft1/Pmvk/Lss/Ebp/G6pdx/Nsdhl/Cyp51/Mvd/Hmgcr/Hsd17b7/Hmgcs1/Sc5d/Apob/Fdps/Mvk/Insig1/Dhcr24
Shared	GO:1902653	secondary alcohol biosynthetic process	18	18/825	44/23454	2.46825e-15	1.98602e-12	1.46601e-12	Dhcr7/Fdft1/Pmvk/Lss/Ebp/G6pdx/Nsdhl/Cyp51/Mvd/Hmgcr/Hsd17b7/Hmgcs1/Sc5d/Apob/Fdps/Mvk/Insig1/Dhcr24
Shared	GO:1901617	organic hydroxy compound biosynthetic process	34	34/825	191/23454	5.41975e-15	3.87632e-12	2.86137e-12	Hand2/Dhcr7/Fdft1/Sqle/Pmvk/Lss/Ebp/Msmo1/G6pdx/Nsdhl/Ptk2b/Cyp51/Mvd/Hmgcr/Hsd17b7/Hmgcs1/Sc5d/Cdh3/Apob/Fdps/Mvk/Insig1/Tgfb2/Dhcr24/Got1/Snai1/Stard4/Nr4a2/Vdr/Bmp2/Zeb2/Atp7a/Isyna1/Gata3
Shared	GO:0048736	appendage development	34	34/825	197/23454	1.40488e-14	8.22113e-12	6.06856e-12	Sfrp2/Cacna1c/Alx4/Hand2/Hoxd13/Pitx1/Hoxd11/Sox9/Tfap2a/Hoxc10/Hoxd10/Rarb/Hoxa13/Hoxc11/Nog/En1/Tgfb2/Sox11/Msx2/Msx1/Evx2/Hoxc13/Gdf5/Hoxd12/Osr2/Fuz/Ror2/Wnt9a/Bmp4/Atp7a/Wdpcp/Bak1/Grem1/Ift140
Shared	GO:0060173	limb development	34	34/825	197/23454	1.40488e-14	8.22113e-12	6.06856e-12	Sfrp2/Cacna1c/Alx4/Hand2/Hoxd13/Pitx1/Hoxd11/Sox9/Tfap2a/Hoxc10/Hoxd10/Rarb/Hoxa13/Hoxc11/Nog/En1/Tgfb2/Sox11/Msx2/Msx1/Evx2/Hoxc13/Gdf5/Hoxd12/Osr2/Fuz/Ror2/Wnt9a/Bmp4/Atp7a/Wdpcp/Bak1/Grem1/Ift140
Shared	GO:0001501	skeletal system development	55	55/825	483/23454	1.77995e-14	9.54793e-12	7.04796e-12	Sfrp2/Alx4/Hand2/Mmp2/Hoxd13/Npr3/Pitx1/Hoxd11/Sox9/Tfap2a/Hoxc10/Maf/Acvr2b/Hoxd10/Cadm1/Tgfbr2/Lrrc17/Atp6ap1/Rarb/Hoxc11/Nog/Col5a2/Insig1/Tgfb2/Sox11/Six2/Tgfb3/Hapln4/Msx2/Snai1/Thbs1/Msx1/P3h1/Igf1/Smad9/Gdf5/Hoxd12/Col27a1/Osr2/Fuz/Fam20c/Ror2/Bbs1/Sox5/Wnt9a/Vdr/Dchs1/Bmp2/Ryk/Bmp4/Atp7a/Amer1/Grem1/Ift140/Sparc
Shared	GO:0008202	steroid metabolic process	39	39/825	270/23454	6.85759e-14	3.2105e-11	2.36989e-11	Vldlr/Dhcr7/Fdft1/Sqle/Pmvk/Lss/Ebp/H2-Ke6/Msmo1/G6pdx/Nsdhl/Cyp51/Mvd/Hmgcr/Hsd17b7/Hmgcs1/Sc5d/Apob/Fdps/Mvk/Insig1/Esr1/Dhcr24/Snai1/Ldlr/Stard4/Abca1/Igf1/Ephx2/Atp8b1/Sorl1/Lmf1/Srebf2/Soat1/Vdr/Bmp2/Dhrs4/Cyp27a1/Cyp1a1
Shared	GO:0008610	lipid biosynthetic process	55	55/825	499/23454	6.9826e-14	3.2105e-11	2.36989e-11	Dhcr7/Fdft1/Sqle/Pmvk/Lss/Ebp/H2-Ke6/Idi1/Msmo1/G6pdx/Nsdhl/Elovl6/Cyp51/Mvd/Hmgcr/Hsd17b7/Hmgcs1/Sc5d/Apob/Fdps/Mvk/Lpin1/Cers5/Insig1/Pdk4/A4galt/Dhcr24/Snai1/Ldlr/Pign/Stard4/Pcyt1b/Igf1/Lpin3/Hacd4/B4galnt1/Pnpla8/Fads1/Pdgfb/Fabp5/Htr2a/Fads2/Lpcat2/Trib3/Vdr/Bmp2/Decr2/Elovl1/Plpp1/Pla2g4a/Hacd3/Isyna1/Scd2/Cyp1a1/Pigh
Shared	GO:0030326	embryonic limb morphogenesis	28	28/825	142/23454	9.72922e-14	3.91419e-11	2.88932e-11	Sfrp2/Cacna1c/Alx4/Hand2/Hoxd13/Pitx1/Hoxd11/Tfap2a/Hoxc10/Hoxd10/Rarb/Hoxa13/Hoxc11/Nog/En1/Tgfb2/Msx2/Msx1/Gdf5/Hoxd12/Osr2/Fuz/Ror2/Wnt9a/Bmp4/Wdpcp/Grem1/Ift140
Shared	GO:0035113	embryonic appendage morphogenesis	28	28/825	142/23454	9.72922e-14	3.91419e-11	2.88932e-11	Sfrp2/Cacna1c/Alx4/Hand2/Hoxd13/Pitx1/Hoxd11/Tfap2a/Hoxc10/Hoxd10/Rarb/Hoxa13/Hoxc11/Nog/En1/Tgfb2/Msx2/Msx1/Gdf5/Hoxd12/Osr2/Fuz/Ror2/Wnt9a/Bmp4/Wdpcp/Grem1/Ift140
Shared	GO:0001655	urogenital system development	43	43/825	330/23454	1.39197e-13	5.27067e-11	3.89063e-11	Mmp2/Hoxd13/Hoxd11/Tnc/Lgr4/Sox9/Tfap2a/Plag1/Bmper/Acvr2b/Tshz3/Rarb/Kirrel3/Hoxa13/Smad6/Foxd1/Hoxc11/Nog/Notch3/Esr1/Tgfb2/Six2/Irx3/Foxf1/Maged1/Igf1/Rxra/Smad9/Pdgfb/Kif26b/Osr2/Gdnf/Dchs1/Bmp2/Epha4/Ahi1/Lamb2/Bmp4/Amer1/Wdpcp/Grem1/Gata3/Ift140
Shared	GO:0006066	alcohol metabolic process	36	36/825	242/23454	2.57119e-13	9.19486e-11	6.78734e-11	Vldlr/Dhcr7/Fdft1/Sqle/Pmvk/Lss/Ebp/G6pdx/Nsdhl/Ptk2b/Cyp51/Mvd/Hmgcr/Hsd17b7/Hmgcs1/Sc5d/Apob/Fdps/Mvk/Insig1/Dhcr24/Got1/Ldlr/Abca1/Ephx2/Adh7/Sorl1/Lmf1/Srebf2/Soat1/Vdr/Rdh14/Plpp1/Dhrs4/Isyna1/Cyp27a1
Shared	GO:1901615	organic hydroxy compound metabolic process	48	48/825	410/23454	3.08463e-13	1.04504e-10	7.71414e-11	Vldlr/Hand2/Dhcr7/Fdft1/Sqle/Pmvk/Lss/Ebp/Msmo1/G6pdx/Nsdhl/Ptk2b/Cyp51/Mvd/Hmgcr/Hsd17b7/Hmgcs1/Sc5d/Cdh3/Apob/Fdps/Mvk/Insig1/Tgfb2/Dhcr24/Got1/Snai1/Ldlr/Stard4/Abca1/Ephx2/Nr4a2/Atp8b1/Adh7/Sorl1/Lmf1/Srebf2/Soat1/Vdr/Bmp2/Rdh14/Zeb2/Plpp1/Atp7a/Dhrs4/Isyna1/Gata3/Cyp27a1
Shared	GO:0046165	alcohol biosynthetic process	22	22/825	96/23454	1.79835e-12	5.78798e-10	4.2725e-10	Dhcr7/Fdft1/Pmvk/Lss/Ebp/G6pdx/Nsdhl/Ptk2b/Cyp51/Mvd/Hmgcr/Hsd17b7/Hmgcs1/Sc5d/Apob/Fdps/Mvk/Insig1/Dhcr24/Got1/Vdr/Isyna1
Shared	GO:0007389	pattern specification process	49	49/825	451/23454	2.84525e-12	8.72135e-10	6.43781e-10	Sfrp2/Alx4/Hand2/Hoxd13/Atp6ap2/Hoxd11/Tfap2a/Hoxc10/Daam2/Acvr2b/Hoxd10/Tgfbr2/Dync2li1/Sema3f/Smad6/Foxd1/Hoxc11/Nog/En1/Sim2/Six2/Msx2/Irx3/Snai1/Mafb/Foxf1/Msx1/Rbpj/Hoxc13/Cdon/Rttn/Hoxd12/Fuz/Gdnf/Ror2/Grem2/Nr2f1/Dchs1/Bmp2/Zic2/Ahi1/Six3/Zeb2/Barx1/Mesp2/Ccdc40/Bmp4/Grem1/Ift140
Shared	GO:0035239	tube morphogenesis	46	46/825	407/23454	3.38777e-12	9.91229e-10	7.31693e-10	Cxcl12/Sfrp2/Hand2/Hoxd13/Ntn1/Hoxd11/Tnc/Lgr4/Sox9/Tfap2a/Acvr2b/Tgfbr2/Hlx/Sema3e/Foxd1/Nog/Esr1/Tgfb2/Sox11/Six2/Msx2/Irx3/Etv5/Foxf1/Maged1/Igf1/Rhob/Rbpj/Cthrc1/Egfr/Kif26b/Fuz/Gdnf/Ctsh/Cxcl10/Vdr/Dchs1/Bmp2/Zic2/Epha4/Ahi1/Zeb2/Ccdc40/Bmp4/Grem1/Gata3
Shared	GO:0060485	mesenchyme development	34	34/825	238/23454	3.82466e-12	1.07041e-09	7.90138e-10	Sfrp2/Hand2/Ednrb/Sox9/Tfap2a/Tgfbr2/Wnt10a/Sema3f/Foxd1/Nog/Tgfb2/Sox11/Six2/Tgfb3/Msx2/Snai1/Foxf1/Thbs1/Msx1/Rxra/Rbpj/Fuz/Gdnf/Dchs1/Bmp2/Zic2/Fn1/Zeb2/Bmp4/Fendrr/Amer1/Flna/Grem1/Wnt16
Shared	GO:0048562	embryonic organ morphogenesis	39	39/825	311/23454	6.43437e-12	1.72575e-09	1.27389e-09	Alx4/Hand2/Ntn1/Hoxd11/Sox9/Tfap2a/Hoxd10/Tgfbr2/Hlx/Rarb/Hoxc11/Nog/Whrn/Insig1/Tgfb2/Sox11/Six2/Tgfb3/Mafb/Foxf1/Msx1/Rbpj/Cthrc1/Osr2/Fuz/Pdzd7/Ror2/Wnt9a/Ahi1/Eya4/Six3/Ccdc40/Bmp4/Hmx2/Wdpcp/Sobp/Gata3/Ift140/Naglu
Shared	GO:0006694	steroid biosynthetic process	26	26/825	145/23454	7.31922e-12	1.88455e-09	1.39111e-09	Dhcr7/Fdft1/Sqle/Pmvk/Lss/Ebp/H2-Ke6/Msmo1/G6pdx/Nsdhl/Cyp51/Mvd/Hmgcr/Hsd17b7/Hmgcs1/Sc5d/Apob/Fdps/Mvk/Insig1/Dhcr24/Snai1/Stard4/Igf1/Vdr/Bmp2
Shared	GO:0016049	cell growth	51	51/825	499/23454	1.01245e-11	2.5066e-09	1.85029e-09	Cxcl12/Sfrp2/Fhl1/Postn/Ntn1/Wisp2/Sox9/G6pdx/Ptk2b/Cadm1/Tgfbr2/Flrt3/Sema3f/Nrg1/Sema3g/Slc9a6/Esm1/Fdps/Igfbp4/Esr1/Tgfb2/Enpp1/Il6ra/Tgfb3/Msx1/P3h1/Igf1/Cth/Psmd10/Lpar3/Olfm1/Egfr/Htra1/Osgin1/Igfbp2/Cirbp/Sesn2/Ryk/Dclk1/Cdkn1a/Usp9x/Fn1/Zeb2/Lamb2/Sema7a/Akap6/Ostn/Cacna1a/Grem1/Ndnf/Tnn
Shared	GO:2000027	regulation of organ morphogenesis	30	30/825	195/23454	1.06088e-11	2.52922e-09	1.86699e-09	Sfrp2/Hand2/Hoxd13/Hoxd11/Lgr4/Sox9/Tfap2a/Tgfbr2/Wnt10a/Hoxc11/Nog/Esr1/Tgfb2/Six2/Etv5/Maged1/Msx1/Rxra/Rbpj/Cthrc1/Gdnf/Ror2/Vdr/Bmp2/Ryk/Ahi1/Bmp4/Ntn4/Grem1/Gata3
Shared	GO:0060562	epithelial tube morphogenesis	42	42/825	368/23454	2.19139e-11	5.03785e-09	3.71877e-09	Cxcl12/Sfrp2/Hand2/Ntn1/Hoxd11/Tnc/Lgr4/Sox9/Tfap2a/Tgfbr2/Sema3e/Foxd1/Nog/Esr1/Tgfb2/Sox11/Six2/Msx2/Irx3/Etv5/Foxf1/Maged1/Igf1/Rhob/Rbpj/Cthrc1/Kif26b/Fuz/Gdnf/Ctsh/Cxcl10/Vdr/Dchs1/Bmp2/Zic2/Epha4/Ahi1/Zeb2/Ccdc40/Bmp4/Grem1/Gata3
Shared	GO:0048568	embryonic organ development	48	48/825	477/23454	7.15561e-11	1.5883e-08	1.17243e-08	Alx4/Hand2/Ntn1/Hoxd11/Sox9/Tfap2a/Nsdhl/Tfeb/Hoxd10/Tgfbr2/Hlx/Rarb/Hoxc11/Nog/En1/Whrn/Insig1/Tgfb2/Sox11/Six2/Tgfb3/Snai1/Mafb/Foxf1/Msx1/Rbpj/Cthrc1/Junb/Egfr/Pdgfb/Osr2/Fuz/Pdzd7/Ror2/Gjb5/Wnt9a/Ahi1/Eya4/Six3/Ccdc40/Bmp4/Fendrr/Hmx2/Wdpcp/Sobp/Gata3/Ift140/Naglu
Shared	GO:0072073	kidney epithelium development	24	24/825	140/23454	1.24363e-10	2.66842e-08	1.96974e-08	Hoxd11/Lgr4/Sox9/Bmper/Tshz3/Rarb/Smad6/Foxd1/Nog/Six2/Irx3/Maged1/Smad9/Pdgfb/Kif26b/Gdnf/Dchs1/Bmp2/Epha4/Ahi1/Lamb2/Bmp4/Grem1/Gata3
Shared	GO:0061448	connective tissue development	32	32/825	244/23454	1.59202e-10	3.30575e-08	2.44019e-08	Sfrp2/Hand2/Pitx1/Hoxd11/Sox9/Maf/Tgfbr2/Rarb/Foxd1/Nog/Tgfb2/Six2/Msx2/Snai1/Thbs1/Msx1/Igf1/Smad9/Gdf5/Col27a1/Pdgfb/Osr2/Ror2/Bbs1/Sox5/Wnt9a/Bmp2/Bmp4/Atp7a/Amer1/Adrm1/Grem1
Shared	GO:0072001	renal system development	35	35/825	288/23454	1.8703e-10	3.76222e-08	2.77714e-08	Hoxd11/Lgr4/Sox9/Tfap2a/Bmper/Acvr2b/Tshz3/Rarb/Kirrel3/Smad6/Foxd1/Hoxc11/Nog/Notch3/Tgfb2/Six2/Irx3/Foxf1/Maged1/Smad9/Pdgfb/Kif26b/Osr2/Gdnf/Dchs1/Bmp2/Epha4/Ahi1/Lamb2/Bmp4/Amer1/Wdpcp/Grem1/Gata3/Ift140
Shared	GO:0051216	cartilage development	27	27/825	180/23454	2.05998e-10	4.0182e-08	2.9661e-08	Sfrp2/Hand2/Pitx1/Hoxd11/Sox9/Maf/Tgfbr2/Rarb/Nog/Tgfb2/Six2/Msx2/Snai1/Thbs1/Msx1/Smad9/Gdf5/Col27a1/Osr2/Ror2/Bbs1/Sox5/Wnt9a/Bmp2/Bmp4/Atp7a/Grem1
Shared	GO:0044283	small molecule biosynthetic process	45	45/825	444/23454	2.24997e-10	4.25972e-08	3.14438e-08	Slc1a3/Dhcr7/Fdft1/Pmvk/Lss/Ebp/H2-Ke6/G6pdx/Nsdhl/Ptk2b/Elovl6/Cyp51/Mvd/Hmgcr/Hsd17b7/Hmgcs1/Sc5d/Apob/Fdps/Mvk/Atp2b4/Insig1/Gatm/Pdk4/Dhcr24/Got1/Snai1/Stard4/Hacd4/Cth/Pnpla8/Chst15/Fads1/Fads2/Trib3/Vdr/Bmp2/Sesn2/Decr2/Elovl1/Pla2g4a/Hacd3/Isyna1/Scd2/Cyp1a1
Shared	GO:0001822	kidney development	33	33/825	267/23454	3.98133e-10	7.32223e-08	5.40502e-08	Hoxd11/Lgr4/Sox9/Tfap2a/Bmper/Acvr2b/Tshz3/Rarb/Kirrel3/Smad6/Foxd1/Hoxc11/Nog/Notch3/Tgfb2/Six2/Irx3/Maged1/Smad9/Pdgfb/Kif26b/Osr2/Gdnf/Dchs1/Bmp2/Epha4/Ahi1/Lamb2/Bmp4/Amer1/Wdpcp/Grem1/Gata3
Shared	GO:0048762	mesenchymal cell differentiation	27	27/825	186/23454	4.38295e-10	7.83696e-08	5.78498e-08	Sfrp2/Hand2/Ednrb/Sox9/Tfap2a/Tgfbr2/Wnt10a/Sema3f/Nog/Tgfb2/Sox11/Six2/Tgfb3/Msx2/Snai1/Msx1/Rbpj/Fuz/Gdnf/Bmp2/Fn1/Zeb2/Bmp4/Amer1/Flna/Grem1/Wnt16
Shared	GO:0043583	ear development	30	30/825	227/23454	4.92474e-10	8.56772e-08	6.32441e-08	Ntn1/Sox9/Tfap2a/Maf/Bmper/Hoxa13/Nog/Whrn/Insig1/Tgfb2/Six2/Mafb/Msx1/Igf1/Rbpj/Cthrc1/Atp8b1/Osr2/Pdzd7/Ror2/Dchs1/Bmp2/Ahi1/Eya4/Bmp4/Hmx2/Wdpcp/Sobp/Gata3/Naglu
Shared	GO:0001823	mesonephros development	20	20/825	104/23454	5.278e-10	8.94065e-08	6.59969e-08	Hoxd11/Lgr4/Sox9/Bmper/Tshz3/Rarb/Smad6/Foxd1/Nog/Six2/Maged1/Smad9/Kif26b/Osr2/Gdnf/Dchs1/Bmp2/Bmp4/Grem1/Gata3
Shared	GO:0030198	extracellular matrix organization	28	28/825	201/23454	5.50395e-10	9.08433e-08	6.70575e-08	Antxr1/Sfrp2/Postn/Ero1l/Sox9/Tfap2a/Col18a1/Col5a2/Tgfb2/Foxf1/P3h1/Fscn1/Crispld2/Emilin1/Col27a1/Abi3bp/Noxo1/Fn1/Lamb2/Prdx4/Creb3l1/Ccdc80/Atp7a/Smoc2/Grem1/Ndnf/Kif9/Adamtsl4
Shared	GO:0043062	extracellular structure organization	28	28/825	202/23454	6.18007e-10	9.94527e-08	7.34127e-08	Antxr1/Sfrp2/Postn/Ero1l/Sox9/Tfap2a/Col18a1/Col5a2/Tgfb2/Foxf1/P3h1/Fscn1/Crispld2/Emilin1/Col27a1/Abi3bp/Noxo1/Fn1/Lamb2/Prdx4/Creb3l1/Ccdc80/Atp7a/Smoc2/Grem1/Ndnf/Kif9/Adamtsl4
Shared	GO:0061138	morphogenesis of a branching epithelium	29	29/825	216/23454	6.57875e-10	1.03286e-07	7.62426e-08	Cxcl12/Sfrp2/Hoxd13/Hoxd11/Tnc/Lgr4/Sox9/Tgfbr2/Sema3e/Hoxa13/Foxd1/Nog/Esr1/Six2/Msx2/Etv5/Foxf1/Maged1/Igf1/Rxra/Pdgfb/Gdnf/Ctsh/Vdr/Dchs1/Bmp2/Bmp4/Ntn4/Grem1
Shared	GO:0071772	response to BMP	26	26/825	178/23454	8.02601e-10	1.20147e-07	8.86888e-08	Sfrp2/Bmper/Acvr2b/Hoxa13/Smad6/Foxd1/Nog/Gdf15/Tgfb2/Sox11/Tgfb3/Msx2/Msx1/Chrdl1/Rbpj/Smad9/Gdf5/Htra1/Ror2/Grem2/Bmp2/Usp9x/Bmp4/Grem1/Gata3/Vsir
Shared	GO:0071773	cellular response to BMP stimulus	26	26/825	178/23454	8.02601e-10	1.20147e-07	8.86888e-08	Sfrp2/Bmper/Acvr2b/Hoxa13/Smad6/Foxd1/Nog/Gdf15/Tgfb2/Sox11/Tgfb3/Msx2/Msx1/Chrdl1/Rbpj/Smad9/Gdf5/Htra1/Ror2/Grem2/Bmp2/Usp9x/Bmp4/Grem1/Gata3/Vsir
Shared	GO:1905330	regulation of morphogenesis of an epithelium	20	20/825	107/23454	8.94849e-10	1.30912e-07	9.66351e-08	Sfrp2/Hoxd13/Lgr4/Sox9/Nog/Esr1/Six2/Etv5/Maged1/Rxra/Cthrc1/Gdnf/Ror2/Cxcl10/Ryk/Ahi1/Bmp4/Ntn4/Grem1/Gata3
Shared	GO:0090596	sensory organ morphogenesis	34	34/825	291/23454	9.69253e-10	1.38646e-07	1.02344e-07	Ntn1/Sox9/Tfap2a/Col8a2/Rarb/Nog/Whrn/Col5a2/Insig1/Sox11/Six2/Irx5/Mafb/Msx1/Cthrc1/Hoxc13/Cdon/Pdgfb/Osr2/Pdzd7/Rorb/Ror2/Bcar3/Ahi1/Eya4/Six3/Prox2/Bmp4/Hmx2/Wdpcp/Bak1/Sobp/Gata3/Naglu
Shared	GO:0030509	BMP signaling pathway	25	25/825	167/23454	1.00331e-09	1.40399e-07	1.03638e-07	Sfrp2/Bmper/Acvr2b/Hoxa13/Smad6/Foxd1/Nog/Gdf15/Tgfb2/Sox11/Tgfb3/Msx2/Msx1/Chrdl1/Rbpj/Smad9/Gdf5/Htra1/Ror2/Grem2/Bmp2/Usp9x/Bmp4/Grem1/Vsir
Shared	GO:0003197	endocardial cushion development	13	13/825	42/23454	1.14063e-09	1.56218e-07	1.15315e-07	Sox9/Tgfbr2/Nog/Tgfb2/Msx2/Snai1/Foxf1/Thbs1/Msx1/Rbpj/Dchs1/Bmp2/Bmp4
Shared	GO:2000147	positive regulation of cell motility	44	44/825	455/23454	1.56457e-09	2.09815e-07	1.54878e-07	Cxcl12/Gas6/Mmp2/Postn/Ntn1/Sox9/Tfap2a/Ccl2/Ptk2b/Enpp2/Tgfbr2/Amot/Col18a1/Ppbp/Tgfb2/Serpine1/Pak3/Snai1/Foxf1/Thbs1/Igf1/Rhob/Lamb1/Egfr/Cd274/Pdgfb/Cemip/Aoc3/Cmklr1/Ror2/Ctsh/Cxcl10/Bmp2/Wnt5b/Cxcl5/Dapk2/Onecut2/Fn1/Prkce/Bmp4/Atp7a/Flna/Gata3/Sparc
Shared	GO:0030335	positive regulation of cell migration	43	43/825	440/23454	1.74577e-09	2.29338e-07	1.69289e-07	Cxcl12/Gas6/Mmp2/Postn/Sox9/Tfap2a/Ccl2/Ptk2b/Enpp2/Tgfbr2/Amot/Col18a1/Ppbp/Tgfb2/Serpine1/Pak3/Snai1/Foxf1/Thbs1/Igf1/Rhob/Lamb1/Egfr/Cd274/Pdgfb/Cemip/Aoc3/Cmklr1/Ror2/Ctsh/Cxcl10/Bmp2/Wnt5b/Cxcl5/Dapk2/Onecut2/Fn1/Prkce/Bmp4/Atp7a/Flna/Gata3/Sparc
Shared	GO:0042733	embryonic digit morphogenesis	16	16/825	70/23454	1.99595e-09	2.5533e-07	1.88476e-07	Sfrp2/Alx4/Hand2/Hoxd13/Hoxd11/Hoxc11/Nog/Msx2/Msx1/Hoxd12/Osr2/Fuz/Ror2/Bmp4/Wdpcp/Ift140
Shared	GO:0001657	ureteric bud development	19	19/825	101/23454	2.10229e-09	2.5533e-07	1.88476e-07	Hoxd11/Lgr4/Sox9/Bmper/Tshz3/Rarb/Smad6/Foxd1/Nog/Six2/Maged1/Smad9/Kif26b/Gdnf/Dchs1/Bmp2/Bmp4/Grem1/Gata3
Shared	GO:0072163	mesonephric epithelium development	19	19/825	101/23454	2.10229e-09	2.5533e-07	1.88476e-07	Hoxd11/Lgr4/Sox9/Bmper/Tshz3/Rarb/Smad6/Foxd1/Nog/Six2/Maged1/Smad9/Kif26b/Gdnf/Dchs1/Bmp2/Bmp4/Grem1/Gata3
Shared	GO:0072164	mesonephric tubule development	19	19/825	101/23454	2.10229e-09	2.5533e-07	1.88476e-07	Hoxd11/Lgr4/Sox9/Bmper/Tshz3/Rarb/Smad6/Foxd1/Nog/Six2/Maged1/Smad9/Kif26b/Gdnf/Dchs1/Bmp2/Bmp4/Grem1/Gata3
Shared	GO:0051272	positive regulation of cellular component movement	44	44/825	467/23454	3.48716e-09	4.15682e-07	3.06843e-07	Cxcl12/Gas6/Mmp2/Postn/Ntn1/Sox9/Tfap2a/Ccl2/Ptk2b/Enpp2/Tgfbr2/Amot/Col18a1/Ppbp/Tgfb2/Serpine1/Pak3/Snai1/Foxf1/Thbs1/Igf1/Rhob/Lamb1/Egfr/Cd274/Pdgfb/Cemip/Aoc3/Cmklr1/Ror2/Ctsh/Cxcl10/Bmp2/Wnt5b/Cxcl5/Dapk2/Onecut2/Fn1/Prkce/Bmp4/Atp7a/Flna/Gata3/Sparc
Shared	GO:0001763	morphogenesis of a branching structure	29	29/825	234/23454	4.30684e-09	5.04056e-07	3.72078e-07	Cxcl12/Sfrp2/Hoxd13/Hoxd11/Tnc/Lgr4/Sox9/Tgfbr2/Sema3e/Hoxa13/Foxd1/Nog/Esr1/Six2/Msx2/Etv5/Foxf1/Maged1/Igf1/Rxra/Pdgfb/Gdnf/Ctsh/Vdr/Dchs1/Bmp2/Bmp4/Ntn4/Grem1
Shared	GO:0043410	positive regulation of MAPK cascade	43	43/825	455/23454	4.80521e-09	5.52342e-07	4.0772e-07	Gas6/Hand2/Ccl7/St5/Ccl2/Ptk2b/Bmper/Hmgcr/Atp6ap1/Shc2/Cd24a/Cdk10/Igfbp4/Esr1/Tgfb2/Il6ra/Pde5a/Tgfb3/Xdh/Map3k9/Ptpn1/Il11/Thbs1/Maged1/Igf1/Lpar3/Cdon/Peli2/Egfr/Pdgfb/Htr2a/Ror2/Bmp2/Ryk/Epha4/Il1rn/Zeb2/Prkce/Bmp4/Sema7a/Ptpn22/Wnt16/Nod1
Shared	GO:0001656	metanephros development	17	17/825	85/23454	5.56652e-09	6.28626e-07	4.64031e-07	Hoxd11/Lgr4/Sox9/Tfap2a/Tshz3/Foxd1/Hoxc11/Six2/Irx3/Pdgfb/Kif26b/Osr2/Gdnf/Lamb2/Bmp4/Grem1/Gata3
Shared	GO:0003002	regionalization	37	37/825	361/23454	6.74974e-09	7.49105e-07	5.52964e-07	Sfrp2/Alx4/Hoxd13/Atp6ap2/Hoxd11/Hoxc10/Acvr2b/Hoxd10/Sema3f/Smad6/Foxd1/Hoxc11/Nog/En1/Six2/Msx2/Irx3/Snai1/Mafb/Foxf1/Msx1/Rbpj/Hoxc13/Cdon/Fuz/Gdnf/Ror2/Grem2/Nr2f1/Bmp2/Six3/Zeb2/Barx1/Mesp2/Bmp4/Grem1/Ift140
Shared	GO:0048705	skeletal system morphogenesis	29	29/825	239/23454	7.00132e-09	7.63856e-07	5.63853e-07	Sfrp2/Alx4/Mmp2/Hoxd11/Sox9/Tfap2a/Acvr2b/Hoxd10/Tgfbr2/Rarb/Hoxc11/Nog/Insig1/Tgfb2/Sox11/Six2/Tgfb3/Msx2/Thbs1/Msx1/Col27a1/Osr2/Fuz/Ror2/Wnt9a/Ryk/Bmp4/Grem1/Ift140
Shared	GO:0072078	nephron tubule morphogenesis	16	16/825	77/23454	8.74162e-09	9.3783e-07	6.92275e-07	Hoxd11/Lgr4/Sox9/Foxd1/Nog/Six2/Irx3/Maged1/Kif26b/Gdnf/Dchs1/Bmp2/Ahi1/Bmp4/Grem1/Gata3
Shared	GO:0040017	positive regulation of locomotion	44	44/825	485/23454	1.09325e-08	1.15365e-06	8.51588e-07	Cxcl12/Gas6/Mmp2/Postn/Ntn1/Sox9/Tfap2a/Ccl2/Ptk2b/Enpp2/Tgfbr2/Amot/Col18a1/Ppbp/Tgfb2/Serpine1/Pak3/Snai1/Foxf1/Thbs1/Igf1/Rhob/Lamb1/Egfr/Cd274/Pdgfb/Cemip/Aoc3/Cmklr1/Ror2/Ctsh/Cxcl10/Bmp2/Wnt5b/Cxcl5/Dapk2/Onecut2/Fn1/Prkce/Bmp4/Atp7a/Flna/Gata3/Sparc
Shared	GO:0030510	regulation of BMP signaling pathway	17	17/825	89/23454	1.1581e-08	1.20237e-06	8.87548e-07	Sfrp2/Bmper/Hoxa13/Smad6/Foxd1/Nog/Sox11/Msx2/Msx1/Chrdl1/Rbpj/Gdf5/Htra1/Grem2/Bmp4/Grem1/Vsir
Shared	GO:0072088	nephron epithelium morphogenesis	16	16/825	79/23454	1.29139e-08	1.31947e-06	9.7399e-07	Hoxd11/Lgr4/Sox9/Foxd1/Nog/Six2/Irx3/Maged1/Kif26b/Gdnf/Dchs1/Bmp2/Ahi1/Bmp4/Grem1/Gata3
Shared	GO:0045860	positive regulation of protein kinase activity	38	38/825	388/23454	1.46025e-08	1.46869e-06	1.08414e-06	Vldlr/Gas6/Ptk2b/Acvr2b/Tgfbr2/Shc2/Nrg1/Cd24a/Atp2b4/Tgfb2/Il6ra/Pde5a/Tgfb3/Map3k9/Ptpn1/Thbs1/Maged1/Igf1/Psmd10/Lpar3/Ripk3/Egfr/Pdgfb/Cemip/Htr2a/Ror2/Bmp2/Lrp8/Epha4/Cdkn1a/Tom1l1/Il1rn/Zeb2/Ccnd2/Bmp4/Akap6/Tsacc/Grem1
Shared	GO:0060348	bone development	25	25/825	190/23454	1.49318e-08	1.47871e-06	1.09153e-06	Sfrp2/Hoxd11/Sox9/Tfap2a/Cadm1/Tgfbr2/Lrrc17/Atp6ap1/Rarb/Insig1/Msx2/Thbs1/Msx1/P3h1/Igf1/Smad9/Col27a1/Osr2/Fam20c/Dchs1/Bmp2/Bmp4/Amer1/Grem1/Sparc
Shared	GO:0072028	nephron morphogenesis	16	16/825	80/23454	1.56209e-08	1.52352e-06	1.12461e-06	Hoxd11/Lgr4/Sox9/Foxd1/Nog/Six2/Irx3/Maged1/Kif26b/Gdnf/Dchs1/Bmp2/Ahi1/Bmp4/Grem1/Gata3
Shared	GO:0072006	nephron development	21	21/825	138/23454	1.61438e-08	1.551e-06	1.1449e-06	Hoxd11/Lgr4/Sox9/Tfap2a/Kirrel3/Foxd1/Nog/Notch3/Six2/Irx3/Maged1/Pdgfb/Kif26b/Gdnf/Dchs1/Bmp2/Ahi1/Lamb2/Bmp4/Grem1/Gata3
Shared	GO:0030278	regulation of ossification	27	27/825	220/23454	1.80848e-08	1.71193e-06	1.26369e-06	Sfrp2/Hand2/Sox9/Tfap2a/Ptk2b/Acvr2b/Atp6ap1/Smad6/Nog/Enpp1/Sox11/Six2/Msx2/P3h1/Igf1/Rbpj/Cthrc1/Osr2/Fam20c/Rorb/Bmp2/Creb3l1/Bmp4/Rsad2/Ostn/Grem1/Tnn
Shared	GO:0048732	gland development	40	40/825	426/23454	1.98547e-08	1.83617e-06	1.3554e-06	Hand2/Mmp2/Hoxd13/Ntn1/Pitx1/Tnc/Sox9/Plag1/Cadm1/Tgfbr2/Wnt10a/Hlx/Hoxa13/Nog/Aacs/Esr1/Tgfb3/Xdh/Msx2/Etv5/Mafb/Foxf1/Msx1/Igf1/Rxra/Rbpj/Ripk3/Egfr/Foxa3/Pdgfb/Msn/Vdr/Bmp2/Six3/Onecut2/Ccdc40/Bmp4/Ntn4/Adrm1/Gata3
Shared	GO:0048754	branching morphogenesis of an epithelial tube	24	24/825	179/23454	1.99676e-08	1.83617e-06	1.3554e-06	Cxcl12/Sfrp2/Hoxd11/Tnc/Lgr4/Sox9/Tgfbr2/Sema3e/Foxd1/Nog/Esr1/Six2/Msx2/Etv5/Foxf1/Maged1/Igf1/Gdnf/Ctsh/Vdr/Dchs1/Bmp2/Bmp4/Grem1
Shared	GO:0061333	renal tubule morphogenesis	16	16/825	83/23454	2.71508e-08	2.46154e-06	1.81703e-06	Hoxd11/Lgr4/Sox9/Foxd1/Nog/Six2/Irx3/Maged1/Kif26b/Gdnf/Dchs1/Bmp2/Ahi1/Bmp4/Grem1/Gata3
Shared	GO:0048839	inner ear development	25	25/825	197/23454	3.10789e-08	2.77854e-06	2.05102e-06	Ntn1/Sox9/Tfap2a/Maf/Bmper/Hoxa13/Whrn/Insig1/Tgfb2/Mafb/Igf1/Rbpj/Cthrc1/Atp8b1/Pdzd7/Ror2/Dchs1/Bmp2/Ahi1/Bmp4/Hmx2/Wdpcp/Sobp/Gata3/Naglu
Shared	GO:0060993	kidney morphogenesis	17	17/825	95/23454	3.21656e-08	2.8363e-06	2.09367e-06	Hoxd11/Lgr4/Sox9/Tshz3/Foxd1/Nog/Six2/Irx3/Maged1/Kif26b/Gdnf/Dchs1/Bmp2/Ahi1/Bmp4/Grem1/Gata3
Shared	GO:0035136	forelimb morphogenesis	12	12/825	45/23454	3.27263e-08	2.84675e-06	2.10137e-06	Cacna1c/Alx4/Hoxd11/Tfap2a/Hoxd10/Hoxa13/En1/Msx2/Msx1/Gdf5/Osr2/Wnt9a
Shared	GO:0072009	nephron epithelium development	18	18/825	107/23454	3.46972e-08	2.97795e-06	2.19822e-06	Hoxd11/Lgr4/Sox9/Foxd1/Nog/Six2/Irx3/Maged1/Pdgfb/Kif26b/Gdnf/Dchs1/Bmp2/Ahi1/Lamb2/Bmp4/Grem1/Gata3
Shared	GO:0071900	regulation of protein serine/threonine kinase activity	38	38/825	401/23454	3.52299e-08	2.98388e-06	2.2026e-06	Sfrp2/Prkar1b/Dusp10/Ptk2b/Hmgcr/Shc2/Cd24a/Atp2b4/Pde5a/Tgfb3/Map3k9/Ptpn1/Thbs1/Maged1/Igf1/Psmd10/Lpar3/Egfr/Pdgfb/Cemip/Sorl1/Htr2a/Ror2/Trib3/Bmp2/Sesn2/Rgs2/Epha4/Inca1/Cdkn1a/Il1rn/Zeb2/Ccnd2/Bmp4/Akap6/Ptpn22/Prkar2a/Spred3
Shared	GO:0072593	reactive oxygen species metabolic process	28	28/825	244/23454	4.29323e-08	3.54786e-06	2.61891e-06	Klf4/Hk2/Tfap2a/G6pdx/Ptk2b/Klf2/Sod3/Tgfbr2/Atp2b4/Esr1/Pdk4/Immp2l/Xdh/Itgb2/Thbs1/Igf1/Zfp13/Ripk3/Egfr/Pdgfb/Noxo1/Sesn2/Cdkn1a/Prdx4/Atp7a/H2-M3/Pdk3/Cyp1a1
Shared	GO:0055123	digestive system development	20	20/825	133/23454	4.33534e-08	3.54786e-06	2.61891e-06	Sfrp2/Alx4/Hoxd13/Ednrb/Lgr4/Acvr2b/Hlx/Rarb/Sox11/Six2/Foxf1/Igf1/Egfr/Dchs1/Ahi1/Yipf6/Barx1/Ccdc40/Bmp4/Wdpcp
Shared	GO:0003203	endocardial cushion morphogenesis	10	10/825	30/23454	4.35422e-08	3.54786e-06	2.61891e-06	Sox9/Tgfbr2/Nog/Tgfb2/Msx2/Snai1/Msx1/Rbpj/Dchs1/Bmp2
Shared	GO:0072210	metanephric nephron development	11	11/825	38/23454	4.81545e-08	3.87463e-06	2.86012e-06	Lgr4/Sox9/Tfap2a/Foxd1/Six2/Pdgfb/Kif26b/Gdnf/Lamb2/Bmp4/Grem1
Shared	GO:0048771	tissue remodeling	23	23/825	174/23454	5.13583e-08	4.0814e-06	3.01275e-06	Hand2/Mmp2/Lgr4/Ctsk/Ptk2b/Acvr2b/Atp6ap1/Cd24a/Pdk4/Tgfb2/Enpp1/Xdh/Igf1/Rbpj/Cthrc1/Syt7/Egfr/Vdr/Atp7a/Flna/Bak1/Grem1/Wnt16
Shared	GO:0001503	ossification	37	37/825	393/23454	6.30271e-08	4.94763e-06	3.65217e-06	Sfrp2/Hand2/Mmp2/Tnc/Lgr4/Sox9/Tfap2a/Ptk2b/Acvr2b/Lrrc17/Atp6ap1/Smad6/Nog/Enpp1/Sox11/Six2/Msx2/P3h1/Igf1/Chrdl1/Rbpj/Cthrc1/Bcap29/Junb/Osr2/Fam20c/Rorb/Dchs1/Bmp2/Rdh14/Creb3l1/Bmp4/Sema7a/Rsad2/Ostn/Grem1/Tnn
Shared	GO:0060560	developmental growth involved in morphogenesis	27	27/825	235/23454	7.27486e-08	5.64196e-06	4.16471e-06	Cxcl12/Sfrp2/Hoxd13/Postn/Ntn1/Tnc/Sox9/Cadm1/Tgfbr2/Flrt3/Sema3f/Nrg1/Sema3g/Slc9a6/Esr1/Lpar3/Olfm1/Kif26b/Ryk/Dclk1/Usp9x/Fn1/Zeb2/Lamb2/Bmp4/Sema7a/Ostn
Shared	GO:0060675	ureteric bud morphogenesis	14	14/825	68/23454	8.39912e-08	6.43632e-06	4.75108e-06	Hoxd11/Lgr4/Sox9/Foxd1/Nog/Six2/Maged1/Kif26b/Gdnf/Dchs1/Bmp2/Bmp4/Grem1/Gata3
Shared	GO:0009952	anterior/posterior pattern specification	26	26/825	223/23454	9.42285e-08	7.13587e-06	5.26746e-06	Sfrp2/Alx4/Hoxd13/Atp6ap2/Hoxd11/Hoxc10/Acvr2b/Hoxd10/Hoxc11/Nog/En1/Six2/Msx2/Foxf1/Msx1/Rbpj/Hoxc13/Cdon/Fuz/Ror2/Bmp2/Six3/Zeb2/Barx1/Mesp2/Bmp4
Shared	GO:0072171	mesonephric tubule morphogenesis	14	14/825	69/23454	1.01991e-07	7.63392e-06	5.63511e-06	Hoxd11/Lgr4/Sox9/Foxd1/Nog/Six2/Maged1/Kif26b/Gdnf/Dchs1/Bmp2/Bmp4/Grem1/Gata3
Shared	GO:0003007	heart morphogenesis	28	28/825	255/23454	1.09957e-07	8.13553e-06	6.00538e-06	Sfrp2/Hand2/Tpm1/Sox9/Tfap2a/Ephb4/Tgfbr2/Rarb/Smad6/Nog/Tgfb2/Sox11/Msx2/Snai1/Foxf1/Thbs1/Msx1/Rxra/Rbpj/Dchs1/Bmp2/Ahi1/Mesp2/Ccdc40/Bmp4/Flna/Gata3/Wnt16
Shared	GO:0090092	regulation of transmembrane receptor protein serine/threonine kinase signaling pathway	25	25/825	211/23454	1.21199e-07	8.81534e-06	6.50719e-06	Sfrp2/Bmper/Acvr2b/Hoxa13/Smad6/Foxd1/Nog/Gdf15/Tgfb2/Sox11/Tgfb3/Msx2/Thbs1/Msx1/Chrdl1/Rbpj/Gdf5/Htra1/Grem2/Bmp2/Zic2/Onecut2/Bmp4/Grem1/Vsir
Shared	GO:0060740	prostate gland epithelium morphogenesis	10	10/825	33/23454	1.21884e-07	8.81534e-06	6.50719e-06	Mmp2/Hoxd13/Tnc/Sox9/Hoxa13/Nog/Esr1/Igf1/Rxra/Bmp4
Shared	GO:0090287	regulation of cellular response to growth factor stimulus	27	27/825	242/23454	1.33383e-07	9.53987e-06	7.04201e-06	Sfrp2/Bmper/Hoxa13/Smad6/Foxd1/Slc9a6/Nog/Sox11/Tgfb3/Xdh/Ptpn1/Msx2/Thbs1/Msx1/Chrdl1/Rbpj/Gdf5/Pdgfb/Htra1/Fuz/Fam20c/Grem2/Onecut2/Bmp4/Grem1/Gata3/Vsir
Shared	GO:0033674	positive regulation of kinase activity	38	38/825	423/23454	1.41683e-07	1.00221e-05	7.398e-06	Vldlr/Gas6/Ptk2b/Acvr2b/Tgfbr2/Shc2/Nrg1/Cd24a/Atp2b4/Tgfb2/Il6ra/Pde5a/Tgfb3/Map3k9/Ptpn1/Thbs1/Maged1/Igf1/Psmd10/Lpar3/Ripk3/Egfr/Pdgfb/Cemip/Htr2a/Ror2/Bmp2/Lrp8/Epha4/Cdkn1a/Tom1l1/Il1rn/Zeb2/Ccnd2/Bmp4/Akap6/Tsacc/Grem1
Shared	GO:0042471	ear morphogenesis	19	19/825	130/23454	1.49231e-07	1.04413e-05	7.7074e-06	Ntn1/Sox9/Tfap2a/Nog/Whrn/Insig1/Six2/Mafb/Msx1/Cthrc1/Osr2/Pdzd7/Ror2/Eya4/Hmx2/Wdpcp/Sobp/Gata3/Naglu
Shared	GO:0061035	regulation of cartilage development	13	13/825	61/23454	1.58244e-07	1.09529e-05	8.08503e-06	Hoxd11/Sox9/Maf/Rarb/Nog/Tgfb2/Six2/Gdf5/Sox5/Wnt9a/Bmp2/Bmp4/Grem1
Shared	GO:0051347	positive regulation of transferase activity	42	42/825	496/23454	1.61637e-07	1.10687e-05	8.17052e-06	Vldlr/Gas6/Klf4/Ptk2b/Acvr2b/Tgfbr2/Shc2/Nrg1/Cd24a/Atp2b4/Tgfb2/Il6ra/Pde5a/Tgfb3/Map3k9/Ptpn1/Thbs1/Maged1/Igf1/Psmd10/Lpar3/Ripk3/Egfr/Pdgfb/Cemip/Sorl1/Htr2a/Ror2/Trib3/Bmp2/Lrp8/Epha4/Cdkn1a/Tom1l1/Il1rn/Dscc1/Zeb2/Ccnd2/Bmp4/Akap6/Tsacc/Grem1
Shared	GO:0060512	prostate gland morphogenesis	10	10/825	34/23454	1.67243e-07	1.1332e-05	8.36491e-06	Mmp2/Hoxd13/Tnc/Sox9/Hoxa13/Nog/Esr1/Igf1/Rxra/Bmp4
Shared	GO:0072080	nephron tubule development	16	16/825	95/23454	1.95502e-07	1.31088e-05	9.67648e-06	Hoxd11/Lgr4/Sox9/Foxd1/Nog/Six2/Irx3/Maged1/Kif26b/Gdnf/Dchs1/Bmp2/Ahi1/Bmp4/Grem1/Gata3
Shared	GO:0022612	gland morphogenesis	20	20/825	146/23454	2.09628e-07	1.39111e-05	1.02687e-05	Mmp2/Hoxd13/Ntn1/Tnc/Sox9/Plag1/Tgfbr2/Hoxa13/Nog/Esr1/Msx2/Etv5/Igf1/Rxra/Egfr/Pdgfb/Msn/Vdr/Bmp4/Ntn4
Shared	GO:0009611	response to wounding	38	38/825	430/23454	2.15333e-07	1.41439e-05	1.04405e-05	Slc1a3/Gas6/Mmp2/Klf4/Tpm1/Tnc/Ccl2/Anxa8/Flrt3/Hmgcr/Gp1bb/Nog/Dpysl3/Tgfb2/Serpine1/Msx2/Foxf1/Thbs1/Igf1/Syt7/Egfr/Slc7a11/Pdgfb/Pik3cb/Tfpi/Gdnf/Fkbp1b/Epha4/Fn1/Scara5/Lamb2/Prkce/Atp7a/Flna/Adamts18/Ndnf/Procr/Lbh
Shared	GO:0035115	embryonic forelimb morphogenesis	10	10/825	35/23454	2.26784e-07	1.47456e-05	1.08847e-05	Cacna1c/Alx4/Hoxd11/Tfap2a/Hoxa13/En1/Msx2/Msx1/Osr2/Wnt9a
Shared	GO:0001654	eye development	35	35/825	380/23454	2.42586e-07	1.56153e-05	1.15267e-05	Cacna1c/Klf4/Sox9/Tfap2a/Maf/Acvr2b/Tgfbr2/Col8a2/Rarb/Col5a2/Nhs/Tgfb2/Sox11/Irx5/Chrdl1/Rxra/Cdon/Egfr/Atf6/Pdgfb/Osr2/Rorb/Bcar3/Ahi1/Six3/Prox2/Zeb2/Lamb2/Bmp4/Wdpcp/Bak1/Gata3/Adamts18/Ift140/Naglu
Shared	GO:0002062	chondrocyte differentiation	16	16/825	97/23454	2.63119e-07	1.67693e-05	1.23785e-05	Sfrp2/Hoxd11/Sox9/Maf/Tgfbr2/Rarb/Six2/Msx2/Gdf5/Col27a1/Osr2/Sox5/Wnt9a/Bmp2/Bmp4/Grem1
Shared	GO:0060688	regulation of morphogenesis of a branching structure	13	13/825	64/23454	2.87224e-07	1.81261e-05	1.33801e-05	Hoxd13/Lgr4/Sox9/Nog/Esr1/Six2/Etv5/Maged1/Rxra/Gdnf/Bmp4/Ntn4/Grem1
Shared	GO:0060317	cardiac epithelial to mesenchymal transition	9	9/825	28/23454	2.98655e-07	1.8485e-05	1.3645e-05	Tgfbr2/Nog/Tgfb2/Msx2/Snai1/Msx1/Rbpj/Bmp2/Wnt16
Shared	GO:0061217	regulation of mesonephros development	9	9/825	28/23454	2.98655e-07	1.8485e-05	1.3645e-05	Lgr4/Sox9/Nog/Six2/Maged1/Gdnf/Bmp4/Grem1/Gata3
Shared	GO:0048608	reproductive structure development	38	38/825	436/23454	3.05579e-07	1.87334e-05	1.38284e-05	Sfrp2/Mmp2/Hoxd13/Tnc/Lgr4/Sox9/Nsdhl/Plag1/Tfeb/Hoxa13/Nog/Gjb3/Esr1/Tgfb2/Immp2l/Dhcr24/Serpine1/Snai1/Pcyt1b/Igf1/Rxra/Rbpj/Junb/Egfr/Pdgfb/Htra1/Tex15/Ror2/Gjb5/Fosl1/Lhx8/Prdx4/Bmp4/Pla2g4a/Klhl32/Adrm1/Bak1/Gata3
Shared	GO:0007178	transmembrane receptor protein serine/threonine kinase signaling pathway	32	32/825	334/23454	3.29617e-07	2.00165e-05	1.47755e-05	Ltbp4/Sfrp2/Ccl2/Bmper/Acvr2b/Tgfbr2/Hoxa13/Smad6/Foxd1/Nog/Gdf15/Tgfb2/Sox11/Tgfb3/Msx2/Thbs1/Msx1/Chrdl1/Rbpj/Smad9/Gdf5/Htra1/Gdnf/Ror2/Grem2/Bmp2/Zic2/Usp9x/Onecut2/Bmp4/Grem1/Vsir
Shared	GO:0061458	reproductive system development	38	38/825	440/23454	3.84205e-07	2.31133e-05	1.70615e-05	Sfrp2/Mmp2/Hoxd13/Tnc/Lgr4/Sox9/Nsdhl/Plag1/Tfeb/Hoxa13/Nog/Gjb3/Esr1/Tgfb2/Immp2l/Dhcr24/Serpine1/Snai1/Pcyt1b/Igf1/Rxra/Rbpj/Junb/Egfr/Pdgfb/Htra1/Tex15/Ror2/Gjb5/Fosl1/Lhx8/Prdx4/Bmp4/Pla2g4a/Klhl32/Adrm1/Bak1/Gata3
Shared	GO:0008299	isoprenoid biosynthetic process	9	9/825	29/23454	4.19563e-07	2.50067e-05	1.84591e-05	Fdft1/Pmvk/Idi1/Mvd/Hmgcr/Hmgcs1/Fdps/Mvk/Cyp1a1
Shared	GO:0061326	renal tubule development	16	16/825	101/23454	4.65406e-07	2.73477e-05	2.01871e-05	Hoxd11/Lgr4/Sox9/Foxd1/Nog/Six2/Irx3/Maged1/Kif26b/Gdnf/Dchs1/Bmp2/Ahi1/Bmp4/Grem1/Gata3
Shared	GO:0003272	endocardial cushion formation	8	8/825	22/23454	4.67336e-07	2.73477e-05	2.01871e-05	Tgfbr2/Nog/Tgfb2/Msx2/Snai1/Msx1/Rbpj/Dchs1
Shared	GO:0072132	mesenchyme morphogenesis	11	11/825	47/23454	5.21945e-07	2.99979e-05	2.21434e-05	Sox9/Tgfbr2/Nog/Tgfb2/Msx2/Snai1/Foxf1/Msx1/Rbpj/Dchs1/Bmp2
Shared	GO:1905207	regulation of cardiocyte differentiation	11	11/825	47/23454	5.21945e-07	2.99979e-05	2.21434e-05	G6pdx/Nrg1/Fdps/Tgfb2/Igf1/Rbpj/Egfr/Bmp2/Bmp4/Akap6/Grem1
Shared	GO:0048588	developmental cell growth	24	24/825	215/23454	6.50537e-07	3.70576e-05	2.73547e-05	Cxcl12/Postn/Ntn1/Sox9/G6pdx/Tgfbr2/Flrt3/Sema3f/Nrg1/Sema3g/Slc9a6/Fdps/Igf1/Lpar3/Olfm1/Ryk/Dclk1/Usp9x/Fn1/Zeb2/Lamb2/Sema7a/Akap6/Ostn
Shared	GO:0048704	embryonic skeletal system morphogenesis	16	16/825	104/23454	7.0006e-07	3.94029e-05	2.90859e-05	Alx4/Hoxd11/Tfap2a/Hoxd10/Tgfbr2/Hoxc11/Nog/Tgfb2/Sox11/Six2/Tgfb3/Osr2/Fuz/Wnt9a/Bmp4/Ift140
Shared	GO:0043405	regulation of MAP kinase activity	28	28/825	279/23454	7.03951e-07	3.94029e-05	2.90859e-05	Sfrp2/Dusp10/Ptk2b/Hmgcr/Shc2/Cd24a/Pde5a/Tgfb3/Map3k9/Ptpn1/Thbs1/Maged1/Igf1/Lpar3/Egfr/Pdgfb/Sorl1/Htr2a/Ror2/Trib3/Bmp2/Rgs2/Epha4/Il1rn/Zeb2/Bmp4/Ptpn22/Spred3
Shared	GO:0003198	epithelial to mesenchymal transition involved in endocardial cushion formation	7	7/825	17/23454	9.27873e-07	5.14889e-05	3.80074e-05	Tgfbr2/Nog/Tgfb2/Msx2/Snai1/Msx1/Rbpj
Shared	GO:0048565	digestive tract development	17	17/825	120/23454	1.04767e-06	5.76399e-05	4.25479e-05	Sfrp2/Alx4/Hoxd13/Ednrb/Lgr4/Acvr2b/Hlx/Rarb/Sox11/Six2/Foxf1/Egfr/Dchs1/Ahi1/Yipf6/Ccdc40/Bmp4
Shared	GO:0001667	ameboidal-type cell migration	31	31/825	335/23454	1.06072e-06	5.78633e-05	4.27127e-05	Cxcl12/Hand2/Klf4/Ednrb/Sox9/Ptk2b/Bmper/Ephb4/Enpp2/Tgfbr2/Sema3f/Pfn2/Amot/Tgfb2/Serpine1/Pak3/Itgb2/Thbs1/Rhob/Pdgfb/Gdnf/Ctsh/Fn1/Zeb2/Prkce/Mesp2/Bmp4/Wdpcp/Grem1/Gata3/Sparc
Shared	GO:0035265	organ growth	21	21/825	178/23454	1.311e-06	7.09153e-05	5.23473e-05	Cacna1c/Sox9/G6pdx/Plag1/Acvr2b/Tgfbr2/Hlx/Rarb/Fdps/Nog/Esr1/Tgfb2/Msx2/Tenm4/Thbs1/Igf1/Rxra/Rbpj/Col27a1/Akap6/Ostn
Shared	GO:0045444	fat cell differentiation	24	24/825	224/23454	1.36524e-06	7.32336e-05	5.40586e-05	Sfrp2/Ero1l/Klf4/Dusp10/Zbtb7c/Smad6/Lpin1/Insig1/Enpp1/Fabp4/Arxes2/Msx2/Igf1/Dlk2/Nr4a2/Htr2a/Cmklr1/Bbs1/Trib3/Bmp2/Wnt5b/Rgs2/Aldh6a1/Gata3
Shared	GO:0001658	branching involved in ureteric bud morphogenesis	12	12/825	62/23454	1.41947e-06	7.47053e-05	5.5145e-05	Hoxd11/Lgr4/Sox9/Foxd1/Nog/Six2/Maged1/Gdnf/Dchs1/Bmp2/Bmp4/Grem1
Shared	GO:0051147	regulation of muscle cell differentiation	21	21/825	179/23454	1.43698e-06	7.47053e-05	5.5145e-05	Cxcl12/Sox9/G6pdx/Tshz3/Nrg1/Fdps/Gdf15/Boc/Il4ra/Foxf1/Msx1/Igf1/Rbpj/Cth/Cdon/Pdgfb/Cxcl10/Bmp2/Bmp4/Akap6/Grem1
Shared	GO:0061037	negative regulation of cartilage development	8	8/825	25/23454	1.4391e-06	7.47053e-05	5.5145e-05	Sox9/Rarb/Nog/Tgfb2/Gdf5/Wnt9a/Bmp4/Grem1
Shared	GO:0061213	positive regulation of mesonephros development	8	8/825	25/23454	1.4391e-06	7.47053e-05	5.5145e-05	Lgr4/Sox9/Nog/Maged1/Gdnf/Bmp4/Grem1/Gata3
Shared	GO:0001558	regulation of cell growth	34	34/825	393/23454	1.50502e-06	7.75025e-05	5.72097e-05	Cxcl12/Sfrp2/Fhl1/Ntn1/Wisp2/G6pdx/Ptk2b/Sema3f/Nrg1/Sema3g/Esm1/Fdps/Igfbp4/Tgfb2/Enpp1/Msx1/Igf1/Cth/Psmd10/Lpar3/Olfm1/Egfr/Htra1/Osgin1/Igfbp2/Cirbp/Sesn2/Ryk/Cdkn1a/Fn1/Sema7a/Akap6/Ostn/Grem1
Shared	GO:0030850	prostate gland development	11	11/825	52/23454	1.54186e-06	7.87694e-05	5.8145e-05	Mmp2/Hoxd13/Tnc/Sox9/Plag1/Hoxa13/Nog/Esr1/Igf1/Rxra/Bmp4
Shared	GO:0001525	angiogenesis	36	36/825	432/23454	1.78942e-06	9.06969e-05	6.69494e-05	Cxcl12/Sfrp2/Thbs2/Hand2/Mmp2/Klf4/Ccl2/Ptk2b/Bmper/Ephb4/Enpp2/Tgfbr2/Col8a2/Sema3e/Amot/Esm1/Col18a1/Notch3/Serpine1/Itgb2/Thbs1/Rhob/Rxra/Rbpj/Tnfaip2/Angptl4/Pik3cb/Ctsh/Cxcl10/Plxdc1/Fn1/Bmp4/Flna/Grem1/Ndnf/Sparc
Shared	GO:0061311	cell surface receptor signaling pathway involved in heart development	8	8/825	26/23454	2.01472e-06	0.000100533	7.42102e-05	Hand2/Nog/Msx2/Snai1/Msx1/Rbpj/Bmp2/Bmp4
Shared	GO:0090189	regulation of branching involved in ureteric bud morphogenesis	8	8/825	26/23454	2.01472e-06	0.000100533	7.42102e-05	Lgr4/Sox9/Nog/Six2/Maged1/Gdnf/Bmp4/Grem1
Shared	GO:0003151	outflow tract morphogenesis	13	13/825	76/23454	2.26326e-06	0.000112066	8.27234e-05	Sfrp2/Hand2/Tfap2a/Tgfbr2/Rarb/Smad6/Nog/Tgfb2/Sox11/Msx2/Thbs1/Rbpj/Bmp4
Shared	GO:0090184	positive regulation of kidney development	10	10/825	44/23454	2.30076e-06	0.000113054	8.34524e-05	Lgr4/Sox9/Foxd1/Nog/Maged1/Pdgfb/Gdnf/Bmp4/Grem1/Gata3
Shared	GO:0043010	camera-type eye development	30	30/825	331/23454	2.41515e-06	0.000117775	8.69378e-05	Cacna1c/Klf4/Sox9/Tfap2a/Maf/Acvr2b/Tgfbr2/Col8a2/Rarb/Nhs/Tgfb2/Sox11/Irx5/Rxra/Cdon/Egfr/Pdgfb/Osr2/Rorb/Bcar3/Ahi1/Six3/Prox2/Zeb2/Lamb2/Bmp4/Wdpcp/Bak1/Gata3/Ift140
Shared	GO:0050673	epithelial cell proliferation	33	33/825	385/23454	2.61727e-06	0.000126672	9.35051e-05	Cxcl12/Sfrp2/Ednrb/Lgr4/Sox9/Ccl2/Bmper/Col8a2/Cdh3/Igfbp4/Nog/Esr1/Tgfb2/Sox11/Xdh/Thbs1/Maged1/Igf1/Egfr/Gdf5/Pdgfb/Pik3cb/Htra1/Osr2/Tgm1/Vdr/Bmp2/Ccnd2/Bmp4/Atp7a/Gata3/Wnt16/Sparc
Shared	GO:2000377	regulation of reactive oxygen species metabolic process	20	20/825	171/23454	2.66759e-06	0.000128144	9.45916e-05	Klf4/Hk2/Tfap2a/G6pdx/Ptk2b/Klf2/Tgfbr2/Atp2b4/Esr1/Xdh/Itgb2/Thbs1/Igf1/Zfp13/Ripk3/Egfr/Pdgfb/Cdkn1a/H2-M3/Pdk3
Shared	GO:0045785	positive regulation of cell adhesion	32	32/825	368/23454	2.73144e-06	0.000130239	9.61383e-05	Cxcl12/Tpm1/Dusp10/Ccl2/Ptk2b/Ephb4/Enpp2/Tgfbr2/Hlx/Cd24a/Tgfb2/Il4ra/Lck/Foxf1/Thbs1/Igf1/Emilin1/Cd274/Kif26b/Abi3bp/Igfbp2/Tfe3/Fn1/Prkce/Ccdc80/Smoc2/H2-M3/Flna/Ptpn22/Gata3/Ndnf/Btn2a2
Shared	GO:0045666	positive regulation of neuron differentiation	34	34/825	405/23454	2.93295e-06	0.000138819	0.000102472	Cxcl12/Vldlr/Ntn1/Ptk2b/Fez1/Rarb/Nrg1/Cd24a/Dpysl3/Sox11/Pak3/Irx3/Etv5/P3h1/Negr1/Lpar3/Cdon/Elavl4/Gdf5/Fkbp1b/Bmp2/Lrp8/Cxcl5/Epha4/Ahi1/Fn1/Zeb2/Stmn2/Bmp4/Sema7a/Avil/Cpeb3/Ndnf/Tle6
Shared	GO:1905332	positive regulation of morphogenesis of an epithelium	9	9/825	36/23454	3.16139e-06	0.000148539	0.000109647	Lgr4/Sox9/Nog/Maged1/Gdnf/Ahi1/Bmp4/Grem1/Gata3
Shared	GO:0031214	biomineral tissue development	17	17/825	130/23454	3.23846e-06	0.000151058	0.000111506	Gas6/Lgr4/Sox9/Tfap2a/Ptk2b/Acvr2b/Enpp1/Msx2/Igf1/Fam20a/Osr2/Fam20c/Bmp2/Stim1/Bmp4/Ostn/Grem1
Shared	GO:0090130	tissue migration	24	24/825	236/23454	3.43258e-06	0.00015896	0.000117339	Klf4/Sox9/Ptk2b/Bmper/Ephb4/Enpp2/Tgfbr2/Pfn2/Amot/Tgfb2/Serpine1/Itgb2/Foxf1/Thbs1/Rhob/Pdgfb/Ctsh/Zeb2/Prkce/Bmp4/Wdpcp/Grem1/Gata3/Sparc
Shared	GO:0032330	regulation of chondrocyte differentiation	10	10/825	46/23454	3.54673e-06	0.000162577	0.000120009	Hoxd11/Sox9/Maf/Rarb/Six2/Gdf5/Sox5/Wnt9a/Bmp4/Grem1
Shared	GO:0090100	positive regulation of transmembrane receptor protein serine/threonine kinase signaling pathway	15	15/825	104/23454	3.56119e-06	0.000162577	0.000120009	Acvr2b/Foxd1/Gdf15/Tgfb2/Sox11/Tgfb3/Msx2/Thbs1/Msx1/Rbpj/Gdf5/Bmp2/Zic2/Bmp4/Vsir
Shared	GO:1901213	regulation of transcription from RNA polymerase II promoter involved in heart development	6	6/825	14/23454	4.38496e-06	0.000198774	0.000146729	Nog/Msx2/Msx1/Rbpj/Bmp4/Grem1
Shared	GO:0072511	divalent inorganic cation transport	35	35/825	431/23454	4.41925e-06	0.000198928	0.000146842	Cxcl12/Gas6/Cacna1c/Ero1l/G6pdx/Ptk2b/Stc2/Atp2b4/Atp2a3/Tgfb2/Serpine1/Lck/Stac/Itpr2/Igf1/Ank2/Lpar3/Slc11a2/Pdgfb/Cemip/Htr2a/Fkbp1b/Cxcl10/Vdr/Stim1/Magt1/Prkce/Bmp4/Slc39a8/Akap6/Panx1/Ptpn22/Cacna1a/Bak1/Tcn2
Shared	GO:0051149	positive regulation of muscle cell differentiation	14	14/825	93/23454	4.48145e-06	0.00020007	0.000147685	Cxcl12/Tshz3/Nrg1/Fdps/Gdf15/Boc/Il4ra/Igf1/Rbpj/Cth/Cdon/Bmp4/Akap6/Grem1
Shared	GO:0042476	odontogenesis	15	15/825	106/23454	4.53421e-06	0.00020007	0.000147685	Hand2/Tfap2a/Acvr2b/Wnt10a/Msx2/Zfp422/Msx1/Lamb1/Fam20a/Osr2/Fam20c/Bmp2/Stim1/Lhx8/Bmp4
Shared	GO:0061564	axon development	36	36/825	450/23454	4.53785e-06	0.00020007	0.000147685	Cxcl12/Mmp2/Ntn1/Klf4/Tnc/Fez1/Ablim1/Nrcam/Flrt3/Sema3f/Nrg1/Sema3g/Foxd1/Slc9a6/Nog/Boc/Tgfb2/Pak3/Lpar3/Nr4a2/Olfm1/Fkbp1b/Atl1/Zic2/Ryk/Dclk1/Epha4/Usp9x/Fn1/Zeb2/Lamb2/Cdh11/Sema7a/Cacna1a/Gata3/Tnn
Shared	GO:0090183	regulation of kidney development	11	11/825	58/23454	4.79556e-06	0.000209994	0.00015501	Lgr4/Sox9/Foxd1/Nog/Six2/Maged1/Pdgfb/Gdnf/Bmp4/Grem1/Gata3
Shared	GO:2000725	regulation of cardiac muscle cell differentiation	9	9/825	38/23454	5.13929e-06	0.000223525	0.000164998	G6pdx/Nrg1/Fdps/Igf1/Rbpj/Bmp2/Bmp4/Akap6/Grem1
Shared	GO:0061005	cell differentiation involved in kidney development	10	10/825	48/23454	5.34017e-06	0.000230703	0.000170297	Lgr4/Tshz3/Six2/Pdgfb/Gdnf/Lamb2/Bmp4/Amer1/Grem1/Gata3
Shared	GO:0001942	hair follicle development	15	15/825	108/23454	5.73775e-06	0.000246226	0.000181756	Alx4/Lgr4/Sox9/Nsdhl/Wnt10a/Cdh3/Tgfb2/Msx2/Snai1/Foxq1/Rbpj/Hoxc13/Egfr/Fuz/Atp7a
Shared	GO:2000379	positive regulation of reactive oxygen species metabolic process	14	14/825	95/23454	5.78753e-06	0.000246718	0.000182119	Klf4/Ptk2b/Klf2/Tgfbr2/Esr1/Xdh/Itgb2/Thbs1/Zfp13/Ripk3/Egfr/Pdgfb/Cdkn1a/H2-M3
Shared	GO:0031128	developmental induction	9	9/825	39/23454	6.47369e-06	0.000273446	0.000201848	Hoxd11/Sox9/Tfap2a/Hoxc11/Rbpj/Gdnf/Bmp2/Six3/Bmp4
Shared	GO:0035137	hindlimb morphogenesis	10	10/825	49/23454	6.49949e-06	0.000273446	0.000201848	Alx4/Pitx1/Hoxd10/Rarb/Msx2/Msx1/Gdf5/Osr2/Bmp4/Atp7a
Shared	GO:1905209	positive regulation of cardiocyte differentiation	8	8/825	30/23454	6.6617e-06	0.00027845	0.000205543	Nrg1/Fdps/Tgfb2/Igf1/Rbpj/Bmp4/Akap6/Grem1
Shared	GO:0031589	cell-substrate adhesion	27	27/825	296/23454	6.76801e-06	0.000281069	0.000207476	Antxr1/Gas6/Postn/Ptk2b/Enpp2/Sema3e/Smad6/Serpine1/Itgb2/Foxf1/Thbs1/Lamb1/Emilin1/Pik3cb/Abi3bp/Onecut2/Fn1/Prkce/Ccdc80/Sirpa/Nid2/Smoc2/Wdpcp/Flna/Grem1/Ndnf/Tnn
Shared	GO:0072273	metanephric nephron morphogenesis	7	7/825	22/23454	6.97465e-06	0.000287794	0.00021244	Lgr4/Sox9/Six2/Kif26b/Gdnf/Bmp4/Grem1
Shared	GO:0060442	branching involved in prostate gland morphogenesis	6	6/825	15/23454	7.09055e-06	0.000290007	0.000214073	Hoxd13/Hoxa13/Esr1/Igf1/Rxra/Bmp4
Shared	GO:0090066	regulation of anatomical structure size	38	38/825	497/23454	7.11839e-06	0.000290007	0.000214073	Cxcl12/Cacna1c/Mmp2/Ntn1/Ednrb/Tpm1/Deptor/G6pdx/Ptk2b/Hmgcr/Lima1/Sema3f/Nrg1/Sema3g/Pfn2/Smad6/Lmod1/Pde5a/Pak3/Gclm/Tmod2/Lpar3/Olfm1/Egfr/Pdgfb/Htr2a/Adra1d/Ryk/Rgs2/Fn1/Prkce/Fchsd1/Acta2/Atp7a/Sema7a/Magel2/Akt3/Avil
Shared	GO:0098773	skin epidermis development	15	15/825	110/23454	7.21808e-06	0.000292219	0.000215706	Alx4/Lgr4/Sox9/Nsdhl/Wnt10a/Cdh3/Tgfb2/Msx2/Snai1/Foxq1/Rbpj/Hoxc13/Egfr/Fuz/Atp7a
Shared	GO:0002088	lens development in camera-type eye	12	12/825	72/23454	7.3155e-06	0.000294312	0.000217251	Tfap2a/Maf/Tgfbr2/Nhs/Sox11/Cdon/Bcar3/Six3/Prox2/Zeb2/Bmp4/Gata3
Shared	GO:0010171	body morphogenesis	11	11/825	61/23454	7.99959e-06	0.000315762	0.000233085	Mmp2/Atp6ap2/Tfap2a/Nog/Tgfb2/Tgfb3/Msx1/Cdon/Crispld2/Fuz/Grem2
Shared	GO:0010634	positive regulation of epithelial cell migration	15	15/825	111/23454	8.07854e-06	0.000315762	0.000233085	Sox9/Ptk2b/Enpp2/Tgfbr2/Amot/Tgfb2/Serpine1/Thbs1/Rhob/Pdgfb/Ctsh/Prkce/Bmp4/Gata3/Sparc
Shared	GO:0022404	molting cycle process	15	15/825	111/23454	8.07854e-06	0.000315762	0.000233085	Alx4/Lgr4/Sox9/Nsdhl/Wnt10a/Cdh3/Tgfb2/Msx2/Snai1/Foxq1/Rbpj/Hoxc13/Egfr/Fuz/Atp7a
Shared	GO:0022405	hair cycle process	15	15/825	111/23454	8.07854e-06	0.000315762	0.000233085	Alx4/Lgr4/Sox9/Nsdhl/Wnt10a/Cdh3/Tgfb2/Msx2/Snai1/Foxq1/Rbpj/Hoxc13/Egfr/Fuz/Atp7a
Shared	GO:0032768	regulation of monooxygenase activity	9	9/825	40/23454	8.09395e-06	0.000315762	0.000233085	Npr3/Ptk2b/Cdh3/Atp2b4/Esr1/Egfr/Gdnf/Vdr/Nod1
Shared	GO:0070371	ERK1 and ERK2 cascade	26	26/825	282/23454	8.23635e-06	0.000319382	0.000235757	Gas6/Hand2/Ccl7/Klf4/St5/Sox9/Ccl2/Ptk2b/Bmper/Hmgcr/Atp6ap1/Esr1/Ptpn1/Igf1/Egfr/Pdgfb/Htr2a/E130311K13Rik/Ctsh/Bmp2/Fn1/Bmp4/Sema7a/Ptpn22/Nod1/Btn2a2
Shared	GO:0010631	epithelial cell migration	23	23/825	232/23454	8.32776e-06	0.000320993	0.000236946	Klf4/Sox9/Ptk2b/Bmper/Ephb4/Enpp2/Tgfbr2/Pfn2/Amot/Tgfb2/Serpine1/Itgb2/Thbs1/Rhob/Pdgfb/Ctsh/Zeb2/Prkce/Bmp4/Wdpcp/Grem1/Gata3/Sparc
Shared	GO:0035051	cardiocyte differentiation	18	18/825	154/23454	8.40529e-06	0.000320996	0.000236949	Hand2/G6pdx/Rarb/Nrg1/Smad6/Fdps/Tgfb2/Tenm4/Igf1/Rxra/Rbpj/Egfr/Pdgfb/Bmp2/Prox2/Bmp4/Akap6/Grem1
Shared	GO:0006720	isoprenoid metabolic process	12	12/825	73/23454	8.47745e-06	0.000320996	0.000236949	Fdft1/Pmvk/Idi1/Mvd/Hmgcr/Hmgcs1/Fdps/Mvk/Adh7/Rdh14/Dhrs4/Cyp1a1
Shared	GO:0051341	regulation of oxidoreductase activity	12	12/825	73/23454	8.47745e-06	0.000320996	0.000236949	Npr3/Ptk2b/Cdh3/Atp2b4/Esr1/Ripk3/Egfr/Aoc3/Gdnf/Vdr/Atp7a/Nod1
Shared	GO:0090132	epithelium migration	23	23/825	234/23454	9.59123e-06	0.000359666	0.000265493	Klf4/Sox9/Ptk2b/Bmper/Ephb4/Enpp2/Tgfbr2/Pfn2/Amot/Tgfb2/Serpine1/Itgb2/Thbs1/Rhob/Pdgfb/Ctsh/Zeb2/Prkce/Bmp4/Wdpcp/Grem1/Gata3/Sparc
Shared	GO:0070838	divalent metal ion transport	34	34/825	428/23454	9.63964e-06	0.000359666	0.000265493	Cxcl12/Gas6/Cacna1c/Ero1l/G6pdx/Ptk2b/Stc2/Atp2b4/Atp2a3/Tgfb2/Serpine1/Lck/Stac/Itpr2/Igf1/Ank2/Lpar3/Slc11a2/Pdgfb/Cemip/Htr2a/Fkbp1b/Cxcl10/Vdr/Stim1/Magt1/Prkce/Bmp4/Slc39a8/Akap6/Panx1/Ptpn22/Cacna1a/Bak1
Shared	GO:0072202	cell differentiation involved in metanephros development	7	7/825	23/23454	9.72221e-06	0.000359666	0.000265493	Lgr4/Six2/Pdgfb/Gdnf/Lamb2/Bmp4/Grem1
Shared	GO:0090190	positive regulation of branching involved in ureteric bud morphogenesis	7	7/825	23/23454	9.72221e-06	0.000359666	0.000265493	Lgr4/Sox9/Nog/Maged1/Gdnf/Bmp4/Grem1
Shared	GO:0071695	anatomical structure maturation	11	11/825	63/23454	1.10521e-05	0.000406528	0.000300086	Mmp2/Cdh3/Tgfb2/Msx2/Igf1/Rbpj/Dchs1/Bmp2/Cacna1a/Grem1/Gata3
Shared	GO:0001649	osteoblast differentiation	22	22/825	221/23454	1.21827e-05	0.000445567	0.000328903	Sfrp2/Hand2/Tnc/Lgr4/Acvr2b/Atp6ap1/Nog/Sox11/Msx2/Igf1/Cthrc1/Bcap29/Junb/Fam20c/Rorb/Bmp2/Rdh14/Creb3l1/Bmp4/Sema7a/Ostn/Tnn
Shared	GO:0051353	positive regulation of oxidoreductase activity	9	9/825	42/23454	1.23927e-05	0.000450687	0.000332682	Npr3/Ptk2b/Cdh3/Esr1/Ripk3/Gdnf/Vdr/Atp7a/Nod1
Shared	GO:0006816	calcium ion transport	31	31/825	378/23454	1.26569e-05	0.00045771	0.000337866	Cxcl12/Gas6/Cacna1c/Ero1l/G6pdx/Ptk2b/Stc2/Atp2b4/Atp2a3/Tgfb2/Serpine1/Lck/Stac/Itpr2/Igf1/Ank2/Lpar3/Pdgfb/Cemip/Htr2a/Fkbp1b/Cxcl10/Vdr/Stim1/Prkce/Bmp4/Akap6/Panx1/Ptpn22/Cacna1a/Bak1
Shared	GO:0060389	pathway-restricted SMAD protein phosphorylation	11	11/825	64/23454	1.2926e-05	0.000464831	0.000343123	Bmper/Tgfbr2/Smad6/Nog/Gdf15/Tgfb2/Tgfb3/Gdf5/Bmp2/Bmp4/Grem1
Shared	GO:0042474	middle ear morphogenesis	7	7/825	24/23454	1.33097e-05	0.000473341	0.000349404	Nog/Insig1/Six2/Msx1/Osr2/Eya4/Naglu
Shared	GO:2000727	positive regulation of cardiac muscle cell differentiation	7	7/825	24/23454	1.33097e-05	0.000473341	0.000349404	Nrg1/Fdps/Igf1/Rbpj/Bmp4/Akap6/Grem1
Shared	GO:0070588	calcium ion transmembrane transport	23	23/825	239/23454	1.35445e-05	0.000477727	0.000352642	Gas6/Cacna1c/Ero1l/G6pdx/Ptk2b/Atp2b4/Atp2a3/Tgfb2/Lck/Stac/Itpr2/Ank2/Cemip/Htr2a/Fkbp1b/Cxcl10/Stim1/Prkce/Bmp4/Akap6/Panx1/Ptpn22/Cacna1a
Shared	GO:0048546	digestive tract morphogenesis	10	10/825	53/23454	1.35815e-05	0.000477727	0.000352642	Sfrp2/Hoxd13/Acvr2b/Hlx/Sox11/Six2/Foxf1/Egfr/Ahi1/Bmp4
Shared	GO:0031346	positive regulation of cell projection organization	32	32/825	399/23454	1.44573e-05	0.000505769	0.000373342	Cxcl12/Vldlr/Ntn1/Ptk2b/Enpp2/Fez1/Nrg1/Cd24a/Dpysl3/Tgfb3/Pak3/Kctd17/P3h1/Negr1/Lpar3/Fscn1/Elavl4/Fuz/Fkbp1b/Lrp8/Cxcl5/Epha4/Ahi1/Fn1/Zeb2/Stmn2/Bmp4/Atp7a/Sema7a/Avil/Cpeb3/Ndnf
Shared	GO:2001233	regulation of apoptotic signaling pathway	31	31/825	384/23454	1.72371e-05	0.000599759	0.000442722	Cxcl12/Sfrp2/Deptor/Bcap31/Nog/Tgfb2/Serpine1/Lck/Ptpn1/Snai1/Apopt1/Thbs1/Maged1/Msx1/Igf1/Gclm/Cth/Psmd10/Zfp13/Nr4a2/Ripk3/Gdnf/Ctsh/Dapk2/Eya4/Inca1/Creb3l1/Bmp4/Bak1/Dapk1/Trp53inp1
Shared	GO:0007162	negative regulation of cell adhesion	23	23/825	243/23454	1.77099e-05	0.000608967	0.000449519	Cxcl12/Mmp2/Postn/Klf4/Tnc/Enpp2/Hlx/Sema3e/Cd24a/Il4ra/Pde5a/Serpine1/Thbs1/Lamb1/Cd274/Bmp2/Il1rn/Bmp4/H2-M3/Ptpn22/Adamts18/Vsir/Btn2a2
Shared	GO:0010721	negative regulation of cell development	28	28/825	330/23454	1.77657e-05	0.000608967	0.000449519	Postn/Ntn1/Ednrb/S1pr3/Sox9/Dusp10/G6pdx/Sema3f/Nrg1/Sema3g/Cd24a/Nog/Dpysl3/Notch3/Sox11/Irx3/Igf1/Rbpj/Olfm1/Sorl1/Nr2f1/Ryk/Epha4/Six3/Stmn2/Bmp4/Ostn/Flna
Shared	GO:0071902	positive regulation of protein serine/threonine kinase activity	24	24/825	260/23454	1.77856e-05	0.000608967	0.000449519	Ptk2b/Shc2/Cd24a/Atp2b4/Pde5a/Tgfb3/Map3k9/Ptpn1/Thbs1/Maged1/Igf1/Psmd10/Lpar3/Egfr/Pdgfb/Cemip/Htr2a/Ror2/Bmp2/Epha4/Il1rn/Zeb2/Ccnd2/Akap6
Shared	GO:0045165	cell fate commitment	24	24/825	262/23454	2.01813e-05	0.00068734	0.000507372	Sfrp2/Pitx1/Sox9/Hoxc10/Hoxd10/Wnt10a/Nrg1/Hoxa13/Notch3/Tgfb2/Six2/Tenm4/Chrdl1/Rbpj/Cdon/Ror2/Sox5/Wnt9a/Bmp2/Wnt5b/Onecut2/Bmp4/Gata3/Wnt16
Shared	GO:0010810	regulation of cell-substrate adhesion	19	19/825	180/23454	2.07635e-05	0.000703445	0.00051926	Postn/Ptk2b/Enpp2/Sema3e/Serpine1/Foxf1/Thbs1/Emilin1/Pik3cb/Abi3bp/Onecut2/Fn1/Prkce/Ccdc80/Smoc2/Wdpcp/Flna/Grem1/Ndnf
Shared	GO:0001837	epithelial to mesenchymal transition	15	15/825	120/23454	2.09751e-05	0.000706893	0.000521805	Sfrp2/Sox9/Tgfbr2/Nog/Tgfb2/Tgfb3/Msx2/Snai1/Msx1/Rbpj/Fuz/Bmp2/Flna/Grem1/Wnt16
Shared	GO:0009240	isopentenyl diphosphate biosynthetic process	4	4/825	6/23454	2.1544e-05	0.00071484	0.000527671	Pmvk/Idi1/Mvd/Mvk
Shared	GO:0046490	isopentenyl diphosphate metabolic process	4	4/825	6/23454	2.1544e-05	0.00071484	0.000527671	Pmvk/Idi1/Mvd/Mvk
Shared	GO:0061312	BMP signaling pathway involved in heart development	4	4/825	6/23454	2.1544e-05	0.00071484	0.000527671	Nog/Msx2/Msx1/Bmp4
Shared	GO:0043406	positive regulation of MAP kinase activity	19	19/825	181/23454	2.24494e-05	0.000741059	0.000547025	Ptk2b/Shc2/Cd24a/Pde5a/Tgfb3/Map3k9/Ptpn1/Thbs1/Maged1/Igf1/Lpar3/Egfr/Pdgfb/Htr2a/Ror2/Bmp2/Epha4/Il1rn/Zeb2
Shared	GO:0009954	proximal/distal pattern formation	8	8/825	35/23454	2.29225e-05	0.000748996	0.000552884	Hoxd11/Hoxc10/Hoxd10/Hoxc11/En1/Irx3/Six3/Grem1
Shared	GO:2000826	regulation of heart morphogenesis	8	8/825	35/23454	2.29225e-05	0.000748996	0.000552884	Hand2/Sox9/Tgfbr2/Nog/Tgfb2/Rbpj/Bmp2/Bmp4
Shared	GO:0072077	renal vesicle morphogenesis	6	6/825	18/23454	2.40212e-05	0.000780933	0.000576459	Sox9/Six2/Kif26b/Gdnf/Bmp4/Grem1
Shared	GO:0048706	embryonic skeletal system development	16	16/825	136/23454	2.42403e-05	0.000782868	0.000577887	Alx4/Hoxd11/Tfap2a/Hoxd10/Tgfbr2/Hoxc11/Nog/Tgfb2/Sox11/Six2/Tgfb3/Osr2/Fuz/Wnt9a/Bmp4/Ift140
Shared	GO:0070372	regulation of ERK1 and ERK2 cascade	24	24/825	265/23454	2.4324e-05	0.000782868	0.000577887	Gas6/Hand2/Ccl7/Klf4/St5/Ccl2/Ptk2b/Bmper/Hmgcr/Atp6ap1/Esr1/Ptpn1/Igf1/Egfr/Pdgfb/Htr2a/E130311K13Rik/Bmp2/Fn1/Bmp4/Sema7a/Ptpn22/Nod1/Btn2a2
Shared	GO:0060021	palate development	13	13/825	94/23454	2.49496e-05	0.000795053	0.000586882	Alx4/Hand2/Tfap2a/Acvr2b/Tgfbr2/Insig1/Tgfb2/Sox11/Tgfb3/Snai1/Msx1/Osr2/Wdpcp
Shared	GO:0060840	artery development	13	13/825	94/23454	2.49496e-05	0.000795053	0.000586882	Hand2/Ephb4/Acvr2b/Hoxa13/Smad6/Apob/Nog/Notch3/Tgfb2/Foxf1/Rbpj/Fuz/Bmp4
Shared	GO:0030513	positive regulation of BMP signaling pathway	8	8/825	36/23454	2.85685e-05	0.00090589	0.000668698	Foxd1/Sox11/Msx2/Msx1/Rbpj/Gdf5/Bmp4/Vsir
Shared	GO:0051153	regulation of striated muscle cell differentiation	14	14/825	109/23454	2.88334e-05	0.000909807	0.000671589	Cxcl12/G6pdx/Nrg1/Fdps/Gdf15/Il4ra/Msx1/Igf1/Rbpj/Cxcl10/Bmp2/Bmp4/Akap6/Grem1
Shared	GO:0050678	regulation of epithelial cell proliferation	27	27/825	321/23454	2.90727e-05	0.000912883	0.00067386	Cxcl12/Sfrp2/Ednrb/Sox9/Ccl2/Cdh3/Nog/Esr1/Tgfb2/Sox11/Xdh/Thbs1/Maged1/Igf1/Egfr/Gdf5/Pdgfb/Htra1/Osr2/Tgm1/Vdr/Bmp2/Ccnd2/Bmp4/Atp7a/Gata3/Sparc
Shared	GO:0003338	metanephros morphogenesis	7	7/825	27/23454	3.11428e-05	0.000968435	0.000714867	Lgr4/Sox9/Six2/Kif26b/Gdnf/Bmp4/Grem1
Shared	GO:0033687	osteoblast proliferation	7	7/825	27/23454	3.11428e-05	0.000968435	0.000714867	Npr3/Cthrc1/Junb/Osr2/Bmp2/Grem1/Tnn
Shared	GO:0060349	bone morphogenesis	13	13/825	96/23454	3.13437e-05	0.000969998	0.000716021	Sfrp2/Hoxd11/Sox9/Tfap2a/Tgfbr2/Rarb/Insig1/Msx2/Thbs1/Msx1/Col27a1/Osr2/Bmp4
Shared	GO:0048483	autonomic nervous system development	9	9/825	47/23454	3.23587e-05	0.000991872	0.000732167	Hand2/Ednrb/Tfap2a/Hlx/Sema3f/Sox11/Gdnf/Fn1/Gata3
Shared	GO:2000677	regulation of transcription regulatory region DNA binding	9	9/825	47/23454	3.23587e-05	0.000991872	0.000732167	Hand2/Klf4/Zbtb7c/Sox11/Msx2/Msx1/Igf1/Taf1/Gata3
Shared	GO:0045598	regulation of fat cell differentiation	15	15/825	125/23454	3.41651e-05	0.00104228	0.000769375	Sfrp2/Dusp10/Zbtb7c/Lpin1/Insig1/Enpp1/Msx2/Igf1/Dlk2/Htr2a/Cmklr1/Trib3/Bmp2/Wnt5b/Gata3
Shared	GO:0033002	muscle cell proliferation	20	20/825	204/23454	3.72356e-05	0.00113059	0.000834566	Mmp2/Npr3/Klf4/Tgfbr2/Hmgcr/Nog/Notch3/Esr1/Tgfb2/Il6ra/Tgfb3/Tenm4/Thbs1/Igf1/Cnn1/Rxra/Rbpj/Egfr/Pdgfb/Bmp4
Shared	GO:0090288	negative regulation of cellular response to growth factor stimulus	15	15/825	126/23454	3.75425e-05	0.00113456	0.000837493	Sfrp2/Bmper/Smad6/Nog/Tgfb3/Xdh/Ptpn1/Thbs1/Chrdl1/Htra1/Fuz/Grem2/Onecut2/Grem1/Gata3
Shared	GO:0007409	axonogenesis	32	32/825	419/23454	3.78356e-05	0.00113656	0.000838974	Cxcl12/Ntn1/Fez1/Ablim1/Nrcam/Flrt3/Sema3f/Nrg1/Sema3g/Foxd1/Slc9a6/Nog/Boc/Tgfb2/Pak3/Lpar3/Nr4a2/Olfm1/Atl1/Zic2/Ryk/Dclk1/Epha4/Usp9x/Fn1/Zeb2/Lamb2/Cdh11/Sema7a/Cacna1a/Gata3/Tnn
Shared	GO:0048660	regulation of smooth muscle cell proliferation	16	16/825	141/23454	3.7962e-05	0.00113656	0.000838974	Mmp2/Npr3/Klf4/Tgfbr2/Hmgcr/Notch3/Esr1/Il6ra/Tgfb3/Thbs1/Igf1/Cnn1/Rbpj/Egfr/Pdgfb/Bmp4
Shared	GO:0042303	molting cycle	15	15/825	127/23454	4.12101e-05	0.00122244	0.000902365	Alx4/Lgr4/Sox9/Nsdhl/Wnt10a/Cdh3/Tgfb2/Msx2/Snai1/Foxq1/Rbpj/Hoxc13/Egfr/Fuz/Atp7a
Shared	GO:0042633	hair cycle	15	15/825	127/23454	4.12101e-05	0.00122244	0.000902365	Alx4/Lgr4/Sox9/Nsdhl/Wnt10a/Cdh3/Tgfb2/Msx2/Snai1/Foxq1/Rbpj/Hoxc13/Egfr/Fuz/Atp7a
Shared	GO:0019287	isopentenyl diphosphate biosynthetic process, mevalonate pathway	3	3/825	3/23454	4.33696e-05	0.00126939	0.000937022	Pmvk/Mvd/Mvk
Shared	GO:2001055	positive regulation of mesenchymal cell apoptotic process	3	3/825	3/23454	4.33696e-05	0.00126939	0.000937022	Hoxa13/Msx2/Msx1
Shared	GO:0003179	heart valve morphogenesis	8	8/825	38/23454	4.33845e-05	0.00126939	0.000937022	Sox9/Tgfbr2/Smad6/Tgfb2/Dchs1/Bmp2/Bmp4/Gata3
Shared	GO:0032331	negative regulation of chondrocyte differentiation	6	6/825	20/23454	4.7219e-05	0.00135505	0.00100025	Sox9/Rarb/Gdf5/Wnt9a/Bmp4/Grem1
Shared	GO:0072079	nephron tubule formation	6	6/825	20/23454	4.7219e-05	0.00135505	0.00100025	Sox9/Nog/Irx3/Gdnf/Grem1/Gata3
Shared	GO:0072087	renal vesicle development	6	6/825	20/23454	4.7219e-05	0.00135505	0.00100025	Sox9/Six2/Kif26b/Gdnf/Bmp4/Grem1
Shared	GO:0043281	regulation of cysteine-type endopeptidase activity involved in apoptotic process	19	19/825	191/23454	4.73645e-05	0.00135505	0.00100025	Sfrp2/Gas6/Klf4/Bcap31/Dhcr24/Lck/Xdh/Apopt1/Thbs1/Igf1/Slc11a2/Aifm1/Wnt9a/Vcp/Bak1/Dapk1/Naip2/Nod1/Mgmt
Shared	GO:0048863	stem cell differentiation	19	19/825	191/23454	4.73645e-05	0.00135505	0.00100025	Hand2/Ednrb/Sox9/Tfap2a/Wnt10a/Sema3f/Bche/Tgfb2/Sox11/Msx2/Msx1/Rbpj/Gdnf/Sox5/Six3/Fn1/Zeb2/Grem1/Vsir
Shared	GO:0060393	regulation of pathway-restricted SMAD protein phosphorylation	10	10/825	61/23454	4.87361e-05	0.00137957	0.00101835	Bmper/Smad6/Nog/Gdf15/Tgfb2/Tgfb3/Gdf5/Bmp2/Bmp4/Grem1
Shared	GO:0060676	ureteric bud formation	4	4/825	7/23454	4.88647e-05	0.00137957	0.00101835	Nog/Gdnf/Grem1/Gata3
Shared	GO:0060687	regulation of branching involved in prostate gland morphogenesis	4	4/825	7/23454	4.88647e-05	0.00137957	0.00101835	Hoxd13/Esr1/Rxra/Bmp4
Shared	GO:0010976	positive regulation of neuron projection development	26	26/825	313/23454	5.00948e-05	0.00140812	0.00103943	Cxcl12/Vldlr/Ntn1/Ptk2b/Fez1/Nrg1/Cd24a/Dpysl3/Pak3/P3h1/Negr1/Lpar3/Elavl4/Fkbp1b/Lrp8/Cxcl5/Epha4/Ahi1/Fn1/Zeb2/Stmn2/Bmp4/Sema7a/Avil/Cpeb3/Ndnf
Shared	GO:0060272	embryonic skeletal joint morphogenesis	5	5/825	13/23454	5.41037e-05	0.00150951	0.00111427	Hoxd11/Hoxc11/Nog/Osr2/Bmp4
Shared	GO:0009799	specification of symmetry	15	15/825	130/23454	5.41708e-05	0.00150951	0.00111427	Hand2/Daam2/Acvr2b/Tgfbr2/Dync2li1/Foxf1/Rbpj/Rttn/Grem2/Zic2/Ahi1/Ccdc40/Bmp4/Grem1/Ift140
Shared	GO:0048659	smooth muscle cell proliferation	16	16/825	146/23454	5.81332e-05	0.00161294	0.00119062	Mmp2/Npr3/Klf4/Tgfbr2/Hmgcr/Notch3/Esr1/Il6ra/Tgfb3/Thbs1/Igf1/Cnn1/Rbpj/Egfr/Pdgfb/Bmp4
Shared	GO:0046849	bone remodeling	12	12/825	88/23454	5.84974e-05	0.00161608	0.00119294	Lgr4/Ctsk/Ptk2b/Atp6ap1/Pdk4/Enpp1/Xdh/Cthrc1/Syt7/Egfr/Grem1/Wnt16
Shared	GO:0043588	skin development	24	24/825	280/23454	5.89272e-05	0.001621	0.00119657	Cdsn/Alx4/Lgr4/Sox9/Tfap2a/Nsdhl/Wnt10a/Cdh3/Col5a2/Tgfb2/Dhcr24/Msx2/Snai1/Foxq1/Rbpj/Hoxc13/Egfr/Fuz/Tgm1/Vdr/Abcb6/Slc27a4/Atp7a/Wnt16
Shared	GO:0051235	maintenance of location	24	24/825	281/23454	6.23364e-05	0.00170749	0.00126041	Ero1l/Hk2/Ptk2b/Apob/Tgfb2/Enpp1/Mest/Lck/Stard4/Itpr2/B4galnt1/Psmd10/Ank2/Cemip/Sorl1/Htr2a/Fkbp1b/Srebf2/Soat1/Cxcl10/Kdelr3/Prkce/Akap6/Flna
Shared	GO:0051271	negative regulation of cellular component movement	22	22/825	246/23454	6.32061e-05	0.00172397	0.00127258	Cxcl12/Sfrp2/Klf4/Tpm1/Sema3f/Nrg1/Pfn2/Nog/Dpysl3/Serpine1/Thbs1/Rhob/Rbpj/Olfm1/Pdgfb/Fuz/Ptpru/Ryk/Il1rn/Grem1/Gata3/Trp53inp1
Shared	GO:0010632	regulation of epithelial cell migration	18	18/825	180/23454	6.93841e-05	0.00187695	0.0013855	Klf4/Sox9/Ptk2b/Bmper/Enpp2/Tgfbr2/Pfn2/Amot/Tgfb2/Serpine1/Thbs1/Rhob/Pdgfb/Ctsh/Prkce/Bmp4/Gata3/Sparc
Shared	GO:0019216	regulation of lipid metabolic process	25	25/825	301/23454	6.95651e-05	0.00187695	0.0013855	Dhcr7/Ptk2b/Apob/Fdps/Insig1/Esr1/Pdk4/Snai1/Ldlr/Stard4/Igf1/Ephx2/Angptl4/Ces1g/Pdgfb/Htr2a/Lmf1/Trib3/Vdr/Bmp2/Sesn2/Prkce/Pla2g4a/Apobec1/Pdk3
Shared	GO:0050890	cognition	24	24/825	283/23454	6.96894e-05	0.00187695	0.0013855	Cacna1c/Rcan2/Prkar1b/Cbr3/Hmgcr/Nog/En1/Bche/Gatm/Pde5a/Igf1/Tmod2/Lamb1/Slc11a2/Elavl4/Egfr/Htr2a/Magt1/Il1rn/Lhx8/Ccnd2/Sobp/Cpeb3/Rin1
Shared	GO:0002688	regulation of leukocyte chemotaxis	13	13/825	104/23454	7.34102e-05	0.00196075	0.00144736	Cxcl12/Gas6/Ccl2/Ptk2b/Mpp1/Ppbp/Serpine1/Thbs1/Cmklr1/Cxcl10/Cxcl5/Dapk2/Grem1
Shared	GO:0071901	negative regulation of protein serine/threonine kinase activity	13	13/825	104/23454	7.34102e-05	0.00196075	0.00144736	Sfrp2/Prkar1b/Dusp10/Hmgcr/Ptpn1/Sorl1/Rgs2/Inca1/Cdkn1a/Bmp4/Ptpn22/Prkar2a/Spred3
Shared	GO:0072507	divalent inorganic cation homeostasis	33	33/825	455/23454	7.87428e-05	0.00209449	0.00154609	Cacna1c/Ero1l/Ednrb/Ccl2/Ptk2b/Cd24a/Bcap31/Stc2/Atp2b4/Esr1/Tgfb2/Lck/Kctd17/Itpr2/Ank2/Lpar3/Egfr/Fam20a/Cemip/Pik3cb/Htr2a/Adra1d/Fkbp1b/Cxcl10/Vdr/Stim1/Prkce/Bmp4/Slc39a8/Akap6/Caps2/Cacna1a/Bak1
Shared	GO:2001053	regulation of mesenchymal cell apoptotic process	5	5/825	14/23454	8.17252e-05	0.00216488	0.00159804	Sox9/Hoxa13/Msx2/Msx1/Gdf5
Shared	GO:0045667	regulation of osteoblast differentiation	15	15/825	135/23454	8.37904e-05	0.00221049	0.00163171	Sfrp2/Hand2/Acvr2b/Atp6ap1/Nog/Sox11/Msx2/Igf1/Cthrc1/Fam20c/Rorb/Bmp2/Bmp4/Ostn/Tnn
Shared	GO:0032770	positive regulation of monooxygenase activity	6	6/825	22/23454	8.55838e-05	0.00224858	0.00165983	Npr3/Ptk2b/Cdh3/Esr1/Gdnf/Nod1
Shared	GO:0003208	cardiac ventricle morphogenesis	11	11/825	78/23454	8.65024e-05	0.00226348	0.00167083	Sfrp2/Hand2/Tpm1/Tgfbr2/Nog/Tgfb2/Sox11/Foxf1/Rxra/Rbpj/Gata3
Shared	GO:0051924	regulation of calcium ion transport	21	21/825	234/23454	8.75366e-05	0.00228127	0.00168396	Cxcl12/G6pdx/Ptk2b/Stc2/Tgfb2/Serpine1/Stac/Igf1/Ank2/Lpar3/Pdgfb/Cemip/Fkbp1b/Cxcl10/Vdr/Stim1/Prkce/Bmp4/Akap6/Ptpn22/Bak1
Shared	GO:0006633	fatty acid biosynthetic process	14	14/825	121/23454	9.23421e-05	0.00238717	0.00176213	H2-Ke6/Elovl6/Insig1/Pdk4/Hacd4/Pnpla8/Fads1/Fads2/Trib3/Decr2/Elovl1/Pla2g4a/Hacd3/Scd2
Shared	GO:0045995	regulation of embryonic development	14	14/825	121/23454	9.23421e-05	0.00238717	0.00176213	Sfrp2/Klf4/Amot/Col5a2/Snai1/Tenm4/Igf1/Pdgfb/Osr2/Fuz/Gdnf/Il1rn/Bmp4/Gata3
Shared	GO:0030308	negative regulation of cell growth	17	17/825	168/23454	9.44491e-05	0.00242219	0.00178798	Sfrp2/Fhl1/Ntn1/G6pdx/Sema3f/Sema3g/Tgfb2/Enpp1/Msx1/Cth/Osgin1/Cirbp/Sesn2/Ryk/Cdkn1a/Ostn/Grem1
Shared	GO:0097529	myeloid leukocyte migration	17	17/825	168/23454	9.44491e-05	0.00242219	0.00178798	Cxcl12/Ccl7/Ednrb/Ccl2/Ptk2b/Mpp1/Ppbp/Serpine1/Itgb2/Thbs1/Pdgfb/Cmklr1/Ror2/Cxcl10/Cxcl5/Dapk2/Grem1
Shared	GO:0050768	negative regulation of neurogenesis	24	24/825	289/23454	9.66275e-05	0.00246822	0.00182196	Ntn1/Ednrb/Sox9/Dusp10/Sema3f/Nrg1/Sema3g/Cd24a/Nog/Dpysl3/Notch3/Sox11/Irx3/Rbpj/Olfm1/Sorl1/Nr2f1/Ryk/Epha4/Six3/Stmn2/Bmp4/Ostn/Flna
Shared	GO:0051155	positive regulation of striated muscle cell differentiation	10	10/825	66/23454	9.73365e-05	0.0024765	0.00182807	Cxcl12/Nrg1/Fdps/Gdf15/Il4ra/Igf1/Rbpj/Bmp4/Akap6/Grem1
Shared	GO:0030900	forebrain development	28	28/825	364/23454	0.000100285	0.00254147	0.00187603	Cxcl12/Tacc1/Pitx1/Tfap2a/Rarb/Kirrel3/Nrg1/Nog/Notch3/Msx1/Rbpj/Cdon/Lamb1/Nr4a2/Egfr/Bbs1/Nr2f1/Bmp2/Lrp8/Ryk/Dclk1/Six3/Usp9x/Lhx8/Zeb2/Bmp4/Atp7a/Sema7a
Shared	GO:1901343	negative regulation of vasculature development	12	12/825	93/23454	0.000101094	0.00255194	0.00188376	Thbs2/Klf4/Ccl2/Sema3e/Amot/Serpine1/Xdh/Thbs1/Pdgfb/Cxcl10/Bmp4/Sparc
Shared	GO:0070509	calcium ion import	17	17/825	169/23454	0.000101643	0.00255577	0.00188659	Cxcl12/Cacna1c/Ero1l/Ptk2b/Tgfb2/Serpine1/Lck/Itpr2/Ank2/Pdgfb/Cemip/Htr2a/Fkbp1b/Cxcl10/Prkce/Akap6/Cacna1a
Shared	GO:0010876	lipid localization	26	26/825	327/23454	0.000103047	0.00258098	0.0019052	Vldlr/Lipg/Nme4/Ano3/Acat2/Apob/Enpp1/Abcd1/Abca8b/Mest/Ldlr/Stard4/Thbs1/Abca1/B4galnt1/Pnpla8/Syt7/Atp8b1/Sorl1/Srebf2/Soat1/Stard6/Slc27a4/Pla2g4a/Slco1a5/Esyt2
Shared	GO:0055074	calcium ion homeostasis	31	31/825	423/23454	0.000106353	0.00265347	0.00195871	Cacna1c/Ero1l/Ednrb/Ccl2/Ptk2b/Cd24a/Bcap31/Stc2/Atp2b4/Esr1/Tgfb2/Lck/Kctd17/Itpr2/Ank2/Lpar3/Fam20a/Cemip/Pik3cb/Htr2a/Adra1d/Fkbp1b/Cxcl10/Vdr/Stim1/Prkce/Bmp4/Akap6/Caps2/Cacna1a/Bak1
Shared	GO:0003206	cardiac chamber morphogenesis	15	15/825	138/23454	0.000107657	0.00267562	0.00197505	Sfrp2/Hand2/Tpm1/Tgfbr2/Rarb/Smad6/Nog/Tgfb2/Sox11/Msx2/Foxf1/Rxra/Rbpj/Bmp4/Gata3
Shared	GO:0042472	inner ear morphogenesis	13	13/825	108/23454	0.000108651	0.00267584	0.00197522	Ntn1/Sox9/Tfap2a/Whrn/Insig1/Mafb/Cthrc1/Pdzd7/Ror2/Hmx2/Wdpcp/Sobp/Gata3
Shared	GO:0002685	regulation of leukocyte migration	17	17/825	170/23454	0.000109314	0.00267584	0.00197522	Cxcl12/Gas6/Ccl2/Ptk2b/Mpp1/Ppbp/Serpine1/Thbs1/Ripk3/Aoc3/Cmklr1/Msn/Cxcl10/Cxcl5/Dapk2/Ptpn22/Grem1
Shared	GO:0072330	monocarboxylic acid biosynthetic process	17	17/825	170/23454	0.000109314	0.00267584	0.00197522	Slc1a3/H2-Ke6/Elovl6/Insig1/Pdk4/Stard4/Hacd4/Pnpla8/Fads1/Fads2/Trib3/Decr2/Elovl1/Pla2g4a/Hacd3/Scd2/Cyp1a1
Shared	GO:0070167	regulation of biomineral tissue development	11	11/825	80/23454	0.000109328	0.00267584	0.00197522	Gas6/Sox9/Tfap2a/Ptk2b/Acvr2b/Osr2/Fam20c/Bmp2/Bmp4/Ostn/Grem1
Shared	GO:0045669	positive regulation of osteoblast differentiation	10	10/825	67/23454	0.000110852	0.00269267	0.00198764	Sfrp2/Acvr2b/Atp6ap1/Sox11/Msx2/Igf1/Cthrc1/Fam20c/Bmp2/Bmp4
Shared	GO:0048844	artery morphogenesis	10	10/825	67/23454	0.000110852	0.00269267	0.00198764	Hand2/Ephb4/Hoxa13/Apob/Nog/Notch3/Tgfb2/Foxf1/Rbpj/Bmp4
Shared	GO:0003148	outflow tract septum morphogenesis	6	6/825	23/23454	0.000112358	0.0026987	0.00199209	Tgfbr2/Rarb/Smad6/Tgfb2/Msx2/Bmp4
Shared	GO:0003416	endochondral bone growth	6	6/825	23/23454	0.000112358	0.0026987	0.00199209	Tgfbr2/Rarb/Msx2/Thbs1/Col27a1/Ostn
Shared	GO:0048485	sympathetic nervous system development	6	6/825	23/23454	0.000112358	0.0026987	0.00199209	Hand2/Tfap2a/Sema3f/Sox11/Gdnf/Gata3
Shared	GO:0010959	regulation of metal ion transport	28	28/825	367/23454	0.000115279	0.00275854	0.00203626	Cxcl12/Fhl1/G6pdx/Ptk2b/Stc2/Atp2b4/Tgfb2/Serpine1/Stac/Igf1/Ank2/Lpar3/Pdgfb/Cemip/Htr2a/Fkbp1b/Cxcl10/Vdr/Stim1/Prkce/Bmp4/Atp7a/Akap6/Flna/Ptpn22/Bak1/Akt3/Plcb4
Shared	GO:0048592	eye morphogenesis	17	17/825	171/23454	0.000117488	0.00278646	0.00205687	Sox9/Tfap2a/Col8a2/Rarb/Col5a2/Sox11/Irx5/Cdon/Pdgfb/Rorb/Bcar3/Ahi1/Six3/Prox2/Bmp4/Bak1/Naglu
Shared	GO:0072189	ureter development	5	5/825	15/23454	0.000119043	0.00278646	0.00205687	Sox9/Tshz3/Foxf1/Bmp4/Gata3
Shared	GO:0072283	metanephric renal vesicle morphogenesis	5	5/825	15/23454	0.000119043	0.00278646	0.00205687	Six2/Kif26b/Gdnf/Bmp4/Grem1
Shared	GO:0072498	embryonic skeletal joint development	5	5/825	15/23454	0.000119043	0.00278646	0.00205687	Hoxd11/Hoxc11/Nog/Osr2/Bmp4
Shared	GO:0097152	mesenchymal cell apoptotic process	5	5/825	15/23454	0.000119043	0.00278646	0.00205687	Sox9/Hoxa13/Msx2/Msx1/Gdf5
Shared	GO:2000479	regulation of cAMP-dependent protein kinase activity	5	5/825	15/23454	0.000119043	0.00278646	0.00205687	Prkar1b/Atp2b4/Sesn2/Akap6/Prkar2a
Shared	GO:0070374	positive regulation of ERK1 and ERK2 cascade	18	18/825	188/23454	0.000121451	0.00283253	0.00209088	Gas6/Hand2/Ccl7/St5/Ccl2/Ptk2b/Bmper/Hmgcr/Atp6ap1/Esr1/Egfr/Pdgfb/Htr2a/Bmp2/Bmp4/Sema7a/Ptpn22/Nod1
Shared	GO:0042475	odontogenesis of dentin-containing tooth	11	11/825	81/23454	0.000122546	0.00284775	0.00210212	Hand2/Acvr2b/Wnt10a/Msx2/Msx1/Fam20a/Fam20c/Bmp2/Stim1/Lhx8/Bmp4
Shared	GO:0035116	embryonic hindlimb morphogenesis	7	7/825	33/23454	0.00012465	0.00288623	0.00213052	Alx4/Pitx1/Rarb/Msx2/Msx1/Osr2/Bmp4
Shared	GO:0045926	negative regulation of growth	21	21/825	240/23454	0.000125251	0.00288976	0.00213312	Sfrp2/Fhl1/Ntn1/G6pdx/Tgfbr2/Sema3f/Sema3g/Nog/Stc2/Tgfb2/Enpp1/Msx1/Cth/Osgin1/Cirbp/Sesn2/Ryk/Cdkn1a/Bmp4/Ostn/Grem1
Shared	GO:1901342	regulation of vasculature development	22	22/825	258/23454	0.000127153	0.00291467	0.00215151	Sfrp2/Thbs2/Klf4/Ccl2/Ptk2b/Ephb4/Enpp2/Tgfbr2/Sema3e/Amot/Serpine1/Xdh/Itgb2/Thbs1/Rhob/Cth/Pdgfb/Ctsh/Cxcl10/Bmp4/Grem1/Sparc
Shared	GO:0042063	gliogenesis	23	23/825	276/23454	0.000127237	0.00291467	0.00215151	Sox9/Dusp10/Ccl2/Plag1/Enpp2/Nrg1/Nog/Tgfb2/Sox11/Etv5/Tenm4/Igf1/Lamb1/Egfr/Pdgfb/Ror2/Sox5/Bmp2/Lrp8/Epha4/Fn1/Lamb2/Bmp4
Shared	GO:0003158	endothelium development	13	13/825	110/23454	0.000131184	0.00299443	0.00221039	S1pr3/Bmper/Acvr2b/Hoxa13/Col18a1/Xdh/Rhob/Rbpj/Pdgfb/Msn/Cxcl10/Prox2/Bmp4
Shared	GO:0050900	leukocyte migration	24	24/825	295/23454	0.000132493	0.00301363	0.00222456	Cxcl12/Gas6/Ccl7/Ednrb/Ccl2/Ptk2b/Mpp1/Cd24a/Ppbp/Serpine1/Itgb2/Thbs1/Ripk3/Pdgfb/Aoc3/Cmklr1/Ror2/Msn/Cxcl10/Cxcl5/Dapk2/Ptpn22/Grem1/Gata3
Shared	GO:0007548	sex differentiation	23	23/825	277/23454	0.00013426	0.00304306	0.00224628	Sfrp2/Mmp2/Hoxd13/Lgr4/Sox9/Hoxa13/Esr1/Tgfb2/Immp2l/Dhcr24/Serpine1/Pcyt1b/Smad9/Tex15/Ror2/Lhx8/Prdx4/Bmp4/Pla2g4a/Klhl32/Adrm1/Bak1/Gata3
Shared	GO:0050679	positive regulation of epithelial cell proliferation	17	17/825	173/23454	0.000135458	0.00305273	0.00225342	Cxcl12/Sox9/Ccl2/Cdh3/Nog/Esr1/Sox11/Igf1/Egfr/Pdgfb/Htra1/Osr2/Tgm1/Bmp2/Ccnd2/Bmp4/Atp7a
Shared	GO:0010463	mesenchymal cell proliferation	9	9/825	56/23454	0.000135635	0.00305273	0.00225342	Hand2/Sox9/Tgfbr2/Six2/Foxf1/Msx1/Dchs1/Bmp2/Bmp4
Shared	GO:0045778	positive regulation of ossification	12	12/825	96/23454	0.000137715	0.00308874	0.00228001	Sfrp2/Tfap2a/Acvr2b/Atp6ap1/Sox11/Msx2/Igf1/Cthrc1/Osr2/Fam20c/Bmp2/Bmp4
Shared	GO:2000116	regulation of cysteine-type endopeptidase activity	19	19/825	207/23454	0.000139197	0.00311116	0.00229655	Sfrp2/Gas6/Klf4/Bcap31/Dhcr24/Lck/Xdh/Apopt1/Thbs1/Igf1/Slc11a2/Aifm1/Wnt9a/Vcp/Bak1/Dapk1/Naip2/Nod1/Mgmt
Shared	GO:0032103	positive regulation of response to external stimulus	22	22/825	260/23454	0.000142131	0.00316574	0.00233684	Cxcl12/Gas6/Ccl2/Ptk2b/Cd24a/Ppbp/Pde5a/Fabp4/Serpine1/Ldlr/Thbs1/Egfr/Pdgfb/Aoc3/Cmklr1/Fkbp1b/Cxcl10/Cxcl5/Dapk2/Fn1/Pla2g4a/Nod1
Shared	GO:0016055	Wnt signaling pathway	29	29/825	391/23454	0.000143024	0.00317464	0.00234341	Sfrp2/Atp6ap2/Klf4/Lgr4/Sox9/Wnt10a/Cdh3/Nog/Rbpj/Cthrc1/Csnk1a1/Fuz/Ror2/Ptpru/Wnt9a/Bmp2/Wnt5b/Emd/Ryk/Six3/Zeb2/Barx1/Amer1/Cxxc4/Naip2/Grem1/Gata3/Wnt16/Tnn
Shared	GO:1990138	neuron projection extension	16	16/825	158/23454	0.000148905	0.00329374	0.00243133	Cxcl12/Postn/Ntn1/Flrt3/Sema3f/Nrg1/Sema3g/Slc9a6/Olfm1/Ryk/Dclk1/Usp9x/Fn1/Lamb2/Sema7a/Ostn
Shared	GO:0198738	cell-cell signaling by wnt	29	29/825	392/23454	0.000149413	0.00329374	0.00243133	Sfrp2/Atp6ap2/Klf4/Lgr4/Sox9/Wnt10a/Cdh3/Nog/Rbpj/Cthrc1/Csnk1a1/Fuz/Ror2/Ptpru/Wnt9a/Bmp2/Wnt5b/Emd/Ryk/Six3/Zeb2/Barx1/Amer1/Cxxc4/Naip2/Grem1/Gata3/Wnt16/Tnn
Shared	GO:0055024	regulation of cardiac muscle tissue development	11	11/825	83/23454	0.000153098	0.00334628	0.00247011	G6pdx/Tgfbr2/Nrg1/Fdps/Nog/Igf1/Rbpj/Bmp2/Bmp4/Akap6/Grem1
Shared	GO:0003170	heart valve development	8	8/825	45/23454	0.000153876	0.00334628	0.00247011	Sox9/Tgfbr2/Smad6/Tgfb2/Dchs1/Bmp2/Bmp4/Gata3
Shared	GO:0060323	head morphogenesis	8	8/825	45/23454	0.000153876	0.00334628	0.00247011	Mmp2/Atp6ap2/Tfap2a/Nog/Tgfb2/Tgfb3/Msx1/Crispld2
Shared	GO:2000351	regulation of endothelial cell apoptotic process	8	8/825	45/23454	0.000153876	0.00334628	0.00247011	Gas6/Col18a1/Serpine1/Thbs1/Angptl4/Bmp4/Gata3/Ndnf
Shared	GO:0042692	muscle cell differentiation	30	30/825	413/23454	0.00015945	0.00345583	0.00255098	Cxcl12/Pitx1/Ednrb/Sox9/G6pdx/Tshz3/Rarb/Nrg1/Smad6/Fdps/Gdf15/Boc/Il4ra/Foxf1/Msx1/Igf1/Rxra/Rbpj/Cth/Ank2/Cdon/Pdgfb/Cxcl10/Bmp2/Stim1/Prox2/Bmp4/Akap6/Grem1/Mapk12
Shared	GO:0021700	developmental maturation	23	23/825	281/23454	0.000165915	0.00357881	0.00264176	Mmp2/Ednrb/G6pdx/Ptk2b/Klf2/Nrcam/Cdh3/Tgfb2/Irx5/Msx2/Igf1/Rbpj/Nr4a2/Pdgfb/Fam20c/Dchs1/Bmp2/Six3/Ntn4/Cacna1a/Rab32/Grem1/Gata3
Shared	GO:0071361	cellular response to ethanol	4	4/825	9/23454	0.000166236	0.00357881	0.00264176	Ccl7/Itpr2/Prkce/Trp53inp1
Shared	GO:0050920	regulation of chemotaxis	17	17/825	176/23454	0.000166917	0.00358149	0.00264373	Cxcl12/Gas6/Ccl2/Ptk2b/Mpp1/Sema3f/Ppbp/Serpine1/Thbs1/Pdgfb/Cmklr1/Cxcl10/Ryk/Cxcl5/Dapk2/Fn1/Grem1
Shared	GO:0032147	activation of protein kinase activity	19	19/825	210/23454	0.000167946	0.00358853	0.00264893	Gas6/Ptk2b/Acvr2b/Tgfbr2/Shc2/Tgfb2/Il6ra/Tgfb3/Map3k9/Ptpn1/Thbs1/Igf1/Lpar3/Ripk3/Egfr/Pdgfb/Bmp2/Tom1l1/Bmp4
Shared	GO:0051794	regulation of timing of catagen	3	3/825	4/23454	0.000168918	0.00358853	0.00264893	Cdh3/Tgfb2/Msx2
Shared	GO:0061209	cell proliferation involved in mesonephros development	3	3/825	4/23454	0.000168918	0.00358853	0.00264893	Bmp2/Bmp4/Gata3
Shared	GO:0002690	positive regulation of leukocyte chemotaxis	11	11/825	84/23454	0.000170654	0.00361348	0.00266735	Cxcl12/Gas6/Ccl2/Ptk2b/Ppbp/Serpine1/Thbs1/Cmklr1/Cxcl10/Cxcl5/Dapk2
Shared	GO:0040013	negative regulation of locomotion	22	22/825	264/23454	0.000176847	0.00373234	0.00275509	Cxcl12/Sfrp2/Klf4/Tpm1/Sema3f/Nrg1/Pfn2/Nog/Dpysl3/Serpine1/Thbs1/Rhob/Rbpj/Olfm1/Pdgfb/Fuz/Ptpru/Ryk/Il1rn/Grem1/Gata3/Trp53inp1
Shared	GO:0098662	inorganic cation transmembrane transport	34	34/825	496/23454	0.000182012	0.00382879	0.00282628	Fhl1/Gas6/Cacna1c/Ero1l/G6pdx/Ptk2b/Atp6ap1/Slc9a6/Atp2b4/Atp2a3/Tgfb2/Lck/Stac/Itpr2/Ank2/Slc11a2/Hcn2/Cemip/Htr2a/Fkbp1b/Cxcl10/Stim1/Scara5/Prkce/Bmp4/Slc39a8/Atp7a/Akap6/Panx1/Kcnh5/Flna/Ptpn22/Cacna1a/Atp6v0d1
Shared	GO:0009855	determination of bilateral symmetry	14	14/825	129/23454	0.000183797	0.00385376	0.00284471	Hand2/Daam2/Acvr2b/Tgfbr2/Dync2li1/Foxf1/Rbpj/Rttn/Grem2/Zic2/Ahi1/Ccdc40/Grem1/Ift140
Shared	GO:0001759	organ induction	6	6/825	25/23454	0.000185622	0.00386682	0.00285436	Hoxd11/Hoxc11/Rbpj/Gdnf/Bmp2/Bmp4
Shared	GO:0098868	bone growth	6	6/825	25/23454	0.000185622	0.00386682	0.00285436	Tgfbr2/Rarb/Msx2/Thbs1/Col27a1/Ostn
Shared	GO:0060541	respiratory system development	21	21/825	247/23454	0.000186867	0.0038802	0.00286424	Dhcr7/Tnc/Sox9/Klf2/Acvr2b/Tgfbr2/Tshz3/Nog/Sim2/Sox11/Tgfb3/Foxf1/Igf1/Rbpj/Ctsh/Ccdc40/Bmp4/Fendrr/Atp7a/Wdpcp/Sparc
Shared	GO:0048675	axon extension	13	13/825	114/23454	0.000188536	0.00390226	0.00288052	Cxcl12/Ntn1/Sema3f/Nrg1/Sema3g/Slc9a6/Olfm1/Ryk/Dclk1/Usp9x/Fn1/Lamb2/Sema7a
Shared	GO:2000146	negative regulation of cell motility	20	20/825	230/23454	0.00019541	0.00403158	0.00297598	Cxcl12/Sfrp2/Klf4/Tpm1/Nrg1/Pfn2/Nog/Dpysl3/Serpine1/Thbs1/Rhob/Rbpj/Olfm1/Pdgfb/Fuz/Ptpru/Il1rn/Grem1/Gata3/Trp53inp1
Shared	GO:0060402	calcium ion transport into cytosol	14	14/825	130/23454	0.000199442	0.00410162	0.00302768	Ero1l/Ptk2b/Tgfb2/Lck/Itpr2/Ank2/Cemip/Htr2a/Fkbp1b/Cxcl10/Prkce/Bmp4/Akap6/Bak1
Shared	GO:0030282	bone mineralization	12	12/825	100/23454	0.000203772	0.00414294	0.00305818	Lgr4/Sox9/Tfap2a/Ptk2b/Acvr2b/Igf1/Osr2/Fam20c/Bmp2/Bmp4/Ostn/Grem1
Shared	GO:0051209	release of sequestered calcium ion into cytosol	12	12/825	100/23454	0.000203772	0.00414294	0.00305818	Ero1l/Ptk2b/Tgfb2/Lck/Itpr2/Ank2/Cemip/Htr2a/Fkbp1b/Cxcl10/Prkce/Akap6
Shared	GO:0051283	negative regulation of sequestering of calcium ion	12	12/825	100/23454	0.000203772	0.00414294	0.00305818	Ero1l/Ptk2b/Tgfb2/Lck/Itpr2/Ank2/Cemip/Htr2a/Fkbp1b/Cxcl10/Prkce/Akap6
Shared	GO:0014033	neural crest cell differentiation	10	10/825	72/23454	0.000204669	0.00414294	0.00305818	Hand2/Ednrb/Sox9/Tfap2a/Wnt10a/Sema3f/Sox11/Gdnf/Fn1/Zeb2
Shared	GO:0030500	regulation of bone mineralization	10	10/825	72/23454	0.000204669	0.00414294	0.00305818	Sox9/Tfap2a/Ptk2b/Acvr2b/Osr2/Fam20c/Bmp2/Bmp4/Ostn/Grem1
Shared	GO:0055088	lipid homeostasis	13	13/825	115/23454	0.000205846	0.0041537	0.00306612	Lipg/Cd24a/Apob/Fabp4/Got1/Ldlr/Commd9/Abca1/Ephx2/Angptl4/Srebf2/Soat1/Sesn2
Shared	GO:0002064	epithelial cell development	20	20/825	231/23454	0.000207034	0.00416462	0.00307418	S1pr3/Sox9/Tfap2a/Rarb/Hoxa13/Whrn/Col18a1/Esr1/Pdgfb/Pdzd7/Msn/Six3/Onecut2/Prox2/Yipf6/Lamb2/Bmp4/Wdpcp/Adrm1/Adamtsl4
Shared	GO:0016053	organic acid biosynthetic process	21	21/825	250/23454	0.000220572	0.00440939	0.00325487	Slc1a3/H2-Ke6/Elovl6/Atp2b4/Insig1/Gatm/Pdk4/Got1/Stard4/Hacd4/Cth/Pnpla8/Fads1/Fads2/Trib3/Decr2/Elovl1/Pla2g4a/Hacd3/Scd2/Cyp1a1
Shared	GO:0046394	carboxylic acid biosynthetic process	21	21/825	250/23454	0.000220572	0.00440939	0.00325487	Slc1a3/H2-Ke6/Elovl6/Atp2b4/Insig1/Gatm/Pdk4/Got1/Stard4/Hacd4/Cth/Pnpla8/Fads1/Fads2/Trib3/Decr2/Elovl1/Pla2g4a/Hacd3/Scd2/Cyp1a1
Shared	GO:0040019	positive regulation of embryonic development	7	7/825	36/23454	0.000222221	0.00442859	0.00326904	Amot/Tenm4/Igf1/Pdgfb/Osr2/Gdnf/Gata3
Shared	GO:0051282	regulation of sequestering of calcium ion	12	12/825	101/23454	0.000223974	0.00443607	0.00327456	Ero1l/Ptk2b/Tgfb2/Lck/Itpr2/Ank2/Cemip/Htr2a/Fkbp1b/Cxcl10/Prkce/Akap6
Shared	GO:0097756	negative regulation of blood vessel diameter	12	12/825	101/23454	0.000223974	0.00443607	0.00327456	Cacna1c/Mmp2/Ednrb/G6pdx/Hmgcr/Smad6/Pde5a/Egfr/Pdgfb/Htr2a/Adra1d/Acta2
Shared	GO:0030324	lung development	19	19/825	215/23454	0.000227527	0.00449261	0.00331629	Dhcr7/Tnc/Sox9/Klf2/Acvr2b/Tgfbr2/Tshz3/Nog/Sim2/Sox11/Tgfb3/Foxf1/Igf1/Rbpj/Ctsh/Ccdc40/Bmp4/Atp7a/Sparc
Shared	GO:0006631	fatty acid metabolic process	26	26/825	344/23454	0.000231037	0.00452615	0.00334105	H2-Ke6/Elovl6/Acat2/Lpin1/Aacs/Insig1/Pdk4/Abcd1/Fabp4/Lpin3/Hacd4/Ephx2/Pnpla8/Adh7/Fads1/Fads2/Trib3/Sesn2/Decr2/Elovl1/Slc27a4/Pla2g4a/Hacd3/Pdk3/Scd2/Crat
Shared	GO:0009896	positive regulation of catabolic process	26	26/825	344/23454	0.000231037	0.00452615	0.00334105	Hk2/Sox9/Ptk2b/Tfeb/Bcap31/Ptpn1/Igf1/Psmd10/Taf1/Ubqln2/Sorl1/Lonrf3/Htr2a/Csnk1a1/Msn/Cul4b/Trib3/Sesn2/Vcp/Prkce/Amer1/Rnf144a/Dapk1/Trp53inp1/Cpeb3/Nod1
Shared	GO:0002523	leukocyte migration involved in inflammatory response	5	5/825	17/23454	0.000231335	0.00452615	0.00334105	Ccl2/Cd24a/Ppbp/Itgb2/Aoc3
Shared	GO:0002089	lens morphogenesis in camera-type eye	6	6/825	26/23454	0.000234172	0.00456777	0.00337177	Tfap2a/Sox11/Bcar3/Six3/Prox2/Bmp4
Shared	GO:0046890	regulation of lipid biosynthetic process	15	15/825	148/23454	0.000235017	0.0045704	0.00337372	Dhcr7/Apob/Fdps/Insig1/Pdk4/Snai1/Ldlr/Stard4/Igf1/Pdgfb/Htr2a/Trib3/Vdr/Bmp2/Pla2g4a
Shared	GO:0051208	sequestering of calcium ion	12	12/825	102/23454	0.000245856	0.00475351	0.00350888	Ero1l/Ptk2b/Tgfb2/Lck/Itpr2/Ank2/Cemip/Htr2a/Fkbp1b/Cxcl10/Prkce/Akap6
Shared	GO:0052548	regulation of endopeptidase activity	21	21/825	252/23454	0.00024591	0.00475351	0.00350888	Sfrp2/Gas6/Klf4/Bcap31/Dhcr24/Serpine1/Lck/Xdh/Apopt1/Thbs1/Igf1/Slc11a2/Aifm1/Sorl1/Wnt9a/Vcp/Bak1/Dapk1/Naip2/Nod1/Mgmt
Shared	GO:0044708	single-organism behavior	33	33/825	484/23454	0.00024813	0.00478208	0.00352997	Cxcl12/Slc1a3/Cacna1c/Rcan2/Prkar1b/Hoxd10/Hmgcr/Nog/En1/Gjb4/Bche/Gatm/Pde5a/P2rx3/Thbs1/Igf1/Tmod2/Lamb1/Slc11a2/Nr4a2/Elavl4/Egfr/Htr2a/Bbs1/Epha4/Auts2/Il1rn/Lhx8/Prkce/Ccnd2/Cacna1a/Cpeb3/Rin1
Shared	GO:0006869	lipid transport	23	23/825	289/23454	0.000249635	0.00479672	0.00354078	Vldlr/Lipg/Nme4/Ano3/Acat2/Apob/Abcd1/Abca8b/Ldlr/Stard4/Thbs1/Abca1/Pnpla8/Syt7/Atp8b1/Sorl1/Srebf2/Soat1/Stard6/Slc27a4/Pla2g4a/Slco1a5/Esyt2
Shared	GO:0045428	regulation of nitric oxide biosynthetic process	9	9/825	61/23454	0.000265495	0.00506911	0.00374185	Klf4/Ptk2b/Klf2/Atp2b4/Esr1/Itgb2/Igf1/Egfr/H2-M3
Shared	GO:0035850	epithelial cell differentiation involved in kidney development	7	7/825	37/23454	0.000265828	0.00506911	0.00374185	Six2/Pdgfb/Gdnf/Lamb2/Bmp4/Grem1/Gata3
Shared	GO:0003205	cardiac chamber development	17	17/825	183/23454	0.000266174	0.00506911	0.00374185	Sfrp2/Hand2/Tpm1/Tgfbr2/Rarb/Hoxa13/Smad6/Nog/Tgfb2/Sox11/Msx2/Foxf1/Rxra/Rbpj/Fuz/Bmp4/Gata3
Shared	GO:0003149	membranous septum morphogenesis	4	4/825	10/23454	0.000269346	0.0051144	0.00377528	Tgfbr2/Nog/Tgfb2/Bmp4
Shared	GO:0008015	blood circulation	31	31/825	446/23454	0.000271526	0.00512268	0.00378139	Gas6/Cacna1c/Mmp2/Npr3/Postn/Atp6ap2/Ednrb/Tpm1/G6pdx/Hmgcr/Smad6/Amot/Atp2b4/Tgfb2/Immp2l/Pde5a/Irx5/Gclm/Ephx2/Ank2/Hcn2/Egfr/Pdgfb/Aoc3/Htr2a/Adra1d/Fkbp1b/Rgs2/Acta2/Akap6/Flna
Shared	GO:0030323	respiratory tube development	19	19/825	218/23454	0.000271531	0.00512268	0.00378139	Dhcr7/Tnc/Sox9/Klf2/Acvr2b/Tgfbr2/Tshz3/Nog/Sim2/Sox11/Tgfb3/Foxf1/Igf1/Rbpj/Ctsh/Ccdc40/Bmp4/Atp7a/Sparc
Shared	GO:0001838	embryonic epithelial tube formation	15	15/825	150/23454	0.00027217	0.00512268	0.00378139	Sfrp2/Sox9/Tfap2a/Nog/Tgfb2/Sox11/Irx3/Cthrc1/Fuz/Gdnf/Zic2/Zeb2/Bmp4/Grem1/Gata3
Shared	GO:0007611	learning or memory	21	21/825	254/23454	0.000273767	0.00512794	0.00378528	Cacna1c/Rcan2/Prkar1b/Hmgcr/Nog/En1/Bche/Gatm/Pde5a/Igf1/Tmod2/Lamb1/Slc11a2/Elavl4/Egfr/Htr2a/Il1rn/Lhx8/Ccnd2/Cpeb3/Rin1
Shared	GO:0030178	negative regulation of Wnt signaling pathway	14	14/825	134/23454	0.000274043	0.00512794	0.00378528	Sfrp2/Sox9/Nog/Cthrc1/Fuz/Ror2/Bmp2/Wnt5b/Six3/Barx1/Amer1/Cxxc4/Grem1/Tnn
Shared	GO:1903037	regulation of leukocyte cell-cell adhesion	23	23/825	291/23454	0.000275651	0.00514309	0.00379646	Cxcl12/Klf4/Dusp10/Ccl2/Ephb4/Tgfbr2/Hlx/Cd24a/Il4ra/Pde5a/Lck/Igf1/Ripk3/Cd274/Sox13/Igfbp2/Bmp4/H2-M3/Ptpn22/Adrm1/Gata3/Vsir/Btn2a2
Shared	GO:0042060	wound healing	26	26/825	348/23454	0.00027656	0.00514513	0.00379796	Gas6/Tpm1/Ccl2/Anxa8/Hmgcr/Gp1bb/Nog/Tgfb2/Serpine1/Msx2/Thbs1/Igf1/Syt7/Egfr/Slc7a11/Pdgfb/Pik3cb/Tfpi/Fn1/Scara5/Prkce/Flna/Adamts18/Ndnf/Procr/Lbh
Shared	GO:0007204	positive regulation of cytosolic calcium ion concentration	22	22/825	273/23454	0.000283544	0.00523107	0.0038614	Cacna1c/Ero1l/Ednrb/Ptk2b/Cd24a/Bcap31/Esr1/Tgfb2/Lck/Itpr2/Ank2/Lpar3/Cemip/Htr2a/Adra1d/Fkbp1b/Cxcl10/Prkce/Bmp4/Akap6/Cacna1a/Bak1
Shared	GO:0030595	leukocyte chemotaxis	17	17/825	184/23454	0.000283881	0.00523107	0.0038614	Cxcl12/Gas6/Ccl7/Ednrb/Ccl2/Ptk2b/Mpp1/Ppbp/Serpine1/Itgb2/Thbs1/Pdgfb/Cmklr1/Cxcl10/Cxcl5/Dapk2/Grem1
Shared	GO:0030514	negative regulation of BMP signaling pathway	8	8/825	49/23454	0.00028443	0.00523107	0.0038614	Sfrp2/Bmper/Smad6/Nog/Chrdl1/Htra1/Grem2/Grem1
Shared	GO:0072577	endothelial cell apoptotic process	8	8/825	49/23454	0.00028443	0.00523107	0.0038614	Gas6/Col18a1/Serpine1/Thbs1/Angptl4/Bmp4/Gata3/Ndnf
Shared	GO:0030336	negative regulation of cell migration	19	19/825	219/23454	0.000287764	0.00527732	0.00389554	Cxcl12/Sfrp2/Klf4/Tpm1/Nrg1/Pfn2/Nog/Dpysl3/Serpine1/Thbs1/Rhob/Rbpj/Olfm1/Pdgfb/Fuz/Ptpru/Il1rn/Grem1/Trp53inp1
Shared	GO:0051961	negative regulation of nervous system development	24	24/825	311/23454	0.000292162	0.00533816	0.00394045	Ntn1/Ednrb/Sox9/Dusp10/Sema3f/Nrg1/Sema3g/Cd24a/Nog/Dpysl3/Notch3/Sox11/Irx3/Rbpj/Olfm1/Sorl1/Nr2f1/Ryk/Epha4/Six3/Stmn2/Bmp4/Ostn/Flna
Shared	GO:0006874	cellular calcium ion homeostasis	29	29/825	408/23454	0.00029274	0.00533816	0.00394045	Cacna1c/Ero1l/Ednrb/Ccl2/Ptk2b/Cd24a/Bcap31/Stc2/Atp2b4/Esr1/Tgfb2/Lck/Kctd17/Itpr2/Ank2/Lpar3/Cemip/Pik3cb/Htr2a/Adra1d/Fkbp1b/Cxcl10/Vdr/Stim1/Prkce/Bmp4/Akap6/Cacna1a/Bak1
Shared	GO:0030879	mammary gland development	14	14/825	135/23454	0.000296055	0.00536819	0.00396262	Ntn1/Sox9/Tgfbr2/Esr1/Tgfb3/Xdh/Msx2/Etv5/Foxf1/Msx1/Igf1/Vdr/Bmp4/Gata3
Shared	GO:0048015	phosphatidylinositol-mediated signaling	14	14/825	135/23454	0.000296055	0.00536819	0.00396262	Npr3/Klf4/Sox9/Nrg1/Tgfb2/Igf1/Egfr/Pdgfb/Pik3cb/Htr2a/Plch1/Gata3/Wnt16/Btn2a2
Shared	GO:0008544	epidermis development	24	24/825	312/23454	0.000306249	0.00553744	0.00408755	Alx4/Klf4/Lgr4/Sox9/Tfap2a/Nsdhl/Wnt10a/Cdh3/Whrn/Tgfb2/Msx2/Snai1/Foxq1/Rbpj/Hoxc13/Egfr/Fuz/Pdzd7/Tgm1/Vdr/Bmp4/Atp7a/Wdpcp/Wnt16
Shared	GO:0060231	mesenchymal to epithelial transition	5	5/825	18/23454	0.000311071	0.00560886	0.00414028	Six2/Gdnf/Bmp4/Grem1/Gata3
Shared	GO:0003013	circulatory system process	31	31/825	450/23454	0.00031667	0.00569386	0.00420302	Gas6/Cacna1c/Mmp2/Npr3/Postn/Atp6ap2/Ednrb/Tpm1/G6pdx/Hmgcr/Smad6/Amot/Atp2b4/Tgfb2/Immp2l/Pde5a/Irx5/Gclm/Ephx2/Ank2/Hcn2/Egfr/Pdgfb/Aoc3/Htr2a/Adra1d/Fkbp1b/Rgs2/Acta2/Akap6/Flna
Shared	GO:0042632	cholesterol homeostasis	10	10/825	76/23454	0.000321157	0.00573854	0.004236	Lipg/Cd24a/Apob/Fabp4/Ldlr/Commd9/Abca1/Ephx2/Srebf2/Soat1
Shared	GO:0055092	sterol homeostasis	10	10/825	76/23454	0.000321157	0.00573854	0.004236	Lipg/Cd24a/Apob/Fabp4/Ldlr/Commd9/Abca1/Ephx2/Srebf2/Soat1
Shared	GO:0097553	calcium ion transmembrane import into cytosol	12	12/825	105/23454	0.00032272	0.00573854	0.004236	Ero1l/Ptk2b/Tgfb2/Lck/Itpr2/Ank2/Cemip/Htr2a/Fkbp1b/Cxcl10/Prkce/Akap6
Shared	GO:1902656	calcium ion import into cytosol	12	12/825	105/23454	0.00032272	0.00573854	0.004236	Ero1l/Ptk2b/Tgfb2/Lck/Itpr2/Ank2/Cemip/Htr2a/Fkbp1b/Cxcl10/Prkce/Akap6
Shared	GO:0048806	genitalia development	8	8/825	50/23454	0.000328294	0.00582156	0.00429728	Hoxd13/Lgr4/Hoxa13/Esr1/Dhcr24/Tex15/Ror2/Bak1
Shared	GO:0032872	regulation of stress-activated MAPK cascade	18	18/825	204/23454	0.00033543	0.00593177	0.00437864	Sfrp2/Hand2/Dusp10/Ptk2b/Hmgcr/Tgfb2/Xdh/Map3k9/Ptpn1/Egfr/Ror2/Bmp2/Epha4/Il1rn/Zeb2/Ptpn22/Wnt16/Nod1
Shared	GO:0001738	morphogenesis of a polarized epithelium	9	9/825	63/23454	0.000340383	0.00600286	0.00443111	Sfrp2/Foxf1/Cthrc1/Fuz/Ror2/Msn/Dchs1/Ryk/Ahi1
Shared	GO:0072503	cellular divalent inorganic cation homeostasis	30	30/825	432/23454	0.000343651	0.00604362	0.0044612	Cacna1c/Ero1l/Ednrb/Ccl2/Ptk2b/Cd24a/Bcap31/Stc2/Atp2b4/Esr1/Tgfb2/Lck/Kctd17/Itpr2/Ank2/Lpar3/Cemip/Pik3cb/Htr2a/Adra1d/Fkbp1b/Cxcl10/Vdr/Stim1/Prkce/Bmp4/Slc39a8/Akap6/Cacna1a/Bak1
Shared	GO:0007369	gastrulation	16	16/825	170/23454	0.000344572	0.00604362	0.0044612	Sfrp2/Klf4/Acvr2b/Tgfbr2/Amot/Nog/Col5a2/Six2/Snai1/Tenm4/Foxf1/Osr2/Fn1/Il1rn/Mesp2/Bmp4
Shared	GO:0045862	positive regulation of proteolysis	22	22/825	277/23454	0.000346832	0.00606673	0.00447826	Antxr1/Sfrp2/Ptk2b/Bcap31/Lck/Xdh/Apopt1/Psmd10/Slc11a2/Aifm1/Taf1/Ubqln2/Lonrf3/Csnk1a1/Fuz/Ctsh/Trib3/Vcp/Rnf144a/Bak1/Dapk1/Nod1
Shared	GO:0048661	positive regulation of smooth muscle cell proliferation	11	11/825	91/23454	0.000348135	0.00607303	0.00448291	Mmp2/Tgfbr2/Hmgcr/Notch3/Il6ra/Thbs1/Igf1/Rbpj/Egfr/Pdgfb/Bmp4
Shared	GO:0070302	regulation of stress-activated protein kinase signaling cascade	18	18/825	205/23454	0.000355924	0.00619211	0.00457081	Sfrp2/Hand2/Dusp10/Ptk2b/Hmgcr/Tgfb2/Xdh/Map3k9/Ptpn1/Egfr/Ror2/Bmp2/Epha4/Il1rn/Zeb2/Ptpn22/Wnt16/Nod1
Shared	GO:0045992	negative regulation of embryonic development	6	6/825	28/23454	0.000360883	0.00626147	0.00462201	Sfrp2/Col5a2/Snai1/Fuz/Bmp4/Gata3
Shared	GO:0001666	response to hypoxia	17	17/825	188/23454	0.000365326	0.00632151	0.00466633	Vldlr/Mmp2/Sod3/Cd24a/Tgfb2/Tgfb3/P2rx3/Itpr2/Rbpj/Plat/Suv39h1/Nr4a2/Bmp2/Ucp2/Prkce/Pdk3/Ndnf
Shared	GO:0032388	positive regulation of intracellular transport	23	23/825	297/23454	0.00036857	0.00636055	0.00469515	Sfrp2/Gas6/Ctsk/Ccl2/Cdh3/Bcap31/Il4ra/Tgfb3/Igf1/Egfr/Cemip/Sorl1/Msn/Srebf2/Emd/Bmp4/Tlr7/Akap6/Kcnn3/Flna/Ptpn22/Grem1/Elmod1
Shared	GO:0048017	inositol lipid-mediated signaling	14	14/825	138/23454	0.000371416	0.00639253	0.00471876	Npr3/Klf4/Sox9/Nrg1/Tgfb2/Igf1/Egfr/Pdgfb/Pik3cb/Htr2a/Plch1/Gata3/Wnt16/Btn2a2
Shared	GO:0060325	face morphogenesis	7	7/825	39/23454	0.00037362	0.00641332	0.0047341	Mmp2/Tfap2a/Nog/Tgfb2/Tgfb3/Msx1/Crispld2
Shared	GO:0048678	response to axon injury	8	8/825	51/23454	0.000377518	0.00646298	0.00477076	Mmp2/Klf4/Tnc/Flrt3/Dpysl3/Fkbp1b/Epha4/Lamb2
Shared	GO:0030279	negative regulation of ossification	11	11/825	92/23454	0.000383066	0.00652022	0.00481301	Hand2/Sox9/Ptk2b/Smad6/Nog/Enpp1/Rbpj/Rorb/Ostn/Grem1/Tnn
Shared	GO:0060425	lung morphogenesis	9	9/825	64/23454	0.0003839	0.00652022	0.00481301	Tnc/Sox9/Tgfbr2/Nog/Sox11/Foxf1/Igf1/Ctsh/Bmp4
Shared	GO:1904888	cranial skeletal system development	9	9/825	64/23454	0.0003839	0.00652022	0.00481301	Tfap2a/Tgfbr2/Insig1/Tgfb2/Six2/Tgfb3/Msx2/Bmp4/Ift140
Shared	GO:0007159	leukocyte cell-cell adhesion	24	24/825	318/23454	0.000404024	0.00684396	0.00505198	Cxcl12/Klf4/Dusp10/Ccl2/Ephb4/Tgfbr2/Hlx/Cd24a/Il4ra/Pde5a/Lck/Itgb2/Igf1/Ripk3/Cd274/Sox13/Igfbp2/Bmp4/H2-M3/Ptpn22/Adrm1/Gata3/Vsir/Btn2a2
Shared	GO:0003214	cardiac left ventricle morphogenesis	5	5/825	19/23454	0.000410002	0.00686204	0.00506533	Sfrp2/Tgfbr2/Tgfb2/Foxf1/Rbpj
Shared	GO:0017085	response to insecticide	3	3/825	5/23454	0.000411213	0.00686204	0.00506533	Scn3a/Nr4a2/Cyp1a1
Shared	GO:0034638	phosphatidylcholine catabolic process	3	3/825	5/23454	0.000411213	0.00686204	0.00506533	Enpp2/Ldlr/Pnpla8
Shared	GO:0072191	ureter smooth muscle development	3	3/825	5/23454	0.000411213	0.00686204	0.00506533	Sox9/Tshz3/Bmp4
Shared	GO:0072193	ureter smooth muscle cell differentiation	3	3/825	5/23454	0.000411213	0.00686204	0.00506533	Sox9/Tshz3/Bmp4
Shared	GO:0072172	mesonephric tubule formation	4	4/825	11/23454	0.000411488	0.00686204	0.00506533	Nog/Gdnf/Grem1/Gata3
Shared	GO:1903038	negative regulation of leukocyte cell-cell adhesion	12	12/825	108/23454	0.000419032	0.0069698	0.00514487	Cxcl12/Klf4/Hlx/Cd24a/Il4ra/Pde5a/Cd274/Bmp4/H2-M3/Ptpn22/Vsir/Btn2a2
Shared	GO:0019218	regulation of steroid metabolic process	11	11/825	93/23454	0.000420892	0.00698268	0.00515438	Dhcr7/Apob/Fdps/Insig1/Snai1/Stard4/Igf1/Ephx2/Lmf1/Vdr/Bmp2
Shared	GO:0014032	neural crest cell development	9	9/825	65/23454	0.000431898	0.00714686	0.00527558	Hand2/Ednrb/Sox9/Tfap2a/Sema3f/Sox11/Gdnf/Fn1/Zeb2
Shared	GO:0003156	regulation of animal organ formation	7	7/825	40/23454	0.000439273	0.00721463	0.0053256	Hand2/Hoxd11/Hoxc11/Rbpj/Gdnf/Bmp2/Bmp4
Shared	GO:0048730	epidermis morphogenesis	7	7/825	40/23454	0.000439273	0.00721463	0.0053256	Klf4/Tfap2a/Wnt10a/Tgfb2/Snai1/Foxq1/Atp7a
Shared	GO:0040036	regulation of fibroblast growth factor receptor signaling pathway	6	6/825	29/23454	0.000441597	0.00721463	0.0053256	Nog/Thbs1/Pdgfb/Fuz/Fam20c/Gata3
Shared	GO:0050999	regulation of nitric-oxide synthase activity	6	6/825	29/23454	0.000441597	0.00721463	0.0053256	Npr3/Ptk2b/Atp2b4/Esr1/Egfr/Nod1
Shared	GO:0061036	positive regulation of cartilage development	6	6/825	29/23454	0.000441597	0.00721463	0.0053256	Hoxd11/Sox9/Gdf5/Sox5/Bmp2/Bmp4
Shared	GO:0072175	epithelial tube formation	15	15/825	157/23454	0.000444816	0.00724881	0.00535083	Sfrp2/Sox9/Tfap2a/Nog/Tgfb2/Sox11/Irx3/Cthrc1/Fuz/Gdnf/Zic2/Zeb2/Bmp4/Grem1/Gata3
Shared	GO:0048640	negative regulation of developmental growth	11	11/825	94/23454	0.000461798	0.00748174	0.00552277	Sfrp2/Ntn1/G6pdx/Tgfbr2/Sema3f/Sema3g/Nog/Stc2/Ryk/Bmp4/Ostn
Shared	GO:0003231	cardiac ventricle development	14	14/825	141/23454	0.000462596	0.00748174	0.00552277	Sfrp2/Hand2/Tpm1/Tgfbr2/Hoxa13/Smad6/Nog/Tgfb2/Sox11/Foxf1/Rxra/Rbpj/Bmp4/Gata3
Shared	GO:0060401	cytosolic calcium ion transport	14	14/825	141/23454	0.000462596	0.00748174	0.00552277	Ero1l/Ptk2b/Tgfb2/Lck/Itpr2/Ank2/Cemip/Htr2a/Fkbp1b/Cxcl10/Prkce/Bmp4/Akap6/Bak1
Shared	GO:0001933	negative regulation of protein phosphorylation	28	28/825	400/23454	0.000471081	0.00759988	0.00560998	Sfrp2/Klf4/Prkar1b/Deptor/Dusp10/Flrt3/Hmgcr/Smad6/Nog/Enpp1/Fabp4/Xdh/Ptpn1/Igf1/Psmd10/Sorl1/E130311K13Rik/Trib3/Rgs2/Inca1/Cdkn1a/Bmp4/Ptpn22/Bak1/Prkar2a/Grem1/Btn2a2/Spred3
Shared	GO:0043407	negative regulation of MAP kinase activity	9	9/825	66/23454	0.000484724	0.00780042	0.00575801	Sfrp2/Dusp10/Hmgcr/Ptpn1/Sorl1/Rgs2/Bmp4/Ptpn22/Spred3
Shared	GO:0031331	positive regulation of cellular catabolic process	22	22/825	284/23454	0.000487697	0.00780111	0.00575852	Hk2/Ptk2b/Tfeb/Bcap31/Ptpn1/Igf1/Psmd10/Taf1/Ubqln2/Lonrf3/Htr2a/Csnk1a1/Msn/Trib3/Sesn2/Vcp/Amer1/Rnf144a/Dapk1/Trp53inp1/Cpeb3/Nod1
Shared	GO:0032963	collagen metabolic process	10	10/825	80/23454	0.000488402	0.00780111	0.00575852	Mmp2/Ctsk/Ccl2/Il6ra/Tgfb3/P3h1/Pdgfb/Tram2/Creb3l1/Bmp4
Shared	GO:1903524	positive regulation of blood circulation	10	10/825	80/23454	0.000488402	0.00780111	0.00575852	Tpm1/Smad6/Tgfb2/Pde5a/Hcn2/Egfr/Pdgfb/Htr2a/Adra1d/Rgs2
Shared	GO:0036293	response to decreased oxygen levels	17	17/825	193/23454	0.000494926	0.00784267	0.00578919	Vldlr/Mmp2/Sod3/Cd24a/Tgfb2/Tgfb3/P2rx3/Itpr2/Rbpj/Plat/Suv39h1/Nr4a2/Bmp2/Ucp2/Prkce/Pdk3/Ndnf
Shared	GO:0042098	T cell proliferation	17	17/825	193/23454	0.000494926	0.00784267	0.00578919	Cxcl12/Tgfbr2/Cd24a/Pde5a/Itgb2/Igf1/Ripk3/Cd274/Igfbp2/Fkbp1b/Msn/Elf4/Bmp4/H2-M3/Ptpn22/Vsir/Btn2a2
Shared	GO:2000021	regulation of ion homeostasis	17	17/825	193/23454	0.000494926	0.00784267	0.00578919	Fhl1/Ero1l/Ednrb/Ptk2b/Tgfb2/Lck/Itpr2/Gclm/Ank2/Cemip/Htr2a/Fkbp1b/Cxcl10/Prkce/Bmp4/Akap6/Bak1
Shared	GO:0014065	phosphatidylinositol 3-kinase signaling	12	12/825	110/23454	0.000495878	0.00784267	0.00578919	Klf4/Sox9/Nrg1/Tgfb2/Igf1/Egfr/Pdgfb/Pik3cb/Htr2a/Gata3/Wnt16/Btn2a2
Shared	GO:0050730	regulation of peptidyl-tyrosine phosphorylation	19	19/825	229/23454	0.000502681	0.00793078	0.00585424	Sfrp2/Gas6/Ptk2b/Enpp2/Nrg1/Cd24a/Il6ra/Lck/Ptpn1/Itgb2/Il11/Igf1/Egfr/Pdgfb/Htr2a/Lrp8/Prkce/Ptpn22/Grem1
Shared	GO:0051403	stress-activated MAPK cascade	19	19/825	230/23454	0.00053035	0.00834686	0.00616137	Sfrp2/Hand2/Dusp10/Ptk2b/Hmgcr/Tgfb2/Xdh/Map3k9/Ptpn1/Egfr/Ror2/Bmp2/Epha4/Il1rn/Zeb2/Hacd3/Ptpn22/Wnt16/Nod1
Shared	GO:0006084	acetyl-CoA metabolic process	6	6/825	30/23454	0.000535718	0.00839502	0.00619693	Pmvk/Mvd/Mvk/Pdk4/Pdk3/Pdha1
Shared	GO:0010811	positive regulation of cell-substrate adhesion	12	12/825	111/23454	0.000538544	0.00839502	0.00619693	Ptk2b/Enpp2/Foxf1/Thbs1/Emilin1/Abi3bp/Fn1/Prkce/Ccdc80/Smoc2/Flna/Ndnf
Shared	GO:0051928	positive regulation of calcium ion transport	12	12/825	111/23454	0.000538544	0.00839502	0.00619693	Cxcl12/G6pdx/Serpine1/Ank2/Lpar3/Pdgfb/Cemip/Cxcl10/Stim1/Bmp4/Akap6/Bak1
Shared	GO:0044259	multicellular organismal macromolecule metabolic process	10	10/825	81/23454	0.000539932	0.00839502	0.00619693	Mmp2/Ctsk/Ccl2/Il6ra/Tgfb3/P3h1/Pdgfb/Tram2/Creb3l1/Bmp4
Shared	GO:1903426	regulation of reactive oxygen species biosynthetic process	10	10/825	81/23454	0.000539932	0.00839502	0.00619693	Klf4/Ptk2b/Klf2/Atp2b4/Esr1/Itgb2/Igf1/Zfp13/Egfr/H2-M3
Shared	GO:0098742	cell-cell adhesion via plasma-membrane adhesion molecules	15	15/825	160/23454	0.000543523	0.00843049	0.00622311	Klf4/Cadm1/Tgfbr2/Flrt3/Kirrel3/Cd24a/Cdh3/Tgfb2/Cdhr1/Pik3cb/Amigo2/Dchs1/Bmp2/Il1rn/Cdh11
Shared	GO:0030111	regulation of Wnt signaling pathway	20	20/825	249/23454	0.000548507	0.00848735	0.00626508	Sfrp2/Atp6ap2/Lgr4/Sox9/Nog/Rbpj/Cthrc1/Fuz/Ror2/Bmp2/Wnt5b/Emd/Six3/Zeb2/Barx1/Amer1/Cxxc4/Naip2/Grem1/Tnn
Shared	GO:0042310	vasoconstriction	11	11/825	96/23454	0.000553636	0.00852573	0.00629341	Cacna1c/Mmp2/Ednrb/G6pdx/Smad6/Pde5a/Egfr/Pdgfb/Htr2a/Adra1d/Acta2
Shared	GO:1903409	reactive oxygen species biosynthetic process	11	11/825	96/23454	0.000553636	0.00852573	0.00629341	Klf4/Ptk2b/Klf2/Atp2b4/Esr1/Itgb2/Igf1/Zfp13/Egfr/H2-M3/Cyp1a1
Shared	GO:0010611	regulation of cardiac muscle hypertrophy	8	8/825	54/23454	0.00056227	0.00861746	0.00636112	Hand2/G6pdx/Fdps/Atp2b4/Pde5a/Igf1/Rgs2/Akap6
Shared	GO:1903428	positive regulation of reactive oxygen species biosynthetic process	8	8/825	54/23454	0.00056227	0.00861746	0.00636112	Klf4/Ptk2b/Klf2/Esr1/Itgb2/Zfp13/Egfr/H2-M3
Shared	GO:0001101	response to acid chemical	25	25/825	345/23454	0.000563733	0.00861936	0.00636252	Slc1a3/Mmp2/Klf4/Sox9/Ptk2b/Atp2b4/Aacs/Col5a2/Bche/Pdk4/Mest/Ldlr/Abca1/Rxra/Egfr/Hlcs/Pdgfb/Rorb/Ctsh/Sesn2/Prkce/Atp7a/Pdk3/Scd2/Cpeb3
Shared	GO:0032874	positive regulation of stress-activated MAPK cascade	14	14/825	144/23454	0.000572185	0.00872785	0.00644261	Hand2/Ptk2b/Hmgcr/Tgfb2/Xdh/Map3k9/Ptpn1/Ror2/Bmp2/Epha4/Il1rn/Zeb2/Wnt16/Nod1
Shared	GO:0050921	positive regulation of chemotaxis	13	13/825	128/23454	0.000587905	0.00894645	0.00660397	Cxcl12/Gas6/Ccl2/Ptk2b/Ppbp/Serpine1/Thbs1/Pdgfb/Cmklr1/Cxcl10/Cxcl5/Dapk2/Fn1
Shared	GO:0003337	mesenchymal to epithelial transition involved in metanephros morphogenesis	4	4/825	12/23454	0.000600088	0.00906752	0.00669334	Six2/Gdnf/Bmp4/Grem1
Shared	GO:0014848	urinary tract smooth muscle contraction	4	4/825	12/23454	0.000600088	0.00906752	0.00669334	Cacna1c/Tshz3/P2rx3/Htr2a
Shared	GO:0060525	prostate glandular acinus development	4	4/825	12/23454	0.000600088	0.00906752	0.00669334	Hoxd13/Esr1/Igf1/Rxra
Shared	GO:0050810	regulation of steroid biosynthetic process	9	9/825	68/23454	0.000606321	0.00914025	0.00674703	Dhcr7/Apob/Fdps/Insig1/Snai1/Stard4/Igf1/Vdr/Bmp2
Shared	GO:0070304	positive regulation of stress-activated protein kinase signaling cascade	14	14/825	145/23454	0.000613295	0.00922379	0.00680869	Hand2/Ptk2b/Hmgcr/Tgfb2/Xdh/Map3k9/Ptpn1/Ror2/Bmp2/Epha4/Il1rn/Zeb2/Wnt16/Nod1
Shared	GO:0090316	positive regulation of intracellular protein transport	20	20/825	252/23454	0.000637926	0.00957186	0.00706563	Sfrp2/Gas6/Ctsk/Ccl2/Bcap31/Tgfb3/Igf1/Egfr/Cemip/Sorl1/Srebf2/Emd/Bmp4/Tlr7/Akap6/Kcnn3/Flna/Ptpn22/Grem1/Elmod1
Shared	GO:0000038	very long-chain fatty acid metabolic process	6	6/825	31/23454	0.000644713	0.00962881	0.00710766	Elovl6/Abcd1/Hacd4/Elovl1/Slc27a4/Hacd3
Shared	GO:0060351	cartilage development involved in endochondral bone morphogenesis	6	6/825	31/23454	0.000644713	0.00962881	0.00710766	Hoxd11/Sox9/Tgfbr2/Rarb/Thbs1/Col27a1
Shared	GO:0007160	cell-matrix adhesion	16	16/825	180/23454	0.000648433	0.00963964	0.00711566	Postn/Ptk2b/Enpp2/Sema3e/Serpine1/Itgb2/Thbs1/Emilin1/Pik3cb/Onecut2/Fn1/Sirpa/Nid2/Wdpcp/Grem1/Tnn
Shared	GO:0071560	cellular response to transforming growth factor beta stimulus	16	16/825	180/23454	0.000648433	0.00963964	0.00711566	Ltbp4/Sox9/Ccl2/Tgfbr2/Smad6/Tgfb2/Tgfb3/Serpine1/Thbs1/Smad9/Htra1/Gdnf/Sox5/Bmp2/Usp9x/Onecut2
Shared	GO:0006809	nitric oxide biosynthetic process	9	9/825	69/23454	0.000675866	0.00996924	0.00735896	Klf4/Ptk2b/Klf2/Atp2b4/Esr1/Itgb2/Igf1/Egfr/H2-M3
Shared	GO:0030301	cholesterol transport	9	9/825	69/23454	0.000675866	0.00996924	0.00735896	Lipg/Acat2/Apob/Ldlr/Stard4/Abca1/Syt7/Srebf2/Soat1
Shared	GO:0034505	tooth mineralization	5	5/825	21/23454	0.000676799	0.00996924	0.00735896	Tfap2a/Msx2/Fam20a/Fam20c/Stim1
Shared	GO:0070884	regulation of calcineurin-NFAT signaling cascade	5	5/825	21/23454	0.000676799	0.00996924	0.00735896	Rcan2/Nrg1/Atp2b4/Igf1/Akap6
Shared	GO:1905114	cell surface receptor signaling pathway involved in cell-cell signaling	31	31/825	471/23454	0.000681172	0.0100107	0.0073896	Sfrp2/Atp6ap2/Klf4/Lgr4/Sox9/Ptk2b/Wnt10a/Cdh3/Nog/Rbpj/Cthrc1/Csnk1a1/Fuz/Ror2/Ptpru/Wnt9a/Bmp2/Wnt5b/Emd/Ryk/Six3/Zeb2/Barx1/Bmp4/Amer1/Cxxc4/Naip2/Grem1/Gata3/Wnt16/Tnn
Shared	GO:0032964	collagen biosynthetic process	7	7/825	43/23454	0.000692959	0.0101377	0.00748329	Ccl2/Il6ra/Tgfb3/Pdgfb/Tram2/Creb3l1/Bmp4
Shared	GO:0071675	regulation of mononuclear cell migration	7	7/825	43/23454	0.000692959	0.0101377	0.00748329	Cxcl12/Ccl2/Serpine1/Thbs1/Cmklr1/Cxcl10/Grem1
Shared	GO:0046661	male sex differentiation	14	14/825	147/23454	0.000703066	0.0102622	0.00757522	Sfrp2/Hoxd13/Lgr4/Sox9/Hoxa13/Esr1/Tgfb2/Dhcr24/Smad9/Tex15/Prdx4/Klhl32/Adrm1/Gata3
Shared	GO:0014743	regulation of muscle hypertrophy	8	8/825	56/23454	0.000721707	0.0105105	0.00775848	Hand2/G6pdx/Fdps/Atp2b4/Pde5a/Igf1/Rgs2/Akap6
Shared	GO:0070661	leukocyte proliferation	23	23/825	312/23454	0.000729901	0.0105977	0.00782286	Cxcl12/Npr3/Plcl2/Tgfbr2/Cd24a/Sox11/Pde5a/Itgb2/Igf1/Ripk3/Cd274/Igfbp2/Fkbp1b/Msn/Elf4/Cdkn1a/Bmp4/H2-M3/Ptpn22/Grem1/Cr2/Vsir/Btn2a2
Shared	GO:0071559	response to transforming growth factor beta	16	16/825	182/23454	0.000730992	0.0105977	0.00782286	Ltbp4/Sox9/Ccl2/Tgfbr2/Smad6/Tgfb2/Tgfb3/Serpine1/Thbs1/Smad9/Htra1/Gdnf/Sox5/Bmp2/Usp9x/Onecut2
Shared	GO:0048593	camera-type eye morphogenesis	13	13/825	131/23454	0.000732635	0.0105977	0.00782286	Sox9/Tfap2a/Col8a2/Sox11/Irx5/Cdon/Rorb/Bcar3/Ahi1/Six3/Prox2/Bmp4/Bak1
Shared	GO:1903364	positive regulation of cellular protein catabolic process	12	12/825	115/23454	0.000741367	0.0106999	0.00789835	Ptk2b/Bcap31/Psmd10/Taf1/Ubqln2/Lonrf3/Csnk1a1/Msn/Trib3/Vcp/Amer1/Rnf144a
Shared	GO:0014031	mesenchymal cell development	9	9/825	70/23454	0.000751787	0.0107978	0.00797061	Hand2/Ednrb/Sox9/Tfap2a/Sema3f/Sox11/Gdnf/Fn1/Zeb2
Shared	GO:0015918	sterol transport	9	9/825	70/23454	0.000751787	0.0107978	0.00797061	Lipg/Acat2/Apob/Ldlr/Stard4/Abca1/Syt7/Srebf2/Soat1
Shared	GO:0052547	regulation of peptidase activity	25	25/825	352/23454	0.000753182	0.0107978	0.00797061	Antxr1/Sfrp2/Gas6/Klf4/Bcap31/Lxn/Dhcr24/Serpine1/Lck/Xdh/Apopt1/Thbs1/Igf1/Slc11a2/Aifm1/Sorl1/Tfpi/Ctsh/Wnt9a/Vcp/Bak1/Dapk1/Naip2/Nod1/Mgmt
Shared	GO:0030098	lymphocyte differentiation	26	26/825	372/23454	0.000755668	0.0108094	0.00797914	Gas6/Dusp10/Ptk2b/Plcl2/Tgfbr2/Hlx/Cd24a/Il4ra/Lck/Mafb/Hmgb3/Rbpj/Ripk3/Sox13/Itm2a/Bmp4/Atp7a/Rsad2/H2-M3/Ptpn22/Adrm1/Bak1/Mpzl2/Gata3/Cr2/Btn2a2
Shared	GO:0060070	canonical Wnt signaling pathway	19	19/825	237/23454	0.000763577	0.0108983	0.00804479	Sfrp2/Klf4/Lgr4/Sox9/Cdh3/Nog/Rbpj/Cthrc1/Fuz/Ror2/Ptpru/Wnt9a/Wnt5b/Emd/Amer1/Naip2/Grem1/Gata3/Tnn
Shared	GO:0007274	neuromuscular synaptic transmission	6	6/825	32/23454	0.000770124	0.0109432	0.00807794	Slc5a7/Cd24a/P2rx3/Etv5/Fchsd1/Cacna1a
Shared	GO:0034381	plasma lipoprotein particle clearance	6	6/825	32/23454	0.000770124	0.0109432	0.00807794	Vldlr/Lipg/Apob/Ldlr/Ces1g/Lmf1
Shared	GO:1904019	epithelial cell apoptotic process	11	11/825	100/23454	0.000783376	0.0111019	0.00819505	Gas6/Tgfbr2/Col18a1/Serpine1/Thbs1/Igf1/Angptl4/Six3/Bmp4/Gata3/Ndnf
Shared	GO:0001678	cellular glucose homeostasis	13	13/825	132/23454	0.000787086	0.0111019	0.00819505	Gas6/Hk2/Sybu/Hmgcr/Aacs/Igf1/Foxa3/Fkbp1b/Sesn2/Ucp2/Cdk16/Prkce/Pdk3
Shared	GO:0055017	cardiac muscle tissue growth	10	10/825	85/23454	0.00079317	0.0111019	0.00819505	G6pdx/Tgfbr2/Fdps/Nog/Tgfb2/Tenm4/Igf1/Rxra/Rbpj/Akap6
Shared	GO:0050798	activated T cell proliferation	7	7/825	44/23454	0.000799369	0.0111019	0.00819505	Cd24a/Itgb2/Igf1/Ripk3/Cd274/Igfbp2/Btn2a2
Shared	GO:0034154	toll-like receptor 7 signaling pathway	3	3/825	6/23454	0.000800882	0.0111019	0.00819505	Tlr7/Rsad2/Ptpn22
Shared	GO:0048819	regulation of hair follicle maturation	3	3/825	6/23454	0.000800882	0.0111019	0.00819505	Cdh3/Tgfb2/Msx2
Shared	GO:0061218	negative regulation of mesonephros development	3	3/825	6/23454	0.000800882	0.0111019	0.00819505	Bmp4/Grem1/Gata3
Shared	GO:0061343	cell adhesion involved in heart morphogenesis	3	3/825	6/23454	0.000800882	0.0111019	0.00819505	Tgfbr2/Tgfb2/Rbpj
Shared	GO:1900019	regulation of protein kinase C activity	3	3/825	6/23454	0.000800882	0.0111019	0.00819505	Egfr/Cemip/Ror2
Shared	GO:1900020	positive regulation of protein kinase C activity	3	3/825	6/23454	0.000800882	0.0111019	0.00819505	Egfr/Cemip/Ror2
Shared	GO:1905005	regulation of epithelial to mesenchymal transition involved in endocardial cushion formation	3	3/825	6/23454	0.000800882	0.0111019	0.00819505	Tgfbr2/Nog/Tgfb2
Shared	GO:0031098	stress-activated protein kinase signaling cascade	19	19/825	238/23454	0.000803205	0.0111019	0.00819505	Sfrp2/Hand2/Dusp10/Ptk2b/Hmgcr/Tgfb2/Xdh/Map3k9/Ptpn1/Egfr/Ror2/Bmp2/Epha4/Il1rn/Zeb2/Hacd3/Ptpn22/Wnt16/Nod1
Shared	GO:0043409	negative regulation of MAPK cascade	14	14/825	149/23454	0.00080371	0.0111019	0.00819505	Sfrp2/Klf4/Dusp10/Hmgcr/Ptpn1/Igf1/Psmd10/Sorl1/E130311K13Rik/Rgs2/Bmp4/Ptpn22/Btn2a2/Spred3
Shared	GO:0050863	regulation of T cell activation	21	21/825	276/23454	0.000816659	0.0112566	0.00830925	Dusp10/Ccl2/Ephb4/Tgfbr2/Hlx/Cd24a/Il4ra/Pde5a/Lck/Igf1/Ripk3/Cd274/Sox13/Igfbp2/Bmp4/H2-M3/Ptpn22/Adrm1/Gata3/Vsir/Btn2a2
Shared	GO:0007411	axon guidance	16	16/825	184/23454	0.000822349	0.0113108	0.00834927	Cxcl12/Ntn1/Fez1/Ablim1/Nrcam/Flrt3/Sema3f/Foxd1/Nog/Boc/Tgfb2/Zic2/Ryk/Epha4/Lamb2/Gata3
Shared	GO:0048864	stem cell development	9	9/825	71/23454	0.000834514	0.0114537	0.00845471	Hand2/Ednrb/Sox9/Tfap2a/Sema3f/Sox11/Gdnf/Fn1/Zeb2
Shared	GO:0010878	cholesterol storage	4	4/825	13/23454	0.000842747	0.0114558	0.00845628	Apob/Stard4/Srebf2/Soat1
Shared	GO:0030497	fatty acid elongation	4	4/825	13/23454	0.000842747	0.0114558	0.00845628	Elovl6/Hacd4/Elovl1/Hacd3
Shared	GO:0042761	very long-chain fatty acid biosynthetic process	4	4/825	13/23454	0.000842747	0.0114558	0.00845628	Elovl6/Hacd4/Elovl1/Hacd3
Shared	GO:0042762	regulation of sulfur metabolic process	4	4/825	13/23454	0.000842747	0.0114558	0.00845628	Pxylp1/Pdk4/Cacna1a/Pdk3
Shared	GO:0010952	positive regulation of peptidase activity	13	13/825	133/23454	0.000844897	0.0114558	0.00845628	Antxr1/Sfrp2/Bcap31/Lck/Xdh/Apopt1/Slc11a2/Aifm1/Ctsh/Vcp/Bak1/Dapk1/Nod1
Shared	GO:0036003	positive regulation of transcription from RNA polymerase II promoter in response to stress	5	5/825	22/23454	0.000850686	0.0114558	0.00845628	Klf2/Rbpj/Atf6/Sesn2/Creb3l1
Shared	GO:0048799	animal organ maturation	5	5/825	22/23454	0.000850686	0.0114558	0.00845628	Igf1/Dchs1/Bmp2/Grem1/Gata3
Shared	GO:0060602	branch elongation of an epithelium	5	5/825	22/23454	0.000850686	0.0114558	0.00845628	Hoxd13/Tnc/Sox9/Esr1/Bmp4
Shared	GO:0090025	regulation of monocyte chemotaxis	5	5/825	22/23454	0.000850686	0.0114558	0.00845628	Cxcl12/Ccl2/Serpine1/Cxcl10/Grem1
Shared	GO:1903522	regulation of blood circulation	18	18/825	221/23454	0.000865866	0.0116359	0.00858921	Cacna1c/Mmp2/Tpm1/Smad6/Atp2b4/Tgfb2/Pde5a/Irx5/Ank2/Hcn2/Egfr/Pdgfb/Htr2a/Adra1d/Fkbp1b/Rgs2/Akap6/Flna
Shared	GO:0043506	regulation of JUN kinase activity	10	10/825	86/23454	0.00086978	0.0116641	0.00861006	Sfrp2/Dusp10/Ptk2b/Map3k9/Ptpn1/Ror2/Epha4/Il1rn/Zeb2/Ptpn22
Shared	GO:0022407	regulation of cell-cell adhesion	26	26/825	376/23454	0.000883208	0.0118196	0.00872481	Cxcl12/Klf4/Dusp10/Ccl2/Ephb4/Tgfbr2/Hlx/Cd24a/Il4ra/Pde5a/Lck/Igf1/Ripk3/Cd274/Sox13/Kif26b/Igfbp2/Il1rn/Bmp4/H2-M3/Ptpn22/Adrm1/Gata3/Adamts18/Vsir/Btn2a2
Shared	GO:1903169	regulation of calcium ion transmembrane transport	13	13/825	134/23454	0.000906228	0.0121025	0.00893364	G6pdx/Ptk2b/Tgfb2/Stac/Ank2/Cemip/Fkbp1b/Cxcl10/Stim1/Prkce/Bmp4/Akap6/Ptpn22
Shared	GO:0097006	regulation of plasma lipoprotein particle levels	8	8/825	58/23454	0.000915647	0.0121624	0.0089779	Vldlr/Lipg/Apob/Ldlr/Abca1/Ces1g/Lmf1/Soat1
Shared	GO:0032535	regulation of cellular component size	24	24/825	337/23454	0.000916419	0.0121624	0.0089779	Cxcl12/Ntn1/Tpm1/Deptor/Ptk2b/Lima1/Sema3f/Nrg1/Sema3g/Pfn2/Lmod1/Pak3/Tmod2/Lpar3/Olfm1/Ryk/Fn1/Prkce/Fchsd1/Atp7a/Sema7a/Magel2/Akt3/Avil
Shared	GO:0045429	positive regulation of nitric oxide biosynthetic process	7	7/825	45/23454	0.000918276	0.0121624	0.0089779	Klf4/Ptk2b/Klf2/Esr1/Itgb2/Egfr/H2-M3
Shared	GO:1904407	positive regulation of nitric oxide metabolic process	7	7/825	45/23454	0.000918276	0.0121624	0.0089779	Klf4/Ptk2b/Klf2/Esr1/Itgb2/Egfr/H2-M3
Shared	GO:0097485	neuron projection guidance	16	16/825	186/23454	0.000923243	0.0121762	0.00898803	Cxcl12/Ntn1/Fez1/Ablim1/Nrcam/Flrt3/Sema3f/Foxd1/Nog/Boc/Tgfb2/Zic2/Ryk/Epha4/Lamb2/Gata3
Shared	GO:0071674	mononuclear cell migration	9	9/825	72/23454	0.000924492	0.0121762	0.00898803	Cxcl12/Ccl7/Ccl2/Serpine1/Thbs1/Pdgfb/Cmklr1/Cxcl10/Grem1
Shared	GO:0044236	multicellular organism metabolic process	11	11/825	102/23454	0.000924987	0.0121762	0.00898803	Mmp2/Ctsk/Ccl2/Il6ra/Tgfb3/P3h1/Pdgfb/Tram2/Ucp2/Creb3l1/Bmp4
Shared	GO:0045445	myoblast differentiation	10	10/825	87/23454	0.000952361	0.0124854	0.00921633	Pitx1/Sox9/Boc/Igf1/Rbpj/Cdon/Cxcl10/Bmp4/Grem1/Mapk12
Shared	GO:2000181	negative regulation of blood vessel morphogenesis	10	10/825	87/23454	0.000952361	0.0124854	0.00921633	Thbs2/Klf4/Ccl2/Sema3e/Amot/Serpine1/Xdh/Thbs1/Cxcl10/Sparc
Shared	GO:0003012	muscle system process	25	25/825	358/23454	0.000957471	0.0125269	0.00924695	Cacna1c/Hand2/Klf4/Ednrb/Tpm1/G6pdx/Tshz3/Fdps/Atp2b4/Gatm/Lmod1/Pde5a/Lck/P2rx3/Stac/Igf1/Ank2/Htr2a/Gdnf/Adra1d/Fkbp1b/Rgs2/Acta2/Akap6/Flna
Shared	GO:0010038	response to metal ion	18	18/825	223/23454	0.00096047	0.0125407	0.0092571	Tfap2a/Sod3/Gatm/Fabp4/Lck/Xdh/Thbs1/Slc11a2/Junb/Egfr/Stim1/Fn1/Fosb/Atp7a/Pla2g4a/Apobec1/Gss/Cp
Shared	GO:0071478	cellular response to radiation	13	13/825	135/23454	0.000971247	0.0126557	0.00934202	Sfrp2/Xpc/Rhob/Poli/Taf1/Cul4b/Elk1/Spidr/Cdkn1a/Ccnd2/Bak1/Gata3/Trp53inp1
Shared	GO:0046824	positive regulation of nucleocytoplasmic transport	12	12/825	119/23454	0.00100445	0.0130619	0.00964184	Sfrp2/Gas6/Tgfb3/Igf1/Egfr/Emd/Bmp4/Tlr7/Akap6/Flna/Ptpn22/Grem1
Shared	GO:0002040	sprouting angiogenesis	9	9/825	73/23454	0.00102218	0.013239	0.00977261	Klf4/Ptk2b/Bmper/Ephb4/Sema3e/Esm1/Thbs1/Bmp4/Grem1
Shared	GO:0046209	nitric oxide metabolic process	9	9/825	73/23454	0.00102218	0.013239	0.00977261	Klf4/Ptk2b/Klf2/Atp2b4/Esr1/Itgb2/Igf1/Egfr/H2-M3
Shared	GO:0003181	atrioventricular valve morphogenesis	5	5/825	23/23454	0.00105578	0.0136193	0.0100533	Tgfbr2/Smad6/Tgfb2/Dchs1/Bmp2
Shared	GO:0030539	male genitalia development	5	5/825	23/23454	0.00105578	0.0136193	0.0100533	Hoxd13/Lgr4/Hoxa13/Dhcr24/Tex15
Shared	GO:1900180	regulation of protein localization to nucleus	18	18/825	225/23454	0.00106376	0.0136949	0.0101091	Sfrp2/Gas6/Tgfb2/Rassf5/Tgfb3/Igf1/Psmd10/Egfr/Emd/Sesn2/Dclk1/Cdkn1a/Bmp4/Tlr7/Akap6/Flna/Ptpn22/Grem1
Shared	GO:0035148	tube formation	15	15/825	171/23454	0.00108093	0.0138605	0.0102314	Sfrp2/Sox9/Tfap2a/Nog/Tgfb2/Sox11/Irx3/Cthrc1/Fuz/Gdnf/Zic2/Zeb2/Bmp4/Grem1/Gata3
Shared	GO:0050866	negative regulation of cell activation	15	15/825	171/23454	0.00108093	0.0138605	0.0102314	Hlx/Cd24a/Sox11/Il4ra/Pde5a/Foxf1/Hmgb3/Cd274/Pdgfb/Bmp4/H2-M3/Ptpn22/Adamts18/Vsir/Btn2a2
Shared	GO:0016202	regulation of striated muscle tissue development	14	14/825	154/23454	0.00110977	0.0141738	0.0104626	G6pdx/Tgfbr2/Hmgcr/Nrg1/Fdps/Nog/Boc/Igf1/Rbpj/Cdon/Bmp2/Bmp4/Akap6/Grem1
Shared	GO:2000241	regulation of reproductive process	14	14/825	154/23454	0.00110977	0.0141738	0.0104626	Hoxd13/Ednrb/Sox9/Eif4g3/Esr1/Pde5a/Msx2/Snai1/Msx1/Igf1/Rxra/Plat/Prdx4/Bmp4
Shared	GO:0043254	regulation of protein complex assembly	25	25/825	362/23454	0.00111896	0.0142628	0.0105283	Tpm1/Ptk2b/Pfn2/Smad6/Cd24a/Esr1/Lmod1/Pak3/Tmod2/Lamp2/Fscn1/Stxbp6/Sorl1/Msn/Spidr/Fosl1/Rgs2/Vcp/Prkce/Fchsd1/Stmn2/Magel2/Trappc12/Avil/Kif9
Shared	GO:0050870	positive regulation of T cell activation	15	15/825	172/23454	0.00114668	0.0144789	0.0106878	Dusp10/Ccl2/Ephb4/Tgfbr2/Hlx/Cd24a/Il4ra/Lck/Igf1/Cd274/Igfbp2/H2-M3/Ptpn22/Gata3/Btn2a2
Shared	GO:0003159	morphogenesis of an endothelium	4	4/825	14/23454	0.00114716	0.0144789	0.0106878	Rhob/Rbpj/Cxcl10/Bmp4
Shared	GO:0060736	prostate gland growth	4	4/825	14/23454	0.00114716	0.0144789	0.0106878	Sox9/Plag1/Esr1/Igf1
Shared	GO:0061154	endothelial tube morphogenesis	4	4/825	14/23454	0.00114716	0.0144789	0.0106878	Rhob/Rbpj/Cxcl10/Bmp4
Shared	GO:0070166	enamel mineralization	4	4/825	14/23454	0.00114716	0.0144789	0.0106878	Msx2/Fam20a/Fam20c/Stim1
Shared	GO:0007368	determination of left/right symmetry	12	12/825	121/23454	0.00116261	0.0146358	0.0108037	Hand2/Daam2/Acvr2b/Tgfbr2/Dync2li1/Foxf1/Rbpj/Rttn/Zic2/Ahi1/Ccdc40/Ift140
Shared	GO:0051098	regulation of binding	24	24/825	343/23454	0.00116661	0.0146358	0.0108037	Hand2/Klf4/Zbtb7c/Plcl2/Arhgap28/Nog/Tgfb2/Sox11/Msx2/Msx1/Igf1/Cthrc1/Cdon/Taf1/Pdgfb/Sorl1/Csnk1a1/Grem2/Trib3/Bmp2/Epha4/Bmp4/Bak1/Gata3
Shared	GO:0044057	regulation of system process	31	31/825	487/23454	0.00116847	0.0146358	0.0108037	Gas6/Cacna1c/Hand2/Mmp2/Klf4/Ednrb/Tpm1/G6pdx/Tshz3/Nrg1/Smad6/Acat2/Fdps/Atp2b4/Tgfb2/Pde5a/Irx5/Lck/P2rx3/Tenm4/Igf1/Ank2/Hcn2/Egfr/Pdgfb/Htr2a/Adra1d/Fkbp1b/Rgs2/Akap6/Flna
Shared	GO:0042110	T cell activation	30	30/825	466/23454	0.00116868	0.0146358	0.0108037	Cxcl12/Dusp10/Ccl2/Ephb4/Tgfbr2/Hlx/Cd24a/Il4ra/Pde5a/Lck/Itgb2/Mafb/Igf1/Ripk3/Cd274/Sox13/Igfbp2/Fkbp1b/Msn/Elf4/Bmp4/Atp7a/Rsad2/H2-M3/Ptpn22/Adrm1/Mpzl2/Gata3/Vsir/Btn2a2
Shared	GO:0006939	smooth muscle contraction	11	11/825	105/23454	0.00117658	0.0147061	0.0108556	Cacna1c/Ednrb/Tshz3/Lck/P2rx3/Htr2a/Gdnf/Adra1d/Fkbp1b/Rgs2/Acta2
Shared	GO:0022408	negative regulation of cell-cell adhesion	14	14/825	155/23454	0.00118145	0.0147383	0.0108793	Cxcl12/Klf4/Hlx/Cd24a/Il4ra/Pde5a/Cd274/Il1rn/Bmp4/H2-M3/Ptpn22/Adamts18/Vsir/Btn2a2
Shared	GO:0046189	phenol-containing compound biosynthetic process	7	7/825	47/23454	0.00119763	0.0149113	0.011007	Hand2/Cdh3/Tgfb2/Nr4a2/Zeb2/Atp7a/Gata3
Shared	GO:0001894	tissue homeostasis	17	17/825	209/23454	0.00120756	0.0149533	0.011038	Ctsk/Sox9/Ptk2b/Atp6ap1/Hoxa13/Cdh3/Whrn/Pdk4/Xdh/Spata7/Cdhr1/Egfr/Tex15/Ctsh/Bbs1/Pla2g4a/Akt3
Shared	GO:1903829	positive regulation of cellular protein localization	25	25/825	364/23454	0.00120818	0.0149533	0.011038	Sfrp2/Gas6/Ctsk/Ccl2/Nrg1/Bcap31/Tgfb2/Tgfb3/Igf1/Egfr/Cemip/Sorl1/Msn/Srebf2/Emd/Sesn2/Bmp4/Tlr7/Akap6/Kcnn3/Flna/Ptpn22/Grem1/Trappc12/Elmod1
Shared	GO:0009743	response to carbohydrate	15	15/825	173/23454	0.00121576	0.0149533	0.011038	Gas6/Acvr2b/Sybu/Hmgcr/Apob/Aacs/P2rx3/Thbs1/Igf1/Fkbp1b/Sesn2/Ucp2/Cdk16/Prkce/Pdk3
Shared	GO:0003404	optic vesicle morphogenesis	2	2/825	2/23454	0.00123585	0.0149533	0.011038	Tfap2a/Six3
Shared	GO:0010752	regulation of cGMP-mediated signaling	2	2/825	2/23454	0.00123585	0.0149533	0.011038	Ptk2b/Thbs1
Shared	GO:0032571	response to vitamin K	2	2/825	2/23454	0.00123585	0.0149533	0.011038	Gas6/Postn
Shared	GO:0034155	regulation of toll-like receptor 7 signaling pathway	2	2/825	2/23454	0.00123585	0.0149533	0.011038	Rsad2/Ptpn22
Shared	GO:0034157	positive regulation of toll-like receptor 7 signaling pathway	2	2/825	2/23454	0.00123585	0.0149533	0.011038	Rsad2/Ptpn22
Shared	GO:0045338	farnesyl diphosphate metabolic process	2	2/825	2/23454	0.00123585	0.0149533	0.011038	Fdft1/Fdps
Shared	GO:0060995	cell-cell signaling involved in kidney development	2	2/825	2/23454	0.00123585	0.0149533	0.011038	Lgr4/Gata3
Shared	GO:0061289	Wnt signaling pathway involved in kidney development	2	2/825	2/23454	0.00123585	0.0149533	0.011038	Lgr4/Gata3
Shared	GO:0061290	canonical Wnt signaling pathway involved in metanephric kidney development	2	2/825	2/23454	0.00123585	0.0149533	0.011038	Lgr4/Gata3
Shared	GO:0071307	cellular response to vitamin K	2	2/825	2/23454	0.00123585	0.0149533	0.011038	Gas6/Postn
Shared	GO:0072204	cell-cell signaling involved in metanephros development	2	2/825	2/23454	0.00123585	0.0149533	0.011038	Lgr4/Gata3
Shared	GO:1905006	negative regulation of epithelial to mesenchymal transition involved in endocardial cushion formation	2	2/825	2/23454	0.00123585	0.0149533	0.011038	Nog/Tgfb2
Shared	GO:0072676	lymphocyte migration	9	9/825	75/23454	0.00124265	0.0150074	0.0110779	Cxcl12/Gas6/Ccl7/Ccl2/Ptk2b/Ripk3/Msn/Cxcl10/Gata3
Shared	GO:0051238	sequestering of metal ion	12	12/825	122/23454	0.00124911	0.0150291	0.011094	Ero1l/Ptk2b/Tgfb2/Lck/Itpr2/Ank2/Cemip/Htr2a/Fkbp1b/Cxcl10/Prkce/Akap6
Shared	GO:0055007	cardiac muscle cell differentiation	12	12/825	122/23454	0.00124911	0.0150291	0.011094	G6pdx/Rarb/Nrg1/Fdps/Igf1/Rxra/Rbpj/Bmp2/Prox2/Bmp4/Akap6/Grem1
Shared	GO:0033688	regulation of osteoblast proliferation	5	5/825	24/23454	0.00129536	0.0155274	0.0114618	Npr3/Cthrc1/Bmp2/Grem1/Tnn
Shared	GO:0043567	regulation of insulin-like growth factor receptor signaling pathway	5	5/825	24/23454	0.00129536	0.0155274	0.0114618	Cdh3/Igfbp4/Igf1/Igfbp2/Bmp2
Shared	GO:1901861	regulation of muscle tissue development	14	14/825	157/23454	0.00133647	0.0159343	0.0117622	G6pdx/Tgfbr2/Hmgcr/Nrg1/Fdps/Nog/Boc/Igf1/Rbpj/Cdon/Bmp2/Bmp4/Akap6/Grem1
Shared	GO:0010522	regulation of calcium ion transport into cytosol	10	10/825	91/23454	0.00134948	0.0159343	0.0117622	Ptk2b/Tgfb2/Ank2/Cemip/Fkbp1b/Cxcl10/Prkce/Bmp4/Akap6/Bak1
Shared	GO:0055025	positive regulation of cardiac muscle tissue development	7	7/825	48/23454	0.00136019	0.0159343	0.0117622	Nrg1/Fdps/Igf1/Rbpj/Bmp4/Akap6/Grem1
Shared	GO:0003129	heart induction	3	3/825	7/23454	0.00136489	0.0159343	0.0117622	Rbpj/Bmp2/Bmp4
Shared	GO:0060235	lens induction in camera-type eye	3	3/825	7/23454	0.00136489	0.0159343	0.0117622	Tfap2a/Six3/Bmp4
Shared	GO:0060526	prostate glandular acinus morphogenesis	3	3/825	7/23454	0.00136489	0.0159343	0.0117622	Hoxd13/Esr1/Igf1
Shared	GO:0060527	prostate epithelial cord arborization involved in prostate glandular acinus morphogenesis	3	3/825	7/23454	0.00136489	0.0159343	0.0117622	Hoxd13/Esr1/Igf1
Shared	GO:0072161	mesenchymal cell differentiation involved in kidney development	3	3/825	7/23454	0.00136489	0.0159343	0.0117622	Six2/Bmp4/Amer1
Shared	GO:1901166	neural crest cell migration involved in autonomic nervous system development	3	3/825	7/23454	0.00136489	0.0159343	0.0117622	Sema3f/Gdnf/Fn1
Shared	GO:1904424	regulation of GTP binding	3	3/825	7/23454	0.00136489	0.0159343	0.0117622	Arhgap28/Tgfb2/Csnk1a1
Shared	GO:2000138	positive regulation of cell proliferation involved in heart morphogenesis	3	3/825	7/23454	0.00136489	0.0159343	0.0117622	Sox9/Rbpj/Bmp4
Shared	GO:2001012	mesenchymal cell differentiation involved in renal system development	3	3/825	7/23454	0.00136489	0.0159343	0.0117622	Six2/Bmp4/Amer1
Shared	GO:0010717	regulation of epithelial to mesenchymal transition	9	9/825	76/23454	0.00136643	0.0159343	0.0117622	Sfrp2/Tgfbr2/Nog/Tgfb2/Tgfb3/Snai1/Fuz/Bmp2/Grem1
Shared	GO:0045844	positive regulation of striated muscle tissue development	9	9/825	76/23454	0.00136643	0.0159343	0.0117622	Hmgcr/Nrg1/Fdps/Igf1/Rbpj/Cdon/Bmp4/Akap6/Grem1
Shared	GO:0048636	positive regulation of muscle organ development	9	9/825	76/23454	0.00136643	0.0159343	0.0117622	Hmgcr/Nrg1/Fdps/Igf1/Rbpj/Cdon/Bmp4/Akap6/Grem1
Shared	GO:0048634	regulation of muscle organ development	14	14/825	158/23454	0.00142014	0.0165306	0.0122024	G6pdx/Tgfbr2/Hmgcr/Nrg1/Fdps/Nog/Boc/Igf1/Rbpj/Cdon/Bmp2/Bmp4/Akap6/Grem1
Shared	GO:0015758	glucose transport	12	12/825	124/23454	0.00143814	0.01671	0.0123348	Hk2/Slc2a10/Esr1/Enpp1/Igf1/Slc2a6/Fabp5/Aoc3/Trib3/Sesn2/Ahi1/Ostn
Shared	GO:0003401	axis elongation	6	6/825	36/23454	0.0014691	0.0169777	0.0125324	Sfrp2/Hoxd13/Tnc/Sox9/Esr1/Bmp4
Shared	GO:0046006	regulation of activated T cell proliferation	6	6/825	36/23454	0.0014691	0.0169777	0.0125324	Cd24a/Igf1/Ripk3/Cd274/Igfbp2/Btn2a2
Shared	GO:0061614	pri-miRNA transcription from RNA polymerase II promoter	6	6/825	36/23454	0.0014691	0.0169777	0.0125324	Sox9/Smad6/Pdgfb/Bmp2/Fosl1/Bmp4
Shared	GO:0006469	negative regulation of protein kinase activity	17	17/825	213/23454	0.00148324	0.0171105	0.0126304	Sfrp2/Prkar1b/Deptor/Dusp10/Flrt3/Hmgcr/Fabp4/Ptpn1/Sorl1/Trib3/Rgs2/Inca1/Cdkn1a/Bmp4/Ptpn22/Prkar2a/Spred3
Shared	GO:0070664	negative regulation of leukocyte proliferation	9	9/825	77/23454	0.00149995	0.0172005	0.0126969	Cd24a/Sox11/Pde5a/Cd274/Bmp4/H2-M3/Grem1/Vsir/Btn2a2
Shared	GO:1901863	positive regulation of muscle tissue development	9	9/825	77/23454	0.00149995	0.0172005	0.0126969	Hmgcr/Nrg1/Fdps/Igf1/Rbpj/Cdon/Bmp4/Akap6/Grem1
Shared	GO:1904035	regulation of epithelial cell apoptotic process	9	9/825	77/23454	0.00149995	0.0172005	0.0126969	Gas6/Col18a1/Serpine1/Thbs1/Igf1/Angptl4/Bmp4/Gata3/Ndnf
Shared	GO:0060537	muscle tissue development	28	28/825	432/23454	0.00151965	0.0172005	0.0126969	Pitx1/Tpm1/Sox9/G6pdx/Hoxd10/Tgfbr2/Hlx/Tshz3/Hmgcr/Rarb/Nrg1/Fdps/Nog/Boc/Tgfb2/Sox11/Tenm4/Igf1/Rxra/Rbpj/Cdon/Bmp2/Emd/Prox2/Bmp4/Akap6/Hivep3/Grem1
Shared	GO:0010172	embryonic body morphogenesis	4	4/825	15/23454	0.00152102	0.0172005	0.0126969	Tfap2a/Cdon/Fuz/Grem2
Shared	GO:0010934	macrophage cytokine production	4	4/825	15/23454	0.00152102	0.0172005	0.0126969	Gas6/Tgfb2/Tgfb3/Sema7a
Shared	GO:0032366	intracellular sterol transport	4	4/825	15/23454	0.00152102	0.0172005	0.0126969	Ldlr/Stard4/Abca1/Syt7
Shared	GO:0032367	intracellular cholesterol transport	4	4/825	15/23454	0.00152102	0.0172005	0.0126969	Ldlr/Stard4/Abca1/Syt7
Shared	GO:0051000	positive regulation of nitric-oxide synthase activity	4	4/825	15/23454	0.00152102	0.0172005	0.0126969	Npr3/Ptk2b/Esr1/Nod1
Shared	GO:0061029	eyelid development in camera-type eye	4	4/825	15/23454	0.00152102	0.0172005	0.0126969	Tfap2a/Sox11/Egfr/Osr2
Shared	GO:0072074	kidney mesenchyme development	4	4/825	15/23454	0.00152102	0.0172005	0.0126969	Foxd1/Six2/Bmp4/Amer1
Shared	GO:0022604	regulation of cell morphogenesis	29	29/825	453/23454	0.00152312	0.0172005	0.0126969	Cxcl12/Postn/Ntn1/Ccl2/Ptk2b/Enpp2/Sema3e/Sema3f/Nrg1/Sema3g/Pak3/Lpar3/Olfm1/Csnk1a1/Msn/Itga7/Fgd1/Lrp8/Ryk/Epha4/Fn1/Zeb2/Sema7a/Ostn/Flna/Cacna1a/Gas2/Parvb/Sparc
Shared	GO:0010656	negative regulation of muscle cell apoptotic process	7	7/825	49/23454	0.00153948	0.0173549	0.0128108	Sfrp2/Hand2/Lifr/Ptk2b/Hmgcr/Igf1/Rbpj
Shared	GO:0033273	response to vitamin	5	5/825	25/23454	0.00157279	0.0176685	0.0130423	Gas6/Postn/Bche/Hlcs/Vdr
Shared	GO:0090181	regulation of cholesterol metabolic process	5	5/825	25/23454	0.00157279	0.0176685	0.0130423	Dhcr7/Apob/Fdps/Ephx2/Lmf1
Shared	GO:0048638	regulation of developmental growth	24	24/825	351/23454	0.00159032	0.0178343	0.0131647	Cxcl12/Sfrp2/Cacna1c/Ntn1/G6pdx/Tgfbr2/Hlx/Sema3f/Nrg1/Sema3g/Fdps/Nog/Stc2/Igf1/Rbpj/Lpar3/Olfm1/Gdf5/Ryk/Fn1/Bmp4/Sema7a/Akap6/Ostn
Shared	GO:0090279	regulation of calcium ion import	11	11/825	109/23454	0.0015971	0.0178791	0.0131978	Cxcl12/Ptk2b/Tgfb2/Serpine1/Ank2/Pdgfb/Cemip/Fkbp1b/Cxcl10/Prkce/Akap6
Shared	GO:0016331	morphogenesis of embryonic epithelium	15	15/825	178/23454	0.00161592	0.0180585	0.0133302	Sfrp2/Sox9/Tfap2a/Nog/Tgfb2/Sox11/Irx3/Cthrc1/Fuz/Gdnf/Zic2/Zeb2/Bmp4/Grem1/Gata3
Shared	GO:0032436	positive regulation of proteasomal ubiquitin-dependent protein catabolic process	9	9/825	78/23454	0.00164374	0.0182654	0.0134829	Bcap31/Psmd10/Taf1/Ubqln2/Lonrf3/Csnk1a1/Trib3/Vcp/Rnf144a
Shared	GO:0043502	regulation of muscle adaptation	9	9/825	78/23454	0.00164374	0.0182654	0.0134829	Hand2/Klf4/G6pdx/Fdps/Atp2b4/Pde5a/Igf1/Rgs2/Akap6
Shared	GO:2001057	reactive nitrogen species metabolic process	9	9/825	78/23454	0.00164374	0.0182654	0.0134829	Klf4/Ptk2b/Klf2/Atp2b4/Esr1/Itgb2/Igf1/Egfr/H2-M3
Shared	GO:0008654	phospholipid biosynthetic process	13	13/825	143/23454	0.00164579	0.0182654	0.0134829	Pmvk/Idi1/Mvd/Fdps/Mvk/Pign/Pcyt1b/Pdgfb/Fabp5/Htr2a/Lpcat2/Isyna1/Pigh
Shared	GO:0008645	hexose transport	12	12/825	126/23454	0.00165018	0.0182826	0.0134956	Hk2/Slc2a10/Esr1/Enpp1/Igf1/Slc2a6/Fabp5/Aoc3/Trib3/Sesn2/Ahi1/Ostn
Shared	GO:0021537	telencephalon development	18	18/825	234/23454	0.00165381	0.0182914	0.0135021	Cxcl12/Tacc1/Rarb/Kirrel3/Nrg1/Cdon/Lamb1/Egfr/Bbs1/Nr2f1/Bmp2/Lrp8/Ryk/Six3/Usp9x/Zeb2/Bmp4/Sema7a
Shared	GO:0045619	regulation of lymphocyte differentiation	14	14/825	161/23454	0.00169781	0.0187277	0.0138242	Gas6/Dusp10/Tgfbr2/Hlx/Cd24a/Il4ra/Lck/Hmgb3/Sox13/Bmp4/H2-M3/Adrm1/Gata3/Btn2a2
Shared	GO:0030501	positive regulation of bone mineralization	6	6/825	37/23454	0.00170199	0.0187277	0.0138242	Tfap2a/Acvr2b/Osr2/Fam20c/Bmp2/Bmp4
Shared	GO:0032965	regulation of collagen biosynthetic process	6	6/825	37/23454	0.00170199	0.0187277	0.0138242	Ccl2/Il6ra/Tgfb3/Pdgfb/Creb3l1/Bmp4
Shared	GO:0001952	regulation of cell-matrix adhesion	10	10/825	94/23454	0.00172813	0.0189505	0.0139887	Postn/Ptk2b/Enpp2/Sema3e/Serpine1/Thbs1/Pik3cb/Onecut2/Wdpcp/Grem1
Shared	GO:0060419	heart growth	10	10/825	94/23454	0.00172813	0.0189505	0.0139887	G6pdx/Tgfbr2/Fdps/Nog/Tgfb2/Tenm4/Igf1/Rxra/Rbpj/Akap6
Shared	GO:0048701	embryonic cranial skeleton morphogenesis	7	7/825	50/23454	0.00173665	0.0190116	0.0140338	Tfap2a/Tgfbr2/Tgfb2/Six2/Tgfb3/Bmp4/Ift140
Shared	GO:0045471	response to ethanol	8	8/825	64/23454	0.00175806	0.0192132	0.0141826	Ccl7/G6pdx/Aacs/Itpr2/Adh7/Prkce/Apobec1/Trp53inp1
Shared	GO:0032845	negative regulation of homeostatic process	16	16/825	198/23454	0.00177581	0.0193744	0.0143015	Ero1l/Ptk2b/Hmgcr/Cd24a/Tgfb2/Lck/Mafb/Itpr2/Ank2/Cemip/Htr2a/Fkbp1b/Cxcl10/Ucp2/Prkce/Akap6
Shared	GO:0010817	regulation of hormone levels	30	30/825	479/23454	0.00178256	0.0194151	0.0143316	Ltbp4/Cacna1c/Dhcr7/Atp6ap2/H2-Ke6/Acvr2b/Sybu/Hmgcr/Foxd1/Stc2/Aacs/Esr1/Sox11/Il11/Igf1/Syt7/Adh7/Egfr/Htr2a/Fkbp1b/Bbs1/Bmp2/Ucp2/Il1rn/Rdh14/Cdk16/Prkce/Cacna1a/Gata3/Cyp1a1
Shared	GO:0050848	regulation of calcium-mediated signaling	9	9/825	79/23454	0.00179838	0.0195543	0.0144344	Rcan2/Ptk2b/Nrg1/Cd24a/Atp2b4/Igf1/Cmklr1/Fkbp1b/Akap6
Shared	GO:0006644	phospholipid metabolic process	22	22/825	314/23454	0.00180348	0.0195767	0.0144509	Fdft1/Pmvk/Idi1/Ptk2b/Enpp2/Mvd/Fdps/Mvk/Mtmr1/Ldlr/Pign/Pcyt1b/Pnpla8/Pdgfb/Fabp5/Pik3cb/Htr2a/Lpcat2/Plpp1/Pla2g4a/Isyna1/Pigh
Shared	GO:0019932	second-messenger-mediated signaling	17	17/825	217/23454	0.00181026	0.0196173	0.0144808	Rcan2/Ednrb/Sox9/Ptk2b/Nrg1/Cd24a/Bcap31/Atp2b4/Thbs1/Igf1/Ank2/Cmklr1/Fkbp1b/Cxcl10/Rgs2/Akap6/Ndnf
Shared	GO:0007498	mesoderm development	11	11/825	111/23454	0.00184935	0.0200072	0.0147687	Sfrp2/Acvr2b/Nog/Six2/Irx3/Snai1/Foxf1/Zic2/Mesp2/Bmp4/Fendrr
Shared	GO:0002687	positive regulation of leukocyte migration	12	12/825	128/23454	0.00188728	0.0201918	0.0149049	Cxcl12/Gas6/Ccl2/Ptk2b/Ppbp/Serpine1/Thbs1/Aoc3/Cmklr1/Cxcl10/Cxcl5/Dapk2
Shared	GO:0015749	monosaccharide transport	12	12/825	128/23454	0.00188728	0.0201918	0.0149049	Hk2/Slc2a10/Esr1/Enpp1/Igf1/Slc2a6/Fabp5/Aoc3/Trib3/Sesn2/Ahi1/Ostn
Shared	GO:0002063	chondrocyte development	5	5/825	26/23454	0.00189151	0.0201918	0.0149049	Sfrp2/Sox9/Tgfbr2/Msx2/Col27a1
Shared	GO:0003171	atrioventricular valve development	5	5/825	26/23454	0.00189151	0.0201918	0.0149049	Tgfbr2/Smad6/Tgfb2/Dchs1/Bmp2
Shared	GO:0009713	catechol-containing compound biosynthetic process	5	5/825	26/23454	0.00189151	0.0201918	0.0149049	Hand2/Tgfb2/Nr4a2/Atp7a/Gata3
Shared	GO:0042423	catecholamine biosynthetic process	5	5/825	26/23454	0.00189151	0.0201918	0.0149049	Hand2/Tgfb2/Nr4a2/Atp7a/Gata3
Shared	GO:0051150	regulation of smooth muscle cell differentiation	5	5/825	26/23454	0.00189151	0.0201918	0.0149049	Tshz3/Foxf1/Cth/Pdgfb/Bmp4
Shared	GO:0071634	regulation of transforming growth factor beta production	5	5/825	26/23454	0.00189151	0.0201918	0.0149049	Atp6ap2/Cd24a/Cdh3/Tgfb2/Thbs1
Shared	GO:0001818	negative regulation of cytokine production	17	17/825	218/23454	0.00190087	0.0202581	0.0149539	Gas6/Klf4/Lgr4/Klf2/Cd24a/Cdh3/Tgfb2/Tgfb3/Thbs1/Cd274/Tnfrsf9/Cmklr1/Fn1/Ptpn22/Gata3/Vsir/Btn2a2
Shared	GO:0051345	positive regulation of hydrolase activity	29	29/825	460/23454	0.00191287	0.0203523	0.0150234	Antxr1/Sfrp2/Ccl7/Tpm1/Ccl2/Ptk2b/Pfn2/Bcap31/Esr1/Lck/Xdh/Apopt1/Slc11a2/Aifm1/Ripk3/Htr2a/Lmf1/Ctsh/Bmp2/Rgs2/Tbc1d8b/Vcp/Tbc1d25/Akap6/Bak1/Dapk1/Tbc1d16/Elmod1/Nod1
Shared	GO:0050708	regulation of protein secretion	27	27/825	418/23454	0.00191811	0.0203744	0.0150397	Gas6/Postn/Lgr4/Sybu/Cadm1/Hmgcr/Aacs/Tgfb2/Il4ra/Tgfb3/P3h1/Igf1/Syt7/Egfr/Cd274/Tnfrsf9/Fkbp1b/Ahi1/Ucp2/Fn1/Cdk16/Prkce/Rsad2/Panx1/Ptpn22/Gata3/Btn2a2
Shared	GO:0051480	regulation of cytosolic calcium ion concentration	22	22/825	316/23454	0.00195202	0.020574	0.015187	Cacna1c/Ero1l/Ednrb/Ptk2b/Cd24a/Bcap31/Esr1/Tgfb2/Lck/Itpr2/Ank2/Lpar3/Cemip/Htr2a/Adra1d/Fkbp1b/Cxcl10/Prkce/Bmp4/Akap6/Cacna1a/Bak1
Shared	GO:0001974	blood vessel remodeling	7	7/825	51/23454	0.00195288	0.020574	0.015187	Acvr2b/Tgfb2/Igf1/Rbpj/Atp7a/Flna/Bak1
Shared	GO:0002548	monocyte chemotaxis	7	7/825	51/23454	0.00195288	0.020574	0.015187	Cxcl12/Ccl7/Ccl2/Serpine1/Pdgfb/Cxcl10/Grem1
Shared	GO:0070098	chemokine-mediated signaling pathway	7	7/825	51/23454	0.00195288	0.020574	0.015187	Cxcl12/Ccl7/Ccl2/Ptk2b/Ppbp/Cxcl10/Cxcl5
Shared	GO:0071622	regulation of granulocyte chemotaxis	7	7/825	51/23454	0.00195288	0.020574	0.015187	Ccl2/Mpp1/Ppbp/Thbs1/Cmklr1/Cxcl5/Dapk2
Shared	GO:0021983	pituitary gland development	6	6/825	38/23454	0.00196185	0.0206347	0.0152318	Pitx1/Nog/Rbpj/Bmp2/Six3/Bmp4
Shared	GO:0021978	telencephalon regionalization	4	4/825	16/23454	0.00197197	0.02064	0.0152357	Nr2f1/Bmp2/Six3/Bmp4
Shared	GO:0090026	positive regulation of monocyte chemotaxis	4	4/825	16/23454	0.00197197	0.02064	0.0152357	Cxcl12/Ccl2/Serpine1/Cxcl10
Shared	GO:2000738	positive regulation of stem cell differentiation	4	4/825	16/23454	0.00197197	0.02064	0.0152357	Sox9/Tgfb2/Sox5/Vsir
Shared	GO:0007179	transforming growth factor beta receptor signaling pathway	13	13/825	146/23454	0.00198254	0.0206971	0.0152779	Ltbp4/Ccl2/Tgfbr2/Smad6/Tgfb2/Tgfb3/Thbs1/Smad9/Htra1/Gdnf/Bmp2/Usp9x/Onecut2
Shared	GO:0042326	negative regulation of phosphorylation	28	28/825	440/23454	0.00198386	0.0206971	0.0152779	Sfrp2/Klf4/Prkar1b/Deptor/Dusp10/Flrt3/Hmgcr/Smad6/Nog/Enpp1/Fabp4/Xdh/Ptpn1/Igf1/Psmd10/Sorl1/E130311K13Rik/Trib3/Rgs2/Inca1/Cdkn1a/Bmp4/Ptpn22/Bak1/Prkar2a/Grem1/Btn2a2/Spred3
Shared	GO:0097305	response to alcohol	11	11/825	112/23454	0.00198714	0.0206977	0.0152784	Ccl7/G6pdx/Tgfbr2/Aacs/Itpr2/Adh7/Spidr/Prkce/Fancb/Apobec1/Trp53inp1
Shared	GO:1903039	positive regulation of leukocyte cell-cell adhesion	15	15/825	182/23454	0.00201048	0.020907	0.0154329	Dusp10/Ccl2/Ephb4/Tgfbr2/Hlx/Cd24a/Il4ra/Lck/Igf1/Cd274/Igfbp2/H2-M3/Ptpn22/Gata3/Btn2a2
Shared	GO:0032844	regulation of homeostatic process	30	30/825	483/23454	0.00202028	0.0209751	0.0154831	Fhl1/Ero1l/Ednrb/Ptk2b/Sybu/Hmgcr/Atp6ap1/Cd24a/Pdk4/Tgfb2/Lck/Ldlr/Mafb/Itpr2/Gclm/Ank2/Ripk3/Egfr/Cemip/Pik3cb/Htr2a/Fkbp1b/Srebf2/Cxcl10/Ucp2/Cdk16/Prkce/Bmp4/Akap6/Bak1
Shared	GO:0046651	lymphocyte proliferation	21	21/825	297/23454	0.002029	0.0210317	0.0155249	Cxcl12/Plcl2/Tgfbr2/Cd24a/Sox11/Pde5a/Itgb2/Igf1/Ripk3/Cd274/Igfbp2/Fkbp1b/Msn/Elf4/Cdkn1a/Bmp4/H2-M3/Ptpn22/Cr2/Vsir/Btn2a2
Shared	GO:0019227	neuronal action potential propagation	3	3/825	8/23454	0.00212683	0.0218348	0.0161177	Cntnap1/Nrcam/Fkbp1b
Shared	GO:0021603	cranial nerve formation	3	3/825	8/23454	0.00212683	0.0218348	0.0161177	Tfap2a/Mafb/Atp8b1
Shared	GO:0042637	catagen	3	3/825	8/23454	0.00212683	0.0218348	0.0161177	Cdh3/Tgfb2/Msx2
Shared	GO:0060363	cranial suture morphogenesis	3	3/825	8/23454	0.00212683	0.0218348	0.0161177	Insig1/Msx2/Bmp4
Shared	GO:0061626	pharyngeal arch artery morphogenesis	3	3/825	8/23454	0.00212683	0.0218348	0.0161177	Nog/Tgfb2/Bmp4
Shared	GO:0098870	action potential propagation	3	3/825	8/23454	0.00212683	0.0218348	0.0161177	Cntnap1/Nrcam/Fkbp1b
Shared	GO:0001890	placenta development	14	14/825	165/23454	0.00213691	0.0219033	0.0161683	Nsdhl/Tfeb/Gjb3/Serpine1/Snai1/Rxra/Rbpj/Junb/Egfr/Pdgfb/Htra1/Gjb5/Fosl1/Pla2g4a
Shared	GO:0048146	positive regulation of fibroblast proliferation	8	8/825	66/23454	0.00214549	0.0219214	0.0161817	Gas6/Esr1/Serpine1/Igf1/Egfr/Pdgfb/Cdkn1a/Fn1
Shared	GO:0051145	smooth muscle cell differentiation	8	8/825	66/23454	0.00214549	0.0219214	0.0161817	Ednrb/Sox9/Tshz3/Smad6/Foxf1/Cth/Pdgfb/Bmp4
Shared	GO:0032943	mononuclear cell proliferation	21	21/825	299/23454	0.00219937	0.0224364	0.0165618	Cxcl12/Plcl2/Tgfbr2/Cd24a/Sox11/Pde5a/Itgb2/Igf1/Ripk3/Cd274/Igfbp2/Fkbp1b/Msn/Elf4/Cdkn1a/Bmp4/H2-M3/Ptpn22/Cr2/Vsir/Btn2a2
Shared	GO:0030199	collagen fibril organization	6	6/825	39/23454	0.00225062	0.0228589	0.0168737	Sfrp2/Col5a2/Tgfb2/P3h1/Atp7a/Grem1
Shared	GO:0021952	central nervous system projection neuron axonogenesis	5	5/825	27/23454	0.00225499	0.0228589	0.0168737	Nr4a2/Dclk1/Epha4/Zeb2/Cdh11
Shared	GO:0032967	positive regulation of collagen biosynthetic process	5	5/825	27/23454	0.00225499	0.0228589	0.0168737	Ccl2/Tgfb3/Pdgfb/Creb3l1/Bmp4
Shared	GO:0071604	transforming growth factor beta production	5	5/825	27/23454	0.00225499	0.0228589	0.0168737	Atp6ap2/Cd24a/Cdh3/Tgfb2/Thbs1
Shared	GO:0001764	neuron migration	14	14/825	166/23454	0.00226024	0.0228705	0.0168822	Cxcl12/Gas6/Ntn1/Kirrel3/Nrg1/Nr4a2/Olfm1/Bbs1/Nr2f1/Dclk1/Usp9x/Flna/Gata3/Ndnf
Shared	GO:0002683	negative regulation of immune system process	26	26/825	402/23454	0.00226324	0.0228705	0.0168822	Cxcl12/Lgr4/Sox9/Dusp10/Ptk2b/Plcl2/Lrrc17/Hlx/Cd24a/Tgfb2/Sox11/Il4ra/Pde5a/Tgfb3/Mafb/Foxf1/Thbs1/Hmgb3/Cd274/Htra1/Bmp4/H2-M3/Ptpn22/Grem1/Vsir/Btn2a2
Shared	GO:0051250	negative regulation of lymphocyte activation	12	12/825	131/23454	0.0022947	0.023152	0.0170901	Hlx/Cd24a/Sox11/Il4ra/Pde5a/Hmgb3/Cd274/Bmp4/H2-M3/Ptpn22/Vsir/Btn2a2
Shared	GO:0043500	muscle adaptation	10	10/825	98/23454	0.0023621	0.0237948	0.0175645	Hand2/Klf4/G6pdx/Fdps/Atp2b4/Gatm/Pde5a/Igf1/Rgs2/Akap6
Shared	GO:0071407	cellular response to organic cyclic compound	29	29/825	467/23454	0.00238555	0.0239934	0.0177111	Mmp2/Rarb/Atp2b4/Esr1/Pak3/Msx2/Zcchc11/Foxf1/Itpr2/Igf1/Rxra/Nr4a2/Hcn2/Smad9/Egfr/Taf1/Pdgfb/Gdnf/Rorb/Msn/Nr2f1/Vdr/Bmp2/Spidr/Bmp4/Akap6/Fancb/Lin28b/Cyp1a1
Shared	GO:0050880	regulation of blood vessel size	14	14/825	167/23454	0.0023894	0.0239946	0.017712	Cacna1c/Mmp2/Ednrb/G6pdx/Hmgcr/Smad6/Pde5a/Gclm/Egfr/Pdgfb/Htr2a/Adra1d/Rgs2/Acta2
Shared	GO:0045732	positive regulation of protein catabolic process	15	15/825	186/23454	0.00248209	0.0248786	0.0183645	Sox9/Ptk2b/Bcap31/Psmd10/Taf1/Ubqln2/Sorl1/Lonrf3/Csnk1a1/Msn/Cul4b/Trib3/Vcp/Amer1/Rnf144a
Shared	GO:0001701	in utero embryonic development	28	28/825	447/23454	0.00248515	0.0248786	0.0183645	Hand2/Tpm1/Nsdhl/Klf2/Tfeb/Tgfbr2/Tshz3/Amot/Apob/Nog/Tgfb3/Rad51b/Snai1/Foxf1/Msx1/Igf1/Rxra/Rbpj/Junb/Egfr/Pdgfb/Ube2a/Gjb5/Sox5/Bmp2/Fosl1/Usp9x/Gata3
Shared	GO:0003417	growth plate cartilage development	4	4/825	17/23454	0.00250755	0.0249476	0.0184155	Tgfbr2/Rarb/Thbs1/Col27a1
Shared	GO:0032365	intracellular lipid transport	4	4/825	17/23454	0.00250755	0.0249476	0.0184155	Ldlr/Stard4/Abca1/Syt7
Shared	GO:0043931	ossification involved in bone maturation	4	4/825	17/23454	0.00250755	0.0249476	0.0184155	Igf1/Dchs1/Bmp2/Grem1
Shared	GO:1905314	semi-lunar valve development	4	4/825	17/23454	0.00250755	0.0249476	0.0184155	Smad6/Tgfb2/Bmp4/Gata3
Shared	GO:0035150	regulation of tube size	14	14/825	168/23454	0.00252457	0.0250073	0.0184595	Cacna1c/Mmp2/Ednrb/G6pdx/Hmgcr/Smad6/Pde5a/Gclm/Egfr/Pdgfb/Htr2a/Adra1d/Rgs2/Acta2
Shared	GO:0050954	sensory perception of mechanical stimulus	14	14/825	168/23454	0.00252457	0.0250073	0.0184595	Slc1a3/Tfap2a/Tshz3/Gjb2/Whrn/Igf1/Atp8b1/Cemip/Htr2a/Pdzd7/Tprn/Eya4/Srrm4/Sobp
Shared	GO:0010001	glial cell differentiation	16	16/825	205/23454	0.0025252	0.0250073	0.0184595	Sox9/Dusp10/Enpp2/Nrg1/Nog/Sox11/Tenm4/Igf1/Egfr/Pdgfb/Ror2/Sox5/Bmp2/Epha4/Lamb2/Bmp4
Shared	GO:0045446	endothelial cell differentiation	10	10/825	99/23454	0.00254665	0.0251809	0.0185877	S1pr3/Bmper/Acvr2b/Hoxa13/Col18a1/Xdh/Rbpj/Msn/Prox2/Bmp4
Shared	GO:0001755	neural crest cell migration	6	6/825	40/23454	0.00257027	0.0253366	0.0187027	Hand2/Ednrb/Sema3f/Gdnf/Fn1/Zeb2
Shared	GO:0031103	axon regeneration	6	6/825	40/23454	0.00257027	0.0253366	0.0187027	Mmp2/Klf4/Tnc/Fkbp1b/Epha4/Lamb2
Shared	GO:0010595	positive regulation of endothelial cell migration	8	8/825	68/23454	0.00259701	0.025522	0.0188395	Ptk2b/Amot/Thbs1/Rhob/Pdgfb/Bmp4/Gata3/Sparc
Shared	GO:0048645	animal organ formation	8	8/825	68/23454	0.00259701	0.025522	0.0188395	Hand2/Hoxd11/Tgfbr2/Hoxc11/Nog/Rbpj/Gdnf/Bmp4
Shared	GO:0045665	negative regulation of neuron differentiation	17	17/825	225/23454	0.00264787	0.0259304	0.0191409	Ntn1/Ednrb/Sox9/Sema3f/Sema3g/Cd24a/Dpysl3/Notch3/Irx3/Rbpj/Nr2f1/Ryk/Epha4/Six3/Stmn2/Ostn/Flna
Shared	GO:0050731	positive regulation of peptidyl-tyrosine phosphorylation	14	14/825	169/23454	0.00266598	0.0259304	0.0191409	Gas6/Ptk2b/Enpp2/Nrg1/Cd24a/Il6ra/Lck/Ptpn1/Il11/Igf1/Pdgfb/Htr2a/Lrp8/Grem1
Shared	GO:0010714	positive regulation of collagen metabolic process	5	5/825	28/23454	0.00266676	0.0259304	0.0191409	Ccl2/Tgfb3/Pdgfb/Creb3l1/Bmp4
Shared	GO:0033173	calcineurin-NFAT signaling cascade	5	5/825	28/23454	0.00266676	0.0259304	0.0191409	Rcan2/Nrg1/Atp2b4/Igf1/Akap6
Shared	GO:0044253	positive regulation of multicellular organismal metabolic process	5	5/825	28/23454	0.00266676	0.0259304	0.0191409	Ccl2/Tgfb3/Pdgfb/Creb3l1/Bmp4
Shared	GO:0097720	calcineurin-mediated signaling	5	5/825	28/23454	0.00266676	0.0259304	0.0191409	Rcan2/Nrg1/Atp2b4/Igf1/Akap6
Shared	GO:2000352	negative regulation of endothelial cell apoptotic process	5	5/825	28/23454	0.00266676	0.0259304	0.0191409	Gas6/Serpine1/Angptl4/Gata3/Ndnf
Shared	GO:0007584	response to nutrient	7	7/825	54/23454	0.00272812	0.0264472	0.0195224	Gas6/Postn/Aacs/Bche/Gatm/Hlcs/Vdr
Shared	GO:0060350	endochondral bone morphogenesis	7	7/825	54/23454	0.00272812	0.0264472	0.0195224	Hoxd11/Sox9/Tgfbr2/Rarb/Thbs1/Col27a1/Bmp4
Shared	GO:0050868	negative regulation of T cell activation	10	10/825	100/23454	0.00274257	0.0265074	0.0195669	Hlx/Cd24a/Il4ra/Pde5a/Cd274/Bmp4/H2-M3/Ptpn22/Vsir/Btn2a2
Shared	GO:1903052	positive regulation of proteolysis involved in cellular protein catabolic process	10	10/825	100/23454	0.00274257	0.0265074	0.0195669	Ptk2b/Bcap31/Psmd10/Taf1/Ubqln2/Lonrf3/Csnk1a1/Trib3/Vcp/Rnf144a
Shared	GO:0001708	cell fate specification	9	9/825	84/23454	0.00275488	0.0265466	0.0195958	Sfrp2/Sox9/Hoxc10/Hoxd10/Hoxa13/Six2/Tenm4/Rbpj/Cdon
Shared	GO:0016525	negative regulation of angiogenesis	9	9/825	84/23454	0.00275488	0.0265466	0.0195958	Thbs2/Klf4/Ccl2/Sema3e/Amot/Serpine1/Thbs1/Cxcl10/Sparc
Shared	GO:0006790	sulfur compound metabolic process	19	19/825	265/23454	0.00277637	0.0267138	0.0197192	Pmvk/Pxylp1/G6pdx/Gstz1/Mvd/Suclg2/Mvk/Pdk4/Enpp1/Igf1/Gclm/Cth/Isca2/Hmgn5/Gss/Cacna1a/Pdk3/Pdha1/Ndnf
Shared	GO:0003279	cardiac septum development	11	11/825	117/23454	0.00280681	0.0269663	0.0199056	Tgfbr2/Rarb/Hoxa13/Smad6/Nog/Tgfb2/Sox11/Msx2/Fuz/Bmp4/Gata3
Shared	GO:0008543	fibroblast growth factor receptor signaling pathway	8	8/825	69/23454	0.00284896	0.0273305	0.0201745	Flrt3/Nog/Thbs1/Pdgfb/Fuz/Fam20c/Frs3/Gata3
Shared	GO:0010470	regulation of gastrulation	6	6/825	41/23454	0.0029228	0.0278727	0.0205747	Sfrp2/Klf4/Col5a2/Tenm4/Osr2/Il1rn
Shared	GO:0060135	maternal process involved in female pregnancy	6	6/825	41/23454	0.0029228	0.0278727	0.0205747	Esr1/Rxra/Junb/Ube2a/Vdr/Pla2g4a
Shared	GO:0070169	positive regulation of biomineral tissue development	6	6/825	41/23454	0.0029228	0.0278727	0.0205747	Tfap2a/Acvr2b/Osr2/Fam20c/Bmp2/Bmp4
Shared	GO:1905517	macrophage migration	6	6/825	41/23454	0.0029228	0.0278727	0.0205747	Ednrb/Ccl2/Ptk2b/Thbs1/Cmklr1/Ror2
Shared	GO:0030856	regulation of epithelial cell differentiation	12	12/825	135/23454	0.00294682	0.0280523	0.0207073	S1pr3/Sox9/Tgfb2/Xdh/Msx2/Foxa3/Gdnf/Vdr/Ahi1/Zeb2/Bmp4/Gata3
Shared	GO:0090090	negative regulation of canonical Wnt signaling pathway	10	10/825	101/23454	0.00295035	0.0280523	0.0207073	Sfrp2/Sox9/Nog/Cthrc1/Fuz/Ror2/Wnt5b/Amer1/Grem1/Tnn
Shared	GO:0014066	regulation of phosphatidylinositol 3-kinase signaling	9	9/825	85/23454	0.00298718	0.0283189	0.020904	Klf4/Sox9/Nrg1/Tgfb2/Igf1/Egfr/Pdgfb/Wnt16/Btn2a2
Shared	GO:0071774	response to fibroblast growth factor	9	9/825	85/23454	0.00298718	0.0283189	0.020904	Flrt3/Nog/Thbs1/Pdgfb/Fuz/Fam20c/Elk1/Frs3/Gata3
Shared	GO:0002695	negative regulation of leukocyte activation	13	13/825	153/23454	0.00299283	0.0283307	0.0209127	Hlx/Cd24a/Sox11/Il4ra/Pde5a/Foxf1/Hmgb3/Cd274/Bmp4/H2-M3/Ptpn22/Vsir/Btn2a2
Shared	GO:0046486	glycerolipid metabolic process	20	20/825	287/23454	0.0030247	0.0285903	0.0211044	Enpp2/Apob/Lpin1/Insig1/Esr1/Mtmr1/Ldlr/Pign/Lpin3/Pnpla8/Ces1g/Pdgfb/Fabp5/Pik3cb/Htr2a/Lmf1/Lpcat2/Plpp1/Apobec1/Pigh
Shared	GO:0003018	vascular process in circulatory system	15	15/825	190/23454	0.00304177	0.0287095	0.0211924	Cacna1c/Mmp2/Ednrb/G6pdx/Hmgcr/Smad6/Amot/Pde5a/Gclm/Egfr/Pdgfb/Htr2a/Adra1d/Rgs2/Acta2
Shared	GO:0014706	striated muscle tissue development	26	26/825	411/23454	0.00305007	0.0287457	0.0212191	Pitx1/Tpm1/G6pdx/Hoxd10/Tgfbr2/Hlx/Hmgcr/Rarb/Nrg1/Fdps/Nog/Boc/Tgfb2/Sox11/Tenm4/Igf1/Rxra/Rbpj/Cdon/Bmp2/Emd/Prox2/Bmp4/Akap6/Hivep3/Grem1
Shared	GO:0007517	muscle organ development	25	25/825	390/23454	0.00305645	0.0287637	0.0212324	Alx4/Pitx1/Tpm1/G6pdx/Hoxd10/Tgfbr2/Hlx/Hmgcr/Nrg1/Fdps/Nog/Boc/Tgfb2/Sox11/Msx1/Igf1/Rxra/Rbpj/Cdon/Bmp2/Emd/Bmp4/Akap6/Hivep3/Grem1
Shared	GO:0021957	corticospinal tract morphogenesis	3	3/825	9/23454	0.00310713	0.0289026	0.0213349	Epha4/Zeb2/Cdh11
Shared	GO:0035878	nail development	3	3/825	9/23454	0.00310713	0.0289026	0.0213349	Msx2/Msx1/Hoxc13
Shared	GO:0042159	lipoprotein catabolic process	3	3/825	9/23454	0.00310713	0.0289026	0.0213349	Apob/Ldlr/Lyplal1
Shared	GO:0060462	lung lobe development	3	3/825	9/23454	0.00310713	0.0289026	0.0213349	Tgfbr2/Foxf1/Igf1
Shared	GO:0060463	lung lobe morphogenesis	3	3/825	9/23454	0.00310713	0.0289026	0.0213349	Tgfbr2/Foxf1/Igf1
Shared	GO:0061004	pattern specification involved in kidney development	3	3/825	9/23454	0.00310713	0.0289026	0.0213349	Foxd1/Irx3/Bmp4
Shared	GO:0071481	cellular response to X-ray	3	3/825	9/23454	0.00310713	0.0289026	0.0213349	Sfrp2/Ccnd2/Gata3
Shared	GO:0072048	renal system pattern specification	3	3/825	9/23454	0.00310713	0.0289026	0.0213349	Foxd1/Irx3/Bmp4
Shared	GO:0021536	diencephalon development	8	8/825	70/23454	0.00311956	0.0289764	0.0213894	Pitx1/Nog/Rbpj/Nr4a2/Bmp2/Six3/Zeb2/Bmp4
Shared	GO:0042481	regulation of odontogenesis	5	5/825	29/23454	0.00313033	0.0289953	0.0214034	Tfap2a/Wnt10a/Msx1/Bmp2/Bmp4
Shared	GO:1900182	positive regulation of protein localization to nucleus	12	12/825	136/23454	0.00313134	0.0289953	0.0214034	Sfrp2/Tgfb2/Tgfb3/Igf1/Egfr/Sesn2/Bmp4/Tlr7/Akap6/Flna/Ptpn22/Grem1
Shared	GO:0070977	bone maturation	4	4/825	18/23454	0.00313512	0.0289953	0.0214034	Igf1/Dchs1/Bmp2/Grem1
Shared	GO:0043542	endothelial cell migration	13	13/825	154/23454	0.00316645	0.0291134	0.0214906	Klf4/Ptk2b/Bmper/Ephb4/Amot/Itgb2/Thbs1/Rhob/Pdgfb/Bmp4/Grem1/Gata3/Sparc
Shared	GO:0097164	ammonium ion metabolic process	13	13/825	154/23454	0.00316645	0.0291134	0.0214906	Slc5a7/Enpp2/Bche/Tgfb2/Ldlr/Pnpla8/Nr4a2/Fabp5/Chdh/Lpcat2/Plpp1/Atp7a/Crat
Shared	GO:0042307	positive regulation of protein import into nucleus	10	10/825	102/23454	0.0031705	0.0291134	0.0214906	Sfrp2/Tgfb3/Igf1/Egfr/Bmp4/Tlr7/Akap6/Flna/Ptpn22/Grem1
Shared	GO:0048145	regulation of fibroblast proliferation	10	10/825	102/23454	0.0031705	0.0291134	0.0214906	Gas6/Esr1/Serpine1/Igf1/Egfr/Pdgfb/Emd/Cdkn1a/Fn1/Trp53inp1
Shared	GO:0090101	negative regulation of transmembrane receptor protein serine/threonine kinase signaling pathway	10	10/825	102/23454	0.0031705	0.0291134	0.0214906	Sfrp2/Bmper/Smad6/Nog/Tgfb3/Chrdl1/Htra1/Grem2/Onecut2/Grem1
Shared	GO:2001234	negative regulation of apoptotic signaling pathway	16	16/825	210/23454	0.00320778	0.0294138	0.0217123	Cxcl12/Sfrp2/Nog/Serpine1/Ptpn1/Snai1/Igf1/Gclm/Cth/Psmd10/Nr4a2/Gdnf/Eya4/Creb3l1/Bmp4/Dapk1
Shared	GO:0060326	cell chemotaxis	18	18/825	249/23454	0.00324376	0.0297014	0.0219246	Cxcl12/Gas6/Ccl7/Ednrb/Ccl2/Ptk2b/Enpp2/Mpp1/Ppbp/Serpine1/Itgb2/Thbs1/Pdgfb/Cmklr1/Cxcl10/Cxcl5/Dapk2/Grem1
Shared	GO:1902105	regulation of leukocyte differentiation	19	19/825	269/23454	0.00327408	0.0299364	0.0220981	Gas6/Dusp10/Tgfbr2/Lrrc17/Hlx/Atp6ap1/Cd24a/Il4ra/Lck/Mafb/Hmgb3/Sox13/Ror2/Tfe3/Bmp4/H2-M3/Adrm1/Gata3/Btn2a2
Shared	GO:0010712	regulation of collagen metabolic process	6	6/825	42/23454	0.00331026	0.0302243	0.0223106	Ccl2/Il6ra/Tgfb3/Pdgfb/Creb3l1/Bmp4
Shared	GO:0048738	cardiac muscle tissue development	17	17/825	230/23454	0.00331933	0.0302642	0.0223401	Tpm1/G6pdx/Tgfbr2/Rarb/Nrg1/Fdps/Nog/Tgfb2/Tenm4/Igf1/Rxra/Rbpj/Bmp2/Prox2/Bmp4/Akap6/Grem1
Shared	GO:0008643	carbohydrate transport	13	13/825	155/23454	0.00334817	0.030484	0.0225023	Hk2/Slc2a10/Esr1/Enpp1/Igf1/Slc2a6/Fabp5/Slc35a2/Aoc3/Trib3/Sesn2/Ahi1/Ostn
Shared	GO:0032386	regulation of intracellular transport	30	30/825	500/23454	0.00335939	0.0305336	0.0225389	Sfrp2/Gas6/Ctsk/Ccl2/Pfn2/Cdh3/Bcap31/Insig1/Il4ra/Tgfb3/Ptpn1/Foxf1/Igf1/Psmd10/Egfr/Cemip/Sorl1/Msn/Srebf2/Emd/Cdkn1a/Bmp4/Tlr7/Akap6/Kcnn3/Flna/Ptpn22/Grem1/Snx12/Elmod1
Shared	GO:0045600	positive regulation of fat cell differentiation	7	7/825	56/23454	0.00336311	0.0305336	0.0225389	Sfrp2/Zbtb7c/Igf1/Htr2a/Cmklr1/Bmp2/Wnt5b
Shared	GO:0035282	segmentation	10	10/825	103/23454	0.00340353	0.0308137	0.0227456	Sfrp2/Sema3f/Irx3/Mafb/Foxf1/Rbpj/Ror2/Zeb2/Mesp2/Bmp4
Shared	GO:0043473	pigmentation	10	10/825	103/23454	0.00340353	0.0308137	0.0227456	Atp6ap2/Ednrb/Cdh3/En1/Zic2/Trappc6a/Zeb2/Atp7a/Rab32/Sparc
Shared	GO:0050808	synapse organization	19	19/825	270/23454	0.00340949	0.0308243	0.0227534	Thbs2/Tnc/Cadm1/Flrt3/Sema3e/Kirrel3/Nrg1/Slc9a6/Lingo2/Etv5/Pdzrn3/Pdgfb/Amigo2/Gdnf/Nptn/Lamb2/Elfn1/Syndig1/Cacna1a
Shared	GO:1901800	positive regulation of proteasomal protein catabolic process	9	9/825	87/23454	0.00349802	0.03153	0.0232744	Bcap31/Psmd10/Taf1/Ubqln2/Lonrf3/Csnk1a1/Trib3/Vcp/Rnf144a
Shared	GO:0035296	regulation of tube diameter	13	13/825	156/23454	0.00353828	0.03153	0.0232744	Cacna1c/Mmp2/Ednrb/G6pdx/Hmgcr/Smad6/Pde5a/Egfr/Pdgfb/Htr2a/Adra1d/Rgs2/Acta2
Shared	GO:0097746	regulation of blood vessel diameter	13	13/825	156/23454	0.00353828	0.03153	0.0232744	Cacna1c/Mmp2/Ednrb/G6pdx/Hmgcr/Smad6/Pde5a/Egfr/Pdgfb/Htr2a/Adra1d/Rgs2/Acta2
Shared	GO:0015672	monovalent inorganic cation transport	27	27/825	437/23454	0.00354112	0.03153	0.0232744	Fhl1/Slc38a4/Slc5a7/Kcnt2/Ptk2b/Slc4a4/Atp6ap1/Slc9a6/Atp2b4/Slc6a8/Kcnk5/Commd9/Ank2/Slc11a2/Hcn2/Slc36a1/Htr2a/Atp7a/Akap6/Atp6v1g2/Kcnn3/Kcnh5/Flna/Atp6v0d1/Slc6a15/Akt3/Plcb4
Shared	GO:0003130	BMP signaling pathway involved in heart induction	2	2/825	3/23454	0.00362081	0.03153	0.0232744	Bmp2/Bmp4
Shared	GO:0003133	endodermal-mesodermal cell signaling	2	2/825	3/23454	0.00362081	0.03153	0.0232744	Bmp2/Bmp4
Shared	GO:0003134	endodermal-mesodermal cell signaling involved in heart induction	2	2/825	3/23454	0.00362081	0.03153	0.0232744	Bmp2/Bmp4
Shared	GO:0003274	endocardial cushion fusion	2	2/825	3/23454	0.00362081	0.03153	0.0232744	Tgfbr2/Tgfb2
Shared	GO:0010751	negative regulation of nitric oxide mediated signal transduction	2	2/825	3/23454	0.00362081	0.03153	0.0232744	Atp2b4/Thbs1
Shared	GO:0014016	neuroblast differentiation	2	2/825	3/23454	0.00362081	0.03153	0.0232744	Bche/Six3
Shared	GO:0016128	phytosteroid metabolic process	2	2/825	3/23454	0.00362081	0.03153	0.0232744	Dhcr7/Fdft1
Shared	GO:0016129	phytosteroid biosynthetic process	2	2/825	3/23454	0.00362081	0.03153	0.0232744	Dhcr7/Fdft1
Shared	GO:0034165	positive regulation of toll-like receptor 9 signaling pathway	2	2/825	3/23454	0.00362081	0.03153	0.0232744	Rsad2/Ptpn22
Shared	GO:0035844	cloaca development	2	2/825	3/23454	0.00362081	0.03153	0.0232744	Ahi1/Bmp4
Shared	GO:0035880	embryonic nail plate morphogenesis	2	2/825	3/23454	0.00362081	0.03153	0.0232744	Msx2/Msx1
Shared	GO:0038026	reelin-mediated signaling pathway	2	2/825	3/23454	0.00362081	0.03153	0.0232744	Vldlr/Lrp8
Shared	GO:0051795	positive regulation of timing of catagen	2	2/825	3/23454	0.00362081	0.03153	0.0232744	Tgfb2/Msx2
Shared	GO:0060300	regulation of cytokine activity	2	2/825	3/23454	0.00362081	0.03153	0.0232744	Nog/Grem2
Shared	GO:0060825	fibroblast growth factor receptor signaling pathway involved in neural plate anterior/posterior pattern formation	2	2/825	3/23454	0.00362081	0.03153	0.0232744	Nog/Fuz
Shared	GO:0060847	endothelial cell fate specification	2	2/825	3/23454	0.00362081	0.03153	0.0232744	Hoxa13/Rbpj
Shared	GO:0070368	positive regulation of hepatocyte differentiation	2	2/825	3/23454	0.00362081	0.03153	0.0232744	Foxa3/Bmp4
Shared	GO:0070973	protein localization to endoplasmic reticulum exit site	2	2/825	3/23454	0.00362081	0.03153	0.0232744	Bcap31/Bcap29
Shared	GO:0072138	mesenchymal cell proliferation involved in ureteric bud development	2	2/825	3/23454	0.00362081	0.03153	0.0232744	Bmp2/Bmp4
Shared	GO:0072190	ureter urothelium development	2	2/825	3/23454	0.00362081	0.03153	0.0232744	Sox9/Bmp4
Shared	GO:0072244	metanephric glomerular epithelium development	2	2/825	3/23454	0.00362081	0.03153	0.0232744	Pdgfb/Lamb2
Shared	GO:0097168	mesenchymal stem cell proliferation	2	2/825	3/23454	0.00362081	0.03153	0.0232744	Six2/Bmp4
Shared	GO:2000313	regulation of fibroblast growth factor receptor signaling pathway involved in neural plate anterior/posterior pattern formation	2	2/825	3/23454	0.00362081	0.03153	0.0232744	Nog/Fuz
Shared	GO:0033673	negative regulation of kinase activity	17	17/825	232/23454	0.0036247	0.03153	0.0232744	Sfrp2/Prkar1b/Deptor/Dusp10/Flrt3/Hmgcr/Fabp4/Ptpn1/Sorl1/Trib3/Rgs2/Inca1/Cdkn1a/Bmp4/Ptpn22/Prkar2a/Spred3
Shared	GO:0048144	fibroblast proliferation	10	10/825	104/23454	0.00364995	0.0316882	0.0233911	Gas6/Esr1/Serpine1/Igf1/Egfr/Pdgfb/Emd/Cdkn1a/Fn1/Trp53inp1
Shared	GO:0030307	positive regulation of cell growth	14	14/825	175/23454	0.00365765	0.0316882	0.0233911	Cxcl12/Sfrp2/Ntn1/Ptk2b/Nrg1/Fdps/Tgfb2/Igf1/Psmd10/Lpar3/Egfr/Fn1/Sema7a/Akap6
Shared	GO:0042306	regulation of protein import into nucleus	14	14/825	175/23454	0.00365765	0.0316882	0.0233911	Sfrp2/Gas6/Tgfb3/Igf1/Psmd10/Egfr/Emd/Cdkn1a/Bmp4/Tlr7/Akap6/Flna/Ptpn22/Grem1
[truncated: 157 more rows]
